# Supplementary material for: Systematic identification of functional SNPs interrupting 3’UTR polyadenylation signals
Source: PLoS Genet. 2020 Aug 17;16(8):e1008977. doi: 10.1371/journal.pgen.1008977 (PMC7451987; doi:10.1371/journal.pgen.1008977)
Supplement: S1 Table — (XLSX) [file pgen.1008977.s007.xlsx]

## Sheet: TableS1-PAS SNPs
Variant ID (GTEx)	rs_id_dbSNP147_GRCh37p13	Ensemble ID	Gene Symbol	Chromosome	Variant Position (hg19)	pA Position (hg19)	Strand	Allele	PAS Type
1_100159912_A_C_b37	.	ENSG00000099260	PALMD	1	100159912	100159930	+	alternative	AATAAA
1_100160037_T_C_b37	rs143408211	ENSG00000099260	PALMD	1	100160037	100160058	+	alternative	AATAAA
1_100986104_A_G_b37	rs28364927	ENSG00000079335	CDC14A	1	100986104	100986121	+	alternative	AATAAA
1_101337422_T_C_b37	.	ENSG00000162694	EXTL2	1	101337422	101337398	-	alternative	AATAAA
1_108667706_T_C_b37	rs115587148	ENSG00000085491	SLC25A24	1	108667706	108667686	-	alternative	AATAAA
1_109179882_A_G_b37	.	ENSG00000162636	FAM102B	1	109179882	109179910	+	alternative	AATAAA
1_109788453_A_T_b37	rs10776804	ENSG00000031698	SARS	1	109788453	109788483	+	alternative	AATAAA
1_109855893_T_C_b37	rs7540465	ENSG00000134243	SORT1	1	109855893	109855869	-	alternative	ATTAAA
1_11086205_A_G_b37	.	ENSG00000120948	TARDBP	1	11086205	11086220	+	alternative	AATAAA
1_111659792_C_A_b37	rs2278578	ENSG00000156171	DRAM2	1	111659792	111659769	-	reference	AATAAA
1_111724017_G_A_b37	rs41281384	ENSG00000162777	DENND2D	1	111724017	111723996	-	reference	AATAAA
1_111727669_A_T_b37	rs185315561	ENSG00000162777	DENND2D	1	111727669	111727659	-	reference	ATTAAA
1_111728810_G_A_b37	rs6537683	ENSG00000162777	DENND2D	1	111728810	111728791	-	reference	AATAAA
1_111894890_A_G_b37	rs9645352	ENSG00000173947	PIFO	1	111894890	111894908	+	alternative	AATAAA
1_111979864_A_G_b37	.	ENSG00000116455	WDR77	1	111979864	111979838	-	alternative	ATTAAA
1_113243771_A_C_b37	.	ENSG00000155366	RHOC	1	113243771	113243753	-	alternative	AATAAA
1_114455035_T_A_b37	rs115273633	ENSG00000118655	DCLRE1B	1	114455035	114455041	+	reference	AATAAA
1_114631936_T_C_b37	.	ENSG00000134207	SYT6	1	114631936	114631914	-	alternative	ATTAAA
1_115260627_T_G_b37	.	ENSG00000009307	CSDE1	1	115260627	115260608	-	alternative	AATAAA
1_118065919_T_A_b37	rs12120771	ENSG00000198162	MAN1A2	1	118065919	118065941	+	reference	AATAAA
1_118067957_A_G_b37	rs186459566	ENSG00000198162	MAN1A2	1	118067957	118067974	+	alternative	ATTAAA
1_118167391_A_G_b37	rs564497719	ENSG00000183508	FAM46C	1	118167391	118167408	+	alternative	AATAAA
1_11849623_A_C_b37	rs186662631	ENSG00000215910	C1orf167	1	11849623	11849642	+	alternative	AATAAA
1_120162062_T_C_b37	rs187229273	ENSG00000143067	ZNF697	1	120162062	120162045	-	alternative	ATTAAA
1_1254045_A_G_b37	.	ENSG00000169972	PUSL1	1	1254045	1254069	+	alternative	ATTAAA
1_145512380_T_G_b37	.	ENSG00000131795	RBM8A	1	145512380	145512405	+	alternative	ATTAAA
1_1467550_A_G_b37	rs570518197	ENSG00000205090	TMEM240	1	1467550	1467530	-	alternative	AATAAA
1_146767365_T_A_b37	.	ENSG00000131778	CHD1L	1	146767365	146767391	+	reference	AATAAA
1_149909667_T_C_b37	rs140918270	ENSG00000163113	OTUD7B	1	149909667	149909647	-	alternative	AATAAA
1_150518578_T_G_b37	rs79050001	ENSG00000143384	MCL1	1	150518578	150518559	-	alternative	AATAAA
1_150533376_T_C_b37	.	ENSG00000143384	MCL1	1	150533376	150533371	-	alternative	AATAAA
1_150702691_A_G_b37	.	ENSG00000163131	CTSS	1	150702691	150702665	-	alternative	ATTAAA
1_150931538_A_C_b37	rs74128604	ENSG00000143418	CERS2	1	150931538	150931521	-	alternative	ATTAAA
1_150980137_A_C_b37	rs186072109	ENSG00000143412	ANXA9	1	150980137	150980173	+	alternative	AATAAA
1_151021509_A_G_b37	rs6664387	ENSG00000197622	CDC42SE1	1	151021509	151021483	-	alternative	AATAAA
1_151672560_T_C_b37	rs75885346	ENSG00000159409	CELF3	1	151672560	151672534	-	alternative	AATAAA
1_153533840_T_C_b37	rs75282796	ENSG00000196754	S100A2	1	153533840	153533816	-	alternative	AATAAA
1_153577493_T_C_b37	rs192697235	ENSG00000188643	S100A16	1	153577493	153577478	-	alternative	AATAAA
1_153587308_C_T_b37	rs11548104	ENSG00000189334	S100A14	1	153587308	153587283	-	reference	AATAAA
1_153901302_A_G_b37	rs3748848	ENSG00000198837	DENND4B	1	153901302	153901279	-	alternative	AATAAA
1_153901363_T_C_b37	rs142461211	ENSG00000198837	DENND4B	1	153901363	153901338	-	alternative	AATAAA
1_155111307_A_G_b37	rs71628645	ENSG00000169241	SLC50A1	1	155111307	155111327	+	alternative	AATAAA
1_155629267_T_C_b37	rs768518995	ENSG00000163374	YY1AP1	1	155629267	155629245	-	alternative	AATAAA
1_155629269_T_C_b37	rs181513775	ENSG00000163374	YY1AP1	1	155629269	155629245	-	alternative	AATAAA
1_156563903_A_G_b37	rs116393918	ENSG00000163382	NAXE	1	156563903	156563929	+	alternative	AATAAA
1_156638578_T_C_b37	rs16837589	ENSG00000132688	NES	1	156638578	156638555	-	alternative	AATAAA
1_156707115_T_C_b37	.	ENSG00000143314	MRPL24	1	156707115	156707095	-	alternative	AATAAA
1_15896533_A_T_b37	rs491545	ENSG00000116138	DNAJC16	1	15896533	15896551	+	alternative	AATAAA
1_160966844_C_T_b37	rs1062827	ENSG00000158769	F11R	1	160966844	160966823	-	reference	AATAAA
1_162338794_A_C_b37	rs557677141	ENSG00000198929	NOS1AP	1	162338794	162338805	+	alternative	AATAAA
1_163327533_A_C_b37	rs148999628	ENSG00000143228	NUF2	1	163327533	163327549	+	alternative	AATAAA
1_168171396_A_G_b37	rs74121054	ENSG00000143155	TIPRL	1	168171396	168171416	+	alternative	ATTAAA
1_169367649_A_G_b37	rs115103076	ENSG00000117475	BLZF1	1	169367649	169367673	+	alternative	ATTAAA
1_169432794_T_C_b37	.	ENSG00000117479	SLC19A2	1	169432794	169432778	-	alternative	ATTAAA
1_169817687_T_G_b37	.	ENSG00000000457	SCYL3	1	169817687	169817685	-	alternative	ATTAAA
1_171315276_T_C_b37	rs114464821	ENSG00000076258	FMO4	1	171315276	171315297	+	alternative	ATTAAA
1_171669182_T_C_b37	rs74845389	ENSG00000117533	VAMP4	1	171669182	171669155	-	alternative	AATAAA
1_172410604_G_A_b37	rs150967830	ENSG00000135845	PIGC	1	172410604	172410597	-	reference	AATAAA
1_173755803_A_G_b37	rs777915762	ENSG00000076321	KLHL20	1	173755803	173755830	+	alternative	AATAAA
1_173864554_A_G_b37	.	ENSG00000185278	ZBTB37	1	173864554	173864576	+	alternative	ATTAAA
1_173900371_T_G_b37	.	ENSG00000135870	RC3H1	1	173900371	173900352	-	alternative	ATTAAA
1_174979726_C_A_b37	rs10912866	ENSG00000116161	CACYBP	1	174979726	174979747	+	reference	ATTAAA
1_178443409_A_G_b37	rs189561829	ENSG00000075391	RASAL2	1	178443409	178443433	+	alternative	ATTAAA
1_179047963_A_G_b37	rs56032836	ENSG00000116199	FAM20B	1	179047963	179047982	+	alternative	AATAAA
1_179059687_T_C_b37	rs79560806	ENSG00000143322	ABL2	1	179059687	179059670	-	alternative	ATTAAA
1_179076299_G_A_b37	.	ENSG00000143322	ABL2	1	179076299	179076275	-	reference	AATAAA
1_179324429_A_G_b37	rs574369679	ENSG00000057252	SOAT1	1	179324429	179324453	+	alternative	ATTAAA
1_179810516_A_T_b37	rs16854828	ENSG00000169905	TOR1AIP2	1	179810516	179810502	-	reference	AATAAA
1_179813551_T_G_b37	rs76891334	ENSG00000169905	TOR1AIP2	1	179813551	179813525	-	alternative	ATTAAA
1_180857257_T_G_b37	rs17302054	ENSG00000143324	XPR1	1	180857257	180857273	+	alternative	ATTAAA
1_181770537_A_C_b37	rs16858150	ENSG00000198216	CACNA1E	1	181770537	181770559	+	alternative	AATAAA
1_181775885_A_T_b37	.	ENSG00000198216	CACNA1E	1	181775885	181775920	+	reference	ATTAAA
1_182352093_G_A_b37	rs189204427	ENSG00000135821	GLUL	1	182352093	182352080	-	reference	AATAAA
1_183214017_A_G_b37	rs377075989	ENSG00000058085	LAMC2	1	183214017	183214035	+	alternative	AATAAA
1_183217494_G_A_b37	rs188678041	ENSG00000157064	NMNAT2	1	183217494	183217485	-	reference	ATTAAA
1_183523203_G_A_b37	rs141545249	ENSG00000116698	SMG7	1	183523203	183523222	+	reference	AATAAA
1_183592416_G_T_b37	rs2761573	ENSG00000162704	ARPC5	1	183592416	183592401	-	reference	AATAAA
1_185253005_T_C_b37	rs146203975	ENSG00000116679	IVNS1ABP	1	185253005	185252987	-	alternative	AATAAA
1_185258641_A_G_b37	rs116082432	ENSG00000116679	IVNS1ABP	1	185258641	185258624	-	alternative	ATTAAA
1_186280902_C_T_b37	rs566584087	ENSG00000047410	TPR	1	186280902	186280876	-	reference	AATAAA
1_193060886_A_G_b37	.	ENSG00000116747	TROVE2	1	193060886	193060907	+	alternative	AATAAA
1_193220393_G_A_b37	.	ENSG00000134371	CDC73	1	193220393	193220395	+	reference	ATTAAA
1_19401033_T_C_b37	.	ENSG00000127481	UBR4	1	19401033	19401029	-	alternative	AATAAA
1_19590407_A_G_b37	rs79413009	ENSG00000053372	MRTO4	1	19590407	19590431	+	alternative	AATAAA
1_19627092_T_C_b37	.	ENSG00000053371	AKR7A2	1	19627092	19627070	-	alternative	ATTAAA
1_197124731_A_C_b37	.	ENSG00000177888	ZBTB41	1	197124731	197124712	-	alternative	ATTAAA
1_197447270_A_G_b37	rs747349828	ENSG00000134376	CRB1	1	197447270	197447291	+	alternative	AATAAA
1_197475659_T_C_b37	rs116224696	ENSG00000213047	DENND1B	1	197475659	197475641	-	alternative	AATAAA
1_197876480_A_G_b37	.	ENSG00000203724	C1orf53	1	197876480	197876501	+	alternative	AATAAA
1_19984932_A_G_b37	rs757684147	ENSG00000158747	NBL1	1	19984932	19984945	+	alternative	AATAAA
1_200375429_T_C_b37	.	ENSG00000162702	ZNF281	1	200375429	200375407	-	alternative	AATAAA
1_201104427_C_T_b37	rs16847798	ENSG00000116857	TMEM9	1	201104427	201104406	-	reference	AATAAA
1_201452677_A_C_b37	.	ENSG00000159176	CSRP1	1	201452677	201452658	-	alternative	AATAAA
1_201938905_A_G_b37	rs79773159	ENSG00000134375	TIMM17A	1	201938905	201938931	+	alternative	AATAAA
1_201985107_A_G_b37	.	ENSG00000163435	ELF3	1	201985107	201985133	+	alternative	AATAAA
1_20239419_A_C_b37	.	ENSG00000169914	OTUD3	1	20239419	20239438	+	alternative	AATAAA
1_202844445_T_C_b37	.	ENSG00000183155	RABIF	1	202844445	202844443	-	alternative	AATAAA
1_202860260_G_A_b37	.	ENSG00000117153	KLHL12	1	202860260	202860244	-	reference	AATAAA
1_206677765_G_A_b37	rs6693843	ENSG00000143466	IKBKE	1	206677765	206677789	+	reference	ATTAAA
1_207533037_A_C_b37	rs148706333	ENSG00000196352	CD55	1	207533037	207533058	+	alternative	AATAAA
1_207533829_A_G_b37	.	ENSG00000196352	CD55	1	207533829	207533847	+	alternative	AATAAA
1_21064617_A_G_b37	rs754187563	ENSG00000127483	HP1BP3	1	21064617	21064599	-	alternative	ATTAAA
1_21133815_G_A_b37	.	ENSG00000075151	EIF4G3	1	21133815	21133780	-	reference	AATAAA
1_211744929_A_G_b37	rs570728176	ENSG00000170385	SLC30A1	1	211744929	211744926	-	alternative	AATAAA
1_211923080_G_A_b37	rs574166351	ENSG00000123684	LPGAT1	1	211923080	211923057	-	reference	AATAAA
1_214838139_A_G_b37	rs148032943	ENSG00000117724	CENPF	1	214838139	214838161	+	alternative	ATTAAA
1_214838439_G_A_b37	rs113030551	ENSG00000117724	CENPF	1	214838439	214838467	+	reference	ATTAAA
1_219402818_A_G_b37	rs766050636	ENSG00000143353	LYPLAL1	1	219402818	219402840	+	alternative	AATAAA
1_219403963_A_G_b37	.	ENSG00000143353	LYPLAL1	1	219403963	219403996	+	alternative	ATTAAA
1_219406339_A_G_b37	rs78811908	ENSG00000143353	LYPLAL1	1	219406339	219406354	+	alternative	ATTAAA
1_22419207_A_G_b37	rs16831187	ENSG00000070831	CDC42	1	22419207	22419231	+	alternative	AATAAA
1_224349631_A_G_b37	rs41305130	ENSG00000143756	FBXO28	1	224349631	224349656	+	alternative	AATAAA
1_226107678_C_T_b37	rs11550734	ENSG00000143811	PYCR2	1	226107678	226107642	-	reference	ATTAAA
1_228581405_C_T_b37	rs571686871	ENSG00000154370	TRIM11	1	228581405	228581377	-	reference	ATTAAA
1_229795779_A_G_b37	rs76286048	ENSG00000135763	URB2	1	229795779	229795803	+	alternative	AATAAA
1_231136458_A_G_b37	.	ENSG00000173409	ARV1	1	231136458	231136479	+	alternative	AATAAA
1_231468523_T_G_b37	.	ENSG00000116903	EXOC8	1	231468523	231468494	-	alternative	AATAAA
1_231471180_G_T_b37	rs539739830	ENSG00000116903	EXOC8	1	231471180	231471175	-	reference	AATAAA
1_233519657_A_C_b37	rs752614371	ENSG00000143674	MAP3K21	1	233519657	233519672	+	alternative	AATAAA
1_23414209_T_C_b37	rs17278869	ENSG00000169641	LUZP1	1	23414209	23414193	-	alternative	AATAAA
1_234741642_C_T_b37	rs41314294	ENSG00000168264	IRF2BP2	1	234741642	234741628	-	reference	ATTAAA
1_236139359_T_C_b37	rs13984	ENSG00000116962	NID1	1	236139359	236139336	-	alternative	ATTAAA
1_236703419_T_G_b37	rs113811546	ENSG00000119285	HEATR1	1	236703419	236703396	-	alternative	AATAAA
1_236711323_T_C_b37	rs15701	ENSG00000119285	HEATR1	1	236711323	236711301	-	alternative	AATAAA
1_24024849_G_A_b37	rs139354964	ENSG00000142676	RPL11	1	24024849	24024872	+	reference	AATAAA
1_241793272_T_C_b37	rs149700445	ENSG00000203668	CHML	1	241793272	241793256	-	alternative	AATAAA
1_24481491_C_T_b37	.	ENSG00000185436	IFNLR1	1	24481491	24481470	-	reference	AATAAA
1_245008343_A_G_b37	rs75923580	ENSG00000203667	COX20	1	245008343	245008359	+	alternative	AATAAA
1_246704139_C_T_b37	rs14373	ENSG00000162851	TFB2M	1	246704139	246704111	-	reference	ATTAAA
1_246931119_A_G_b37	rs41310575	ENSG00000143653	SCCPDH	1	246931119	246931135	+	alternative	AATAAA
1_247003376_T_C_b37	.	ENSG00000153207	AHCTF1	1	247003376	247003360	-	alternative	AATAAA
1_247259359_C_A_b37	rs182551128	ENSG00000188295	ZNF669	1	247259359	247259341	-	reference	AATAAA
1_247261431_T_C_b37	rs75659909	ENSG00000188295	ZNF669	1	247261431	247261403	-	alternative	ATTAAA
1_25167425_G_A_b37	rs182652695	ENSG00000169504	CLIC4	1	25167425	25167444	+	reference	AATAAA
1_25549195_A_C_b37	.	ENSG00000117614	SYF2	1	25549195	25549177	-	alternative	AATAAA
1_26144692_A_G_b37	.	ENSG00000162430	SELENON	1	26144692	26144712	+	alternative	AATAAA
1_26162341_A_G_b37	rs111227957	ENSG00000117640	MTFR1L	1	26162341	26162360	+	alternative	AATAAA
1_26804716_A_T_b37	.	ENSG00000198830	HMGN2	1	26804716	26804747	+	alternative	AATAAA
1_26804718_A_T_b37	.	ENSG00000198830	HMGN2	1	26804718	26804747	+	alternative	AATAAA
1_27273048_T_A_b37	.	ENSG00000090273	NUDC	1	27273048	27273067	+	alternative	ATTAAA
1_27721737_G_T_b37	rs371651082	ENSG00000158195	WASF2	1	27721737	27721724	-	reference	AATAAA
1_27721741_T_G_b37	rs535432515	ENSG00000158195	WASF2	1	27721741	27721724	-	alternative	AATAAA
1_27728526_C_T_b37	rs2504762	ENSG00000158195	WASF2	1	27728526	27728503	-	reference	AATAAA
1_27860814_A_T_b37	.	ENSG00000126705	AHDC1	1	27860814	27860796	-	alternative	ATTAAA
1_27860815_A_T_b37	.	ENSG00000126705	AHDC1	1	27860815	27860796	-	reference	ATTAAA/AATAAA
1_32373180_A_T_b37	rs77349055	ENSG00000184007	PTP4A2	1	32373180	32373149	-	reference	ATTAAA/AATAAA
1_33328214_C_T_b37	rs146223915	ENSG00000160097	FNDC5	1	33328214	33328212	-	reference	AATAAA
1_33394655_T_C_b37	rs150353455	ENSG00000116514	RNF19B	1	33394655	33394637	-	alternative	AATAAA
1_35447195_T_C_b37	.	ENSG00000243749	TMEM35B	1	35447195	35447177	-	alternative	AATAAA
1_3546692_G_T_b37	.	ENSG00000158109	TPRG1L	1	3546692	3546695	+	reference	AATAAA
1_35581988_G_A_b37	.	ENSG00000197056	ZMYM1	1	35581988	35581996	+	reference	ATTAAA
1_36066114_T_C_b37	.	ENSG00000126067	PSMB2	1	36066114	36066074	-	alternative	AATAAA
1_36523945_A_G_b37	rs189109211	ENSG00000126070	AGO3	1	36523945	36523963	+	alternative	ATTAAA
1_36602202_T_C_b37	rs4653161	ENSG00000054116	TRAPPC3	1	36602202	36602179	-	alternative	AATAAA
1_36789546_A_G_b37	rs12116935	ENSG00000214193	SH3D21	1	36789546	36789564	+	alternative	AATAAA
1_36794808_A_G_b37	.	ENSG00000214193	SH3D21	1	36794808	36794822	+	alternative	AATAAA
1_3801973_T_C_b37	rs7551237	ENSG00000169598	DFFB	1	3801973	3801991	+	alternative	AATAAA
1_38268836_T_C_b37	rs12395	ENSG00000196449	YRDC	1	38268836	38268814	-	alternative	AATAAA
1_39500749_C_A_b37	rs12074322	ENSG00000168653	NDUFS5	1	39500749	39500764	+	reference	ATTAAA
1_40535052_T_C_b37	rs766153560	ENSG00000131238	PPT1	1	40535052	40535023	-	alternative	AATAAA
1_40539076_C_T_b37	rs1126973	ENSG00000131238	PPT1	1	40539076	40539059	-	reference	ATTAAA
1_41492891_A_T_b37	rs769744584	ENSG00000010803	SCMH1	1	41492891	41492874	-	alternative	AATAAA
1_43147273_A_C_b37	rs77178644	ENSG00000171960	PPIH	1	43147273	43147288	+	alternative	AATAAA
1_43310639_A_G_b37	rs12406279	ENSG00000164010	ERMAP	1	43310639	43310662	+	alternative	AATAAA
1_43794445_A_C_b37	rs139577390	ENSG00000066056	TIE1	1	43794445	43794464	+	alternative	AATAAA
1_43919843_T_A_b37	rs16830787	ENSG00000198198	SZT2	1	43919843	43919867	+	reference	AATAAA
1_43919958_T_A_b37	.	ENSG00000198198	SZT2	1	43919958	43919987	+	reference	ATTAAA
1_45285538_T_G_b37	.	ENSG00000117425	PTCH2	1	45285538	45285516	-	alternative	ATTAAA
1_45285586_G_A_b37	.	ENSG00000117425	PTCH2	1	45285586	45285554	-	reference	ATTAAA
1_45285625_G_A_b37	rs559156897	ENSG00000117425	PTCH2	1	45285625	45285621	-	reference	AATAAA
1_45285645_G_A_b37	rs192626269	ENSG00000117425	PTCH2	1	45285645	45285621	-	reference	AATAAA
1_51742325_A_G_b37	.	ENSG00000123091	RNF11	1	51742325	51742342	+	alternative	AATAAA
1_51819958_T_C_b37	rs138153744	ENSG00000085832	EPS15	1	51819958	51819935	-	alternative	AATAAA
1_51821046_A_C_b37	rs1802598	ENSG00000085832	EPS15	1	51821046	51821025	-	alternative	ATTAAA
1_52818188_G_A_b37	rs7513934	ENSG00000157077	ZFYVE9	1	52818188	52818212	+	reference	AATAAA
1_52819530_A_C_b37	rs41294498	ENSG00000157077	ZFYVE9	1	52819530	52819544	+	alternative	AATAAA
1_52883901_T_C_b37	rs182156098	ENSG00000134748	PRPF38A	1	52883901	52883918	+	alternative	AATAAA
1_53288386_A_G_b37	rs191413738	ENSG00000162378	ZYG11B	1	53288386	53288403	+	alternative	ATTAAA
1_53516931_G_T_b37	rs3766765	ENSG00000116171	SCP2	1	53516931	53516951	+	reference	AATAAA
1_54692358_G_A_b37	rs9699801	ENSG00000157216	SSBP3	1	54692358	54692341	-	reference	ATTAAA
1_57174650_T_C_b37	.	ENSG00000162409	PRKAA2	1	57174650	57174669	+	alternative	ATTAAA
1_61927027_A_G_b37	.	ENSG00000162599	NFIA	1	61927027	61927056	+	alternative	AATAAA
1_63902780_G_A_b37	rs531808380	ENSG00000088035	ALG6	1	63902780	63902816	+	reference	AATAAA
1_65900103_T_A_b37	rs150951046	ENSG00000213625	LEPROT	1	65900103	65900115	+	reference	AATAAA
1_6694249_T_C_b37	rs543786044	ENSG00000007923	DNAJC11	1	6694249	6694230	-	alternative	AATAAA
1_6697867_A_G_b37	rs111252174	ENSG00000041988	THAP3	1	6697867	6697902	+	alternative	AATAAA
1_67210829_G_A_b37	rs142205348	ENSG00000118473	SGIP1	1	67210829	67210867	+	reference	AATAAA
1_67214527_A_G_b37	.	ENSG00000118473	SGIP1	1	67214527	67214549	+	alternative	AATAAA
1_67452322_G_A_b37	rs17497828	ENSG00000198160	MIER1	1	67452322	67452347	+	reference	ATTAAA
1_67455835_T_A_b37	rs146318401	ENSG00000198160	MIER1	1	67455835	67455851	+	reference	ATTAAA
1_67875341_C_T_b37	.	ENSG00000142864	SERBP1	1	67875341	67875317	-	reference	ATTAAA
1_68560016_T_C_b37	.	ENSG00000116729	WLS	1	68560016	68559997	-	alternative	ATTAAA
1_71524310_A_G_b37	rs4650099	ENSG00000132485	ZRANB2	1	71524310	71524292	-	alternative	ATTAAA
1_71528070_T_C_b37	.	ENSG00000132485	ZRANB2	1	71528070	71528040	-	alternative	AATAAA
1_77531255_G_A_b37	rs556787513	ENSG00000117069	ST6GALNAC5	1	77531255	77531268	+	reference	ATTAAA
1_77531373_T_G_b37	.	ENSG00000117069	ST6GALNAC5	1	77531373	77531396	+	alternative	ATTAAA
1_77557734_T_C_b37	.	ENSG00000142892	PIGK	1	77557734	77557717	-	alternative	ATTAAA
1_78409273_T_A_b37	rs192101966	ENSG00000162614	NEXN	1	78409273	78409294	+	reference	AATAAA
1_79002589_A_G_b37	rs12731181	ENSG00000122420	PTGFR	1	79002589	79002617	+	alternative	AATAAA
1_79006377_C_A_b37	rs752130331	ENSG00000122420	PTGFR	1	79006377	79006382	+	reference	AATAAA
1_82457889_A_G_b37	.	ENSG00000117114	ADGRL2	1	82457889	82457908	+	alternative	AATAAA
1_85018826_T_C_b37	rs757965995	ENSG00000117151	CTBS	1	85018826	85018804	-	alternative	AATAAA
1_87209060_A_G_b37	rs115786910	ENSG00000097033	SH3GLB1	1	87209060	87209079	+	alternative	AATAAA
1_87327043_T_C_b37	.	ENSG00000183291	SELENOF	1	87327043	87327026	-	alternative	AATAAA
1_87810649_A_T_b37	rs779320973	ENSG00000143013	LMO4	1	87810649	87810666	+	alternative	ATTAAA
1_879614_A_C_b37	rs544040354	ENSG00000188976	NOC2L	1	879614	879583	-	alternative	AATAAA
1_879939_T_C_b37	.	ENSG00000187634	SAMD11	1	879939	879954	+	alternative	AATAAA
1_882457_A_C_b37	rs529365442	ENSG00000187634	SAMD11	1	882457	882482	+	alternative	AATAAA
1_90499171_A_C_b37	.	ENSG00000162664	ZNF326	1	90499171	90499176	+	alternative	AATAAA
1_9095202_C_T_b37	rs769898	ENSG00000142583	SLC2A5	1	9095202	9095166	-	reference	AATAAA
1_92650257_A_G_b37	rs137892105	ENSG00000069712	KIAA1107	1	92650257	92650280	+	alternative	AATAAA
1_92853010_A_G_b37	.	ENSG00000122484	RPAP2	1	92853010	92853028	+	alternative	AATAAA
1_92857558_G_A_b37	rs139888046	ENSG00000122484	RPAP2	1	92857558	92857560	+	reference	AATAAA
1_92859566_A_G_b37	rs151158837	ENSG00000122484	RPAP2	1	92859566	92859586	+	alternative	AATAAA
1_92867766_T_C_b37	.	ENSG00000122484	RPAP2	1	92867766	92867787	+	alternative	ATTAAA
1_93607026_A_G_b37	rs72955388	ENSG00000143033	MTF2	1	93607026	93607049	+	alternative	ATTAAA
1_949897_A_G_b37	.	ENSG00000187608	ISG15	1	949897	949920	+	alternative	AATAAA
1_95360594_A_G_b37	.	ENSG00000143036	SLC44A3	1	95360594	95360609	+	alternative	AATAAA
1_95447135_T_C_b37	rs72720235	ENSG00000172339	ALG14	1	95447135	95447112	-	alternative	AATAAA
10_101470286_A_G_b37	.	ENSG00000198018	ENTPD7	10	101470286	101470307	+	alternative	ATTAAA
10_102034474_T_C_b37	rs41290536	ENSG00000196072	BLOC1S2	10	102034474	102034457	-	alternative	AATAAA
10_102122090_G_A_b37	.	ENSG00000099194	SCD	10	102122090	102122114	+	reference	AATAAA
10_102317603_G_A_b37	rs59481707	ENSG00000166135	HIF1AN	10	102317603	102317627	+	reference	AATAAA
10_104237927_T_C_b37	rs118170562	ENSG00000138107	ACTR1A	10	104237927	104237898	-	alternative	AATAAA
10_104846327_A_T_b37	rs550739675	ENSG00000148842	CNNM2	10	104846327	104846356	+	reference	AATAAA/ATTAAA
10_105149066_A_C_b37	rs567809059	ENSG00000148835	TAF5	10	105149066	105149082	+	alternative	ATTAAA
10_106027186_A_T_b37	rs17885600	ENSG00000148834	GSTO1	10	106027186	106027213	+	alternative	AATAAA
10_1087032_A_G_b37	.	ENSG00000067064	IDI1	10	1087032	1087016	-	alternative	ATTAAA
10_112775418_A_G_b37	rs114363687	ENSG00000108061	SHOC2	10	112775418	112775437	+	alternative	ATTAAA
10_114578486_A_G_b37	.	ENSG00000151532	VTI1A	10	114578486	114578503	+	alternative	ATTAAA
10_115676040_T_C_b37	rs754274435	ENSG00000196865	NHLRC2	10	115676040	115676062	+	alternative	AATAAA
10_116193693_T_C_b37	rs3802733	ENSG00000099204	ABLIM1	10	116193693	116193673	-	alternative	AATAAA
10_1178074_A_G_b37	rs556510085	ENSG00000047056	WDR37	10	1178074	1178110	+	alternative	ATTAAA
10_119037009_A_C_b37	rs10377	ENSG00000165650	PDZD8	10	119037009	119036971	-	alternative	ATTAAA
10_119042031_T_C_b37	rs41284390	ENSG00000165650	PDZD8	10	119042031	119042004	-	alternative	AATAAA
10_120431234_C_T_b37	rs1247112	ENSG00000151893	CACUL1	10	120431234	120431219	-	reference	AATAAA
10_120433649_G_T_b37	rs67024721	ENSG00000151893	CACUL1	10	120433649	120433631	-	reference	AATAAA
10_12165152_G_T_b37	rs148457007	ENSG00000181192	DHTKD1	10	12165152	12165156	+	reference	ATTAAA
10_12165247_A_C_b37	rs12570214	ENSG00000181192	DHTKD1	10	12165247	12165275	+	alternative	ATTAAA
10_121700458_A_G_b37	rs114064247	ENSG00000107651	SEC23IP	10	121700458	121700481	+	alternative	ATTAAA
10_121704149_A_G_b37	.	ENSG00000107651	SEC23IP	10	121704149	121704169	+	alternative	ATTAAA
10_12208449_G_T_b37	rs149319413	ENSG00000165609	NUDT5	10	12208449	12208432	-	reference	AATAAA
10_12209545_G_A_b37	.	ENSG00000165609	NUDT5	10	12209545	12209544	-	reference	ATTAAA
10_125744545_T_C_b37	rs138087019	ENSG00000182022	CHST15	10	125744545	125744520	-	alternative	ATTAAA
10_126134086_T_C_b37	rs2361613	ENSG00000229544	NKX1-2	10	126134086	126134067	-	alternative	AATAAA
10_126675980_T_C_b37	rs190860294	ENSG00000019995	ZRANB1	10	126675980	126676001	+	alternative	ATTAAA
10_127455290_A_G_b37	rs41306540	ENSG00000107938	EDRF1	10	127455290	127455305	+	alternative	AATAAA
10_12938654_T_G_b37	rs553704021	ENSG00000151468	CCDC3	10	12938654	12938625	-	alternative	AATAAA
10_13180285_A_G_b37	rs559875253	ENSG00000123240	OPTN	10	13180285	13180285	+	alternative	ATTAAA
10_13360241_G_A_b37	.	ENSG00000086475	SEPHS1	10	13360241	13360215	-	reference	ATTAAA
10_135054541_G_A_b37	.	ENSG00000151650	VENTX	10	135054541	135054575	+	reference	AATAAA
10_135160498_A_G_b37	.	ENSG00000148803	FUOM	10	135160498	135160481	-	alternative	AATAAA
10_135175895_G_T_b37	rs74164159	ENSG00000127884	ECHS1	10	135175895	135175871	-	reference	ATTAAA
10_135352598_A_G_b37	.	ENSG00000130649	CYP2E1	10	135352598	135352602	+	alternative	AATAAA
10_135352600_A_C_b37	rs12164704	ENSG00000130649	CYP2E1	10	135352600	135352602	+	alternative	AATAAA
10_13714303_A_T_b37	rs556543318	ENSG00000165630	PRPF18	10	13714303	13714322	+	reference	AATAAA
10_14939644_T_G_b37	rs77293597	ENSG00000152457	DCLRE1C	10	14939644	14939619	-	alternative	AATAAA
10_15820671_C_A_b37	rs191832646	ENSG00000148481	MINDY3	10	15820671	15820633	-	reference	ATTAAA
10_16553999_A_T_b37	rs77987741	ENSG00000165985	C1QL3	10	16553999	16553978	-	reference	ATTAAA/AATAAA
10_16555344_A_G_b37	rs188451145	ENSG00000165983	PTER	10	16555344	16555365	+	alternative	ATTAAA
10_16555431_A_T_b37	rs1055337	ENSG00000165983	PTER	10	16555431	16555453	+	alternative	AATAAA
10_17279664_C_A_b37	rs552319206	ENSG00000026025	VIM	10	17279664	17279703	+	reference	ATTAAA
10_17631974_T_C_b37	rs76241184	ENSG00000165996	HACD1	10	17631974	17631950	-	alternative	AATAAA
10_17631982_C_A_b37	rs113559320	ENSG00000165996	HACD1	10	17631982	17631950	-	reference	AATAAA
10_21074122_G_A_b37	rs552437129	ENSG00000078114	NEBL	10	21074122	21074095	-	reference	AATAAA
10_22823797_C_T_b37	rs4748809	ENSG00000150867	PIP4K2A	10	22823797	22823783	-	reference	AATAAA
10_23415669_A_T_b37	rs369316897	ENSG00000148450	MSRB2	10	23415669	23415692	+	reference	AATAAA/ATTAAA
10_25138263_A_T_b37	rs7912596	ENSG00000099256	PRTFDC1	10	25138263	25138246	-	reference	AATAAA
10_27289505_T_C_b37	rs12416077	ENSG00000107890	ANKRD26	10	27289505	27289476	-	alternative	ATTAAA
10_27290322_T_C_b37	rs145352061	ENSG00000107890	ANKRD26	10	27290322	27290299	-	alternative	ATTAAA
10_27400684_T_G_b37	.	ENSG00000136758	YME1L1	10	27400684	27400662	-	alternative	AATAAA
10_27400861_G_A_b37	rs9833	ENSG00000136758	YME1L1	10	27400861	27400834	-	reference	AATAAA
10_27475720_G_T_b37	rs535739276	ENSG00000120539	MASTL	10	27475720	27475754	+	reference	ATTAAA
10_27476861_A_G_b37	rs184517512	ENSG00000120539	MASTL	10	27476861	27476882	+	alternative	AATAAA
10_27843711_A_G_b37	.	ENSG00000099246	RAB18	10	27843711	27843736	+	alternative	AATAAA
10_28973795_A_T_b37	rs561140307	ENSG00000095739	BAMBI	10	28973795	28973816	+	reference	AATAAA/ATTAAA
10_28973796_T_A_b37	rs531656935	ENSG00000095739	BAMBI	10	28973796	28973816	+	alternative	AATAAA
10_30303431_T_C_b37	rs12243632	ENSG00000165757	JCAD	10	30303431	30303411	-	alternative	ATTAAA
10_30304129_T_C_b37	rs11007856	ENSG00000165757	JCAD	10	30304129	30304110	-	alternative	ATTAAA
10_34400065_T_C_b37	rs747814398	ENSG00000148498	PARD3	10	34400065	34400043	-	alternative	AATAAA
10_35860234_A_C_b37	rs568875513	ENSG00000108100	CCNY	10	35860234	35860253	+	alternative	ATTAAA
10_43329770_A_G_b37	rs3758517	ENSG00000165733	BMS1	10	43329770	43329789	+	alternative	AATAAA
10_45950055_T_C_b37	rs116840852	ENSG00000165406	2019-03-08	10	45950055	45950033	-	alternative	AATAAA
10_49644677_T_C_b37	rs553194777	ENSG00000128805	ARHGAP22	10	49644677	49644656	-	alternative	AATAAA
10_49644679_A_T_b37	rs566320055	ENSG00000128805	ARHGAP22	10	49644679	49644656	-	alternative	AATAAA
10_50649186_T_C_b37	rs549665140	NO	ERCC6	10	50649186	50649156	-	alternative	AATAAA
10_50664724_T_C_b37	rs114723899	NO	ERCC6	10	50664724	50664696	-	alternative	AATAAA
10_5806004_A_G_b37	rs73612447	ENSG00000057608	GDI2	10	5806004	5805987	-	alternative	ATTAAA
10_59953186_T_C_b37	.	ENSG00000151151	IPMK	10	59953186	59953150	-	alternative	ATTAAA
10_61010994_C_T_b37	rs182310582	ENSG00000165443	PHYHIPL	10	61010994	61011019	+	reference	AATAAA
10_62630980_T_G_b37	rs149076089	ENSG00000072422	RHOBTB1	10	62630980	62630962	-	alternative	AATAAA
10_63952972_T_C_b37	rs144078171	ENSG00000182010	RTKN2	10	63952972	63952953	-	alternative	AATAAA
10_63953779_T_C_b37	rs41274056	ENSG00000182010	RTKN2	10	63953779	63953758	-	alternative	ATTAAA
10_69971436_A_G_b37	rs41278502	ENSG00000138347	MYPN	10	69971436	69971460	+	alternative	AATAAA
10_70238080_G_A_b37	rs76359279	ENSG00000122912	SLC25A16	10	70238080	70238066	-	reference	ATTAAA
10_70242056_G_A_b37	rs193296193	ENSG00000122912	SLC25A16	10	70242056	70242032	-	reference	AATAAA
10_70242804_T_C_b37	rs79458978	ENSG00000122912	SLC25A16	10	70242804	70242784	-	alternative	AATAAA
10_70742931_A_G_b37	rs12412103	ENSG00000165732	DDX21	10	70742931	70742952	+	alternative	AATAAA
10_73576127_T_C_b37	rs551941858	ENSG00000197746	PSAP	10	73576127	73576097	-	alternative	ATTAAA
10_74036139_A_C_b37	rs571568377	ENSG00000168209	DDIT4	10	74036139	74036160	+	alternative	AATAAA
10_74765124_G_A_b37	.	ENSG00000122884	P4HA1	10	74765124	74765104	-	reference	AATAAA
10_74765592_T_C_b37	rs111407228	ENSG00000122884	P4HA1	10	74765592	74765560	-	alternative	AATAAA
10_74767528_T_C_b37	rs58627517	ENSG00000122884	P4HA1	10	74767528	74767507	-	alternative	AATAAA
10_75001926_C_A_b37	.	ENSG00000213551	DNAJC9	10	75001926	75001893	-	reference	AATAAA
10_76468764_A_G_b37	.	ENSG00000156110	ADK	10	76468764	76468784	+	alternative	AATAAA
10_76937458_G_A_b37	.	ENSG00000156671	SAMD8	10	76937458	76937491	+	reference	AATAAA
10_76991187_A_T_b37	.	ENSG00000165637	VDAC2	10	76991187	76991206	+	alternative	AATAAA
10_84746652_A_G_b37	.	ENSG00000185737	NRG3	10	84746652	84746672	+	alternative	AATAAA
10_857872_C_T_b37	.	ENSG00000107929	LARP4B	10	857872	857845	-	reference	AATAAA
10_89505871_A_AT_b37	rs202014762	ENSG00000198682	PAPSS2	10	89505871	89505874	+	reference	AATAAA
10_89505871_A_T_b37	rs182963844	ENSG00000198682	PAPSS2	10	89505871	89505874	+	reference	AATAAA
10_89725495_A_G_b37	.	ENSG00000171862	PTEN	10	89725495	89725516	+	alternative	AATAAA
10_89730405_A_G_b37	.	ENSG00000171862	PTEN	10	89730405	89730426	+	alternative	ATTAAA
10_91166225_A_G_b37	rs192996308	ENSG00000185745	IFIT1	10	91166225	91166244	+	alternative	AATAAA
10_91166228_A_C_b37	rs558562175	ENSG00000185745	IFIT1	10	91166228	91166244	+	alternative	AATAAA
10_92669989_A_G_b37	rs142215482	ENSG00000148688	RPP30	10	92669989	92670005	+	alternative	AATAAA
10_93272806_A_G_b37	rs143944464	ENSG00000165338	HECTD2	10	93272806	93272829	+	alternative	AATAAA
10_93388464_G_T_b37	.	ENSG00000119938	PPP1R3C	10	93388464	93388433	-	reference	AATAAA
10_93623138_C_A_b37	.	ENSG00000107854	TNKS2	10	93623138	93623161	+	reference	AATAAA
10_94213925_C_A_b37	rs142121592	ENSG00000119912	IDE	10	94213925	94213923	-	reference	AATAAA
10_94415040_A_G_b37	.	ENSG00000138160	KIF11	10	94415040	94415068	+	alternative	AATAAA
10_95288634_A_C_b37	rs41290214	ENSG00000138180	CEP55	10	95288634	95288651	+	alternative	AATAAA
10_96362556_T_C_b37	rs114207231	ENSG00000119969	HELLS	10	96362556	96362574	+	alternative	AATAAA
10_97818684_C_T_b37	rs75943857	ENSG00000107443	CCNJ	10	97818684	97818715	+	reference	ATTAAA
10_98104997_T_C_b37	rs78816968	ENSG00000197430	OPALIN	10	98104997	98104982	-	alternative	AATAAA
10_98126238_A_G_b37	rs183447859	ENSG00000095587	TLL2	10	98126238	98126219	-	alternative	ATTAAA
10_99217101_A_G_b37	.	ENSG00000171307	ZDHHC16	10	99217101	99217123	+	alternative	AATAAA
10_99435937_A_G_b37	rs189372345	ENSG00000249967	PI4K2A	10	99435937	99435955	+	alternative	AATAAA
11_102103446_A_G_b37	rs182867294	ENSG00000137693	YAP1	11	102103446	102103470	+	alternative	AATAAA
11_102267084_A_T_b37	.	ENSG00000152558	TMEM123	11	102267084	102267063	-	alternative	AATAAA
11_102921326_T_C_b37	rs78146873	ENSG00000137692	DCUN1D5	11	102921326	102921303	-	alternative	ATTAAA
11_102922311_C_A_b37	rs543090602	ENSG00000137692	DCUN1D5	11	102922311	102922307	-	reference	AATAAA
11_107833761_A_C_b37	rs147505985	ENSG00000179331	RAB39A	11	107833761	107833782	+	alternative	ATTAAA
11_10871276_T_C_b37	.	ENSG00000236287	ZBED5	11	10871276	10871255	-	alternative	AATAAA
11_109299823_A_G_b37	.	ENSG00000185742	C11orf87	11	109299823	109299840	+	alternative	AATAAA
11_110334196_A_C_b37	.	ENSG00000137714	FDX1	11	110334196	110334219	+	alternative	AATAAA
11_110447795_A_G_b37	.	ENSG00000137727	ARHGAP20	11	110447795	110447772	-	alternative	AATAAA
11_111595189_A_G_b37	rs585149	ENSG00000137713	PPP2R1B	11	111595189	111595167	-	alternative	AATAAA
11_111893717_A_C_b37	rs192272070	ENSG00000150764	DIXDC1	11	111893717	111893731	+	alternative	ATTAAA
11_111933355_C_A_b37	rs534753	ENSG00000150773	PIH1D2	11	111933355	111933343	-	reference	ATTAAA
11_111953472_T_C_b37	rs191630933	ENSG00000150779	TIMM8B	11	111953472	111953456	-	alternative	AATAAA
11_111955176_A_G_b37	.	ENSG00000150779	TIMM8B	11	111955176	111955147	-	alternative	ATTAAA
11_111955780_T_A_b37	.	ENSG00000150776	NKAPD1	11	111955780	111955784	+	alternative	ATTAAA
11_111966471_T_A_b37	rs183686123	ENSG00000204370	SDHD	11	111966471	111966500	+	reference	AATAAA
11_111966497_A_G_b37	rs17113461	ENSG00000204370	SDHD	11	111966497	111966500	+	alternative	AATAAA
11_116715117_T_C_b37	.	ENSG00000160584	SIK3	11	116715117	116715083	-	alternative	AATAAA
11_118900443_A_G_b37	rs542004968	ENSG00000196655	TRAPPC4	11	118900443	118900455	+	alternative	ATTAAA
11_118968185_A_C_b37	rs138544311	ENSG00000256269	HMBS	11	118968185	118968198	+	alternative	AATAAA
11_119006755_G_T_b37	rs4262736	ENSG00000172273	HINFP	11	119006755	119006769	+	reference	AATAAA
11_119006764_G_T_b37	rs200907799	ENSG00000172273	HINFP	11	119006764	119006769	+	reference	AATAAA
11_119982400_C_T_b37	rs115146023	ENSG00000137699	TRIM29	11	119982400	119982378	-	reference	AATAAA
11_120190735_G_A_b37	rs769531016	ENSG00000137709	POU2F3	11	120190735	120190753	+	reference	AATAAA
11_120959552_T_A_b37	.	ENSG00000154114	TBCEL	11	120959552	120959586	+	alternative	ATTAAA
11_121179321_A_G_b37	rs572130626	ENSG00000109929	SC5D	11	121179321	121179342	+	alternative	AATAAA
11_121500431_A_G_b37	rs184853682	ENSG00000137642	SORL1	11	121500431	121500450	+	alternative	AATAAA
11_121500621_A_T_b37	rs75085036	ENSG00000137642	SORL1	11	121500621	121500639	+	reference	AATAAA/ATTAAA
11_121504441_A_G_b37	rs12294994	ENSG00000137642	SORL1	11	121504441	121504472	+	alternative	AATAAA
11_122682509_A_G_b37	rs137972082	ENSG00000154127	UBASH3B	11	122682509	122682526	+	alternative	AATAAA
11_122683342_G_A_b37	rs78856426	ENSG00000154127	UBASH3B	11	122683342	122683345	+	reference	AATAAA
11_124966950_A_C_b37	.	ENSG00000150433	TMEM218	11	124966950	124966934	-	alternative	AATAAA
11_128769500_T_C_b37	rs186266819	ENSG00000174370	C11orf45	11	128769500	128769470	-	alternative	ATTAAA
11_1288679_A_G_b37	.	ENSG00000078902	TOLLIP	11	1288679	1288663	-	alternative	ATTAAA
11_12965853_T_G_b37	rs11549007	ENSG00000187079	TEAD1	11	12965853	12965872	+	alternative	ATTAAA
11_130099718_T_C_b37	rs562863966	ENSG00000196323	ZBTB44	11	130099718	130099695	-	alternative	AATAAA
11_130100647_T_C_b37	rs530076809	ENSG00000196323	ZBTB44	11	130100647	130100627	-	alternative	AATAAA
11_130100859_T_C_b37	rs148127448	ENSG00000196323	ZBTB44	11	130100859	130100841	-	alternative	AATAAA
11_134137251_T_A_b37	.	ENSG00000151498	ACAD8	11	134137251	134137271	+	reference	ATTAAA/AATAAA
11_14287875_A_C_b37	.	ENSG00000152268	SPON1	11	14287875	14287904	+	alternative	AATAAA
11_14526346_A_T_b37	rs187307416	ENSG00000256206	PSMA1	11	14526346	14526315	-	reference	ATTAAA/AATAAA
11_2151769_T_G_b37	rs113798050	ENSG00000167244	IGF2	11	2151769	2151730	-	alternative	ATTAAA
11_26684818_A_G_b37	.	ENSG00000134343	ANO3	11	26684818	26684836	+	alternative	AATAAA
11_27019782_A_C_b37	rs12575471	ENSG00000176971	FIBIN	11	27019782	27019798	+	alternative	AATAAA
11_28355035_A_T_b37	rs565040532	ENSG00000169519	METTL15	11	28355035	28355054	+	reference	AATAAA/ATTAAA
11_31454363_A_C_b37	rs551432389	ENSG00000170946	DNAJC24	11	31454363	31454382	+	alternative	AATAAA
11_33376095_A_G_b37	rs4755571	ENSG00000110422	HIPK3	11	33376095	33376113	+	alternative	AATAAA
11_33714138_G_A_b37	rs147646944	ENSG00000205177	C11orf91	11	33714138	33714118	-	reference	AATAAA
11_34178438_T_A_b37	rs183255653	ENSG00000135372	NAT10	11	34178438	34178463	+	reference	ATTAAA/AATAAA
11_35829803_G_T_b37	.	ENSG00000166326	TRIM44	11	35829803	35829831	+	reference	AATAAA
11_36295532_G_T_b37	rs6484833	ENSG00000110442	COMMD9	11	36295532	36295510	-	reference	AATAAA
11_36509810_T_C_b37	.	ENSG00000175104	TRAF6	11	36509810	36509797	-	alternative	AATAAA
11_43882655_A_T_b37	.	ENSG00000149084	HSD17B12	11	43882655	43882678	+	alternative	AATAAA
11_44273308_A_T_b37	.	ENSG00000151348	EXT2	11	44273308	44273342	+	reference	AATAAA
11_44284503_T_C_b37	rs78007447	ENSG00000052850	ALX4	11	44284503	44284484	-	alternative	ATTAAA
11_44953988_G_A_b37	rs836003	ENSG00000175274	TP53I11	11	44953988	44953965	-	reference	AATAAA
11_46623265_T_C_b37	.	ENSG00000180423	HARBI1	11	46623265	46623246	-	alternative	AATAAA
11_47440345_T_C_b37	.	ENSG00000165916	PSMC3	11	47440345	47440326	-	alternative	AATAAA
11_47627505_A_G_b37	rs139989711	ENSG00000109919	MTCH2	11	47627505	47627485	-	alternative	ATTAAA
11_505207_A_G_b37	rs757088547	ENSG00000174915	PTDSS2	11	505207	505237	+	alternative	AATAAA
11_58898269_A_G_b37	rs113979088	ENSG00000189057	FAM111B	11	58898269	58898291	+	alternative	ATTAAA
11_60161527_A_G_b37	rs1062167	ENSG00000166927	MS4A7	11	60161527	60161554	+	alternative	AATAAA
11_61214300_C_A_b37	rs573268406	ENSG00000167985	SDHAF2	11	61214300	61214318	+	reference	ATTAAA
11_63394053_T_C_b37	.	ENSG00000184743	ATL3	11	63394053	63394036	-	alternative	ATTAAA
11_6506276_T_C_b37	rs73400873	ENSG00000132286	TIMM10B	11	6506276	6506315	+	alternative	AATAAA
11_65073440_T_A_b37	rs542257626	ENSG00000014138	POLA2	11	65073440	65073456	+	reference	AATAAA
11_65421699_A_T_b37	.	ENSG00000213445	SIPA1	11	65421699	65421716	+	reference	AATAAA/ATTAAA
11_65746541_T_C_b37	rs368297502	ENSG00000175467	SART1	11	65746541	65746567	+	alternative	ATTAAA
11_66058082_T_G_b37	rs556595	ENSG00000174871	CNIH2	11	66058082	66058099	+	alternative	AATAAA
11_6613908_T_C_b37	.	ENSG00000132275	RRP8	11	6613908	6613885	-	alternative	AATAAA
11_6627542_T_C_b37	rs573055776	ENSG00000166337	TAF10	11	6627542	6627524	-	alternative	AATAAA
11_67118247_T_G_b37	.	ENSG00000175482	POLD4	11	67118247	67118243	-	alternative	AATAAA
11_67385062_C_A_b37	rs72934504	ENSG00000167799	NUDT8	11	67385062	67385043	-	reference	AATAAA
11_7017897_T_C_b37	.	ENSG00000149050	ZNF214	11	7017897	7017873	-	alternative	AATAAA
11_7018670_T_C_b37	rs550628463	ENSG00000149050	ZNF214	11	7018670	7018646	-	alternative	AATAAA
11_71244000_A_G_b37	rs541884613	ENSG00000244411	KRTAP5-7	11	71244000	71244013	+	alternative	AATAAA
11_71719224_T_C_b37	rs144363991	ENSG00000137496	IL18BP	11	71719224	71719246	+	alternative	AATAAA
11_71998351_T_G_b37	rs7127051	ENSG00000162129	CLPB	11	71998351	71998346	-	alternative	ATTAAA
11_72465794_T_C_b37	rs569337869	ENSG00000214530	STARD10	11	72465794	72465774	-	alternative	AATAAA
11_72548135_A_G_b37	rs74669541	ENSG00000137478	FCHSD2	11	72548135	72548114	-	alternative	ATTAAA
11_73009806_A_G_b37	.	ENSG00000171631	P2RY6	11	73009806	73009827	+	alternative	AATAAA
11_73720713_A_T_b37	rs183375937	ENSG00000168014	C2CD3	11	73720713	73720701	-	reference	ATTAAA
11_73965016_T_C_b37	rs116060399	ENSG00000214517	PPME1	11	73965016	73965033	+	alternative	AATAAA
11_74202697_T_C_b37	rs139456875	ENSG00000175536	LIPT2	11	74202697	74202662	-	alternative	AATAAA
11_74548261_G_A_b37	rs1866562	ENSG00000166439	RNF169	11	74548261	74548277	+	reference	AATAAA
11_75854228_A_T_b37	rs542984278	ENSG00000198382	UVRAG	11	75854228	75854234	+	reference	AATAAA
11_76123531_T_C_b37	rs7115322	ENSG00000179240	GVQW3	11	76123531	76123547	+	alternative	AATAAA
11_76515583_T_C_b37	rs75139670	ENSG00000182704	TSKU	11	76515583	76515599	+	alternative	AATAAA
11_767244_T_C_b37	rs114247357	ENSG00000177225	GATD1	11	767244	767222	-	alternative	AATAAA
11_77320648_A_G_b37	.	ENSG00000178301	AQP11	11	77320648	77320661	+	alternative	ATTAAA
11_77588652_G_A_b37	rs146182592	ENSG00000149262	INTS4	11	77588652	77588644	-	reference	ATTAAA
11_77925058_T_G_b37	rs564437874	ENSG00000118369	USP35	11	77925058	77925074	+	alternative	ATTAAA
11_77925058_T_TAAAACTTTACACCCAA_b37	.	ENSG00000118369	USP35	11	77925058	77925074	+	alternative	ATTAAA
11_78147374_T_C_b37	rs7934948	ENSG00000137513	NARS2	11	78147374	78147359	-	alternative	ATTAAA
11_8022345_A_G_b37	rs11041705	ENSG00000175390	EIF3F	11	8022345	8022368	+	alternative	AATAAA
11_82529939_T_G_b37	rs7129303	ENSG00000137509	PRCP	11	82529939	82529916	-	alternative	AATAAA
11_82691673_T_C_b37	.	ENSG00000137502	RAB30	11	82691673	82691660	-	alternative	ATTAAA
11_82967023_A_G_b37	rs565276	ENSG00000137494	ANKRD42	11	82967023	82967038	+	alternative	ATTAAA
11_82971946_G_A_b37	rs559217	ENSG00000137494	ANKRD42	11	82971946	82971961	+	reference	ATTAAA
11_82975242_A_C_b37	rs541485207	ENSG00000137494	ANKRD42	11	82975242	82975260	+	alternative	AATAAA
11_841914_A_G_b37	rs774072287	ENSG00000177697	CD151	11	841914	841942	+	alternative	AATAAA
11_85370608_T_C_b37	rs140068820	ENSG00000137504	CREBZF	11	85370608	85370574	-	alternative	AATAAA
11_86056686_A_G_b37	rs547273792	ENSG00000149196	HIKESHI	11	86056686	86056705	+	alternative	AATAAA
11_9041959_T_C_b37	rs536122244	ENSG00000175356	SCUBE2	11	9041959	9041933	-	alternative	AATAAA
11_93461895_A_G_b37	rs77922978	ENSG00000166012	TAF1D	11	93461895	93461869	-	alternative	ATTAAA
11_93914129_A_G_b37	rs12800562	ENSG00000110218	PANX1	11	93914129	93914147	+	alternative	AATAAA
11_93915518_G_A_b37	rs16920002	ENSG00000110218	PANX1	11	93915518	93915539	+	reference	ATTAAA
11_94867332_A_T_b37	rs667809	ENSG00000149218	ENDOD1	11	94867332	94867353	+	alternative	AATAAA
11_95556696_C_T_b37	rs514170	ENSG00000087053	MTMR2	11	95556696	95556680	-	reference	AATAAA
11_9614310_A_T_b37	rs55760947	ENSG00000166483	WEE1	11	9614310	9614343	+	alternative	AATAAA
12_102317374_T_C_b37	rs79685195	ENSG00000136048	DRAM1	12	102317374	102317401	+	alternative	AATAAA
12_10309462_T_C_b37	rs145035605	ENSG00000173391	OLR1	12	10309462	10309439	-	alternative	AATAAA
12_10344368_A_C_b37	.	ENSG00000165685	TMEM52B	12	10344368	10344403	+	alternative	AATAAA
12_10375135_A_C_b37	rs186126366	ENSG00000139112	GABARAPL1	12	10375135	10375155	+	alternative	ATTAAA
12_104153633_G_T_b37	rs12229292	ENSG00000111696	NT5DC3	12	104153633	104153596	-	reference	AATAAA
12_104384461_A_C_b37	.	ENSG00000139372	TDG	12	104384461	104384496	+	alternative	AATAAA
12_10758676_A_G_b37	rs75274181	ENSG00000111196	MAGOHB	12	10758676	10758659	-	alternative	ATTAAA
12_109704325_C_T_b37	rs2075263	ENSG00000076555	ACACB	12	109704325	109704358	+	reference	AATAAA
12_109883235_A_G_b37	rs557717591	ENSG00000110906	KCTD10	12	109883235	109883210	-	alternative	ATTAAA
12_110214847_T_A_b37	rs17616911	ENSG00000139438	FAM222A	12	110214847	110214873	+	reference	AATAAA
12_112591387_T_C_b37	rs149284206	ENSG00000135148	TRAFD1	12	112591387	112591408	+	alternative	AATAAA
12_112947696_A_G_b37	.	ENSG00000179295	PTPN11	12	112947696	112947722	+	alternative	AATAAA
12_117467199_A_G_b37	rs11068295	ENSG00000174989	FBXW8	12	117467199	117467221	+	alternative	AATAAA
12_117645963_A_G_b37	.	ENSG00000089250	NOS1	12	117645963	117645947	-	alternative	ATTAAA
12_118855284_T_A_b37	rs8467	ENSG00000111707	SUDS3	12	118855284	118855312	+	reference	ATTAAA
12_118855770_T_G_b37	rs184794406	ENSG00000111707	SUDS3	12	118855770	118855794	+	alternative	ATTAAA
12_118856754_T_G_b37	.	ENSG00000111707	SUDS3	12	118856754	118856771	+	alternative	AATAAA
12_120123614_T_G_b37	.	ENSG00000122966	CIT	12	120123614	120123596	-	alternative	AATAAA
12_120898460_A_G_b37	.	ENSG00000257218	GATC	12	120898460	120898486	+	alternative	ATTAAA
12_121015376_A_G_b37	rs192333533	ENSG00000022840	RNF10	12	121015376	121015391	+	alternative	AATAAA
12_121143089_A_G_b37	.	ENSG00000110917	MLEC	12	121143089	121143111	+	alternative	AATAAA
12_122986230_T_C_b37	rs545814490	ENSG00000111011	RSRC2	12	122986230	122986209	-	alternative	AATAAA
12_122989412_G_A_b37	rs10998	ENSG00000111011	RSRC2	12	122989412	122989389	-	reference	AATAAA
12_123110910_T_A_b37	rs189253549	ENSG00000184445	KNTC1	12	123110910	123110940	+	alternative	AATAAA
12_123895430_T_C_b37	.	ENSG00000150977	RILPL2	12	123895430	123895410	-	alternative	AATAAA
12_124244416_T_C_b37	rs115183932	ENSG00000185344	ATP6V0A2	12	124244416	124244441	+	alternative	ATTAAA
12_124498659_T_A_b37	rs114885626	ENSG00000179195	ZNF664	12	124498659	124498668	+	reference	AATAAA
12_12480494_A_T_b37	.	ENSG00000111261	MANSC1	12	12480494	12480466	-	reference	AATAAA
12_125519677_A_C_b37	rs7973861	ENSG00000184992	BRI3BP	12	125519677	125519699	+	alternative	AATAAA
12_12802627_A_G_b37	.	ENSG00000111269	CREBL2	12	12802627	12802648	+	alternative	AATAAA
12_132636996_A_C_b37	rs146334196	ENSG00000184967	NOC4L	12	132636996	132637017	+	alternative	AATAAA
12_132680940_G_A_b37	rs779697988	ENSG00000182870	GALNT9	12	132680940	132680919	-	reference	AATAAA
12_132680946_A_G_b37	rs534581396	ENSG00000182870	GALNT9	12	132680946	132680919	-	alternative	AATAAA
12_133301869_G_T_b37	rs73487105	ENSG00000176915	ANKLE2	12	133301869	133301842	-	reference	ATTAAA
12_133782199_C_T_b37	rs149232094	ENSG00000090612	ZNF268	12	133782199	133782224	+	reference	ATTAAA
12_14921634_T_C_b37	rs247325	ENSG00000197837	HIST4H4	12	14921634	14921605	-	alternative	ATTAAA
12_15032944_A_T_b37	rs7132884	ENSG00000111341	MGP	12	15032944	15032928	-	reference	AATAAA
12_15034458_T_C_b37	rs34181533	ENSG00000111341	MGP	12	15034458	15034434	-	alternative	AATAAA
12_15066999_A_G_b37	rs185723085	ENSG00000139055	ERP27	12	15066999	15066969	-	alternative	AATAAA
12_15261979_T_G_b37	rs377476779	ENSG00000134533	RERG	12	15261979	15261962	-	alternative	AATAAA
12_16190216_A_G_b37	.	ENSG00000023697	DERA	12	16190216	16190220	+	alternative	AATAAA
12_19679425_T_C_b37	rs187869912	ENSG00000139154	AEBP2	12	19679425	19679450	+	alternative	ATTAAA
12_19697335_A_G_b37	.	ENSG00000139154	AEBP2	12	19697335	19697352	+	alternative	AATAAA
12_22346679_T_C_b37	.	ENSG00000111728	ST8SIA1	12	22346679	22346641	-	alternative	ATTAAA
12_22350436_C_T_b37	rs35774315	ENSG00000111728	ST8SIA1	12	22350436	22350412	-	reference	AATAAA
12_25357931_A_C_b37	rs112836371	ENSG00000205707	ETFRF1	12	25357931	25357949	+	alternative	AATAAA
12_25358166_A_C_b37	rs147708414	ENSG00000205707	ETFRF1	12	25358166	25358183	+	alternative	AATAAA
12_27119265_A_G_b37	rs540297315	ENSG00000111790	FGFR1OP2	12	27119265	27119288	+	alternative	AATAAA
12_27908368_A_G_b37	rs61415492	ENSG00000061794	MRPS35	12	27908368	27908400	+	alternative	ATTAAA
12_28702670_A_G_b37	rs544987812	ENSG00000123106	CCDC91	12	28702670	28702698	+	alternative	ATTAAA
12_29481388_T_C_b37	rs117304886	ENSG00000087502	ERGIC2	12	29481388	29481367	-	alternative	AATAAA
12_29484391_T_C_b37	rs145979112	ENSG00000087502	ERGIC2	12	29484391	29484372	-	alternative	AATAAA
12_29492146_T_G_b37	rs186171993	ENSG00000087502	ERGIC2	12	29492146	29492130	-	alternative	ATTAAA
12_32896531_A_G_b37	.	ENSG00000087470	DNM1L	12	32896531	32896549	+	alternative	AATAAA
12_32899947_A_G_b37	rs144235100	ENSG00000087470	DNM1L	12	32899947	32899969	+	alternative	AATAAA
12_32899976_T_C_b37	rs11052215	ENSG00000139131	YARS2	12	32899976	32899958	-	alternative	AATAAA
12_389537_T_C_b37	rs148012469	ENSG00000073614	KDM5A	12	389537	389514	-	alternative	ATTAAA
12_42552807_T_G_b37	rs56126783	ENSG00000015153	YAF2	12	42552807	42552773	-	alternative	ATTAAA
12_43747335_T_G_b37	rs537299779	ENSG00000173157	ADAMTS20	12	43747335	43747333	-	alternative	AATAAA
12_4463726_A_C_b37	rs117448100	ENSG00000078237	TIGAR	12	4463726	4463759	+	alternative	AATAAA
12_48055741_T_C_b37	rs118155746	ENSG00000005175	RPAP3	12	48055741	48055719	-	alternative	AATAAA
12_48542823_G_A_b37	rs184347222	ENSG00000177981	ASB8	12	48542823	48542818	-	reference	ATTAAA
12_49325578_T_C_b37	rs9788029	ENSG00000134287	ARF3	12	49325578	49325556	-	alternative	AATAAA
12_49329527_T_C_b37	rs17123398	ENSG00000134287	ARF3	12	49329527	49329506	-	alternative	AATAAA
12_49756078_A_T_b37	.	ENSG00000178401	DNAJC22	12	49756078	49756097	+	alternative	ATTAAA
12_50872803_A_T_b37	rs542220314	ENSG00000161813	LARP4	12	50872803	50872820	+	alternative	AATAAA
12_51138862_C_T_b37	rs1047912	ENSG00000066084	DIP2B	12	51138862	51138895	+	reference	ATTAAA
12_51213604_T_G_b37	rs181447737	ENSG00000123268	ATF1	12	51213604	51213639	+	alternative	ATTAAA
12_51487869_C_A_b37	rs6580786	ENSG00000135457	TFCP2	12	51487869	51487853	-	reference	AATAAA
12_53290999_T_C_b37	rs113980111	ENSG00000170421	KRT8	12	53290999	53290975	-	alternative	AATAAA
12_53435970_A_G_b37	rs546288859	ENSG00000063046	EIF4B	12	53435970	53435999	+	alternative	AATAAA
12_56560334_A_G_b37	rs17118338	ENSG00000092841	MYL6	12	56560334	56560349	+	alternative	ATTAAA
12_56595991_C_A_b37	rs4759219	ENSG00000181852	RNF41	12	56595991	56595968	-	reference	AATAAA
12_57119608_T_G_b37	rs143904231	ENSG00000198056	PRIM1	12	57119608	57119588	-	alternative	ATTAAA
12_57453024_A_C_b37	rs59298452	ENSG00000166881	NEMP1	12	57453024	57452999	-	alternative	ATTAAA
12_58017212_C_T_b37	rs190273308	ENSG00000135454	B4GALNT1	12	58017212	58017192	-	reference	AATAAA
12_58351027_A_G_b37	rs73335533	ENSG00000166896	ATP23	12	58351027	58351052	+	alternative	ATTAAA
12_62987037_A_C_b37	rs572838251	ENSG00000061987	MON2	12	62987037	62987058	+	alternative	AATAAA
12_64540960_A_G_b37	rs7131691	ENSG00000196935	SRGAP1	12	64540960	64540980	+	alternative	ATTAAA
12_64542897_A_C_b37	rs10878108	ENSG00000196935	SRGAP1	12	64542897	64542917	+	alternative	ATTAAA
12_65108531_T_C_b37	rs17100600	ENSG00000135677	GNS	12	65108531	65108505	-	alternative	AATAAA
12_65272702_A_G_b37	rs17100770	ENSG00000111490	TBC1D30	12	65272702	65272736	+	alternative	AATAAA
12_65641020_G_T_b37	rs117013092	ENSG00000174106	LEMD3	12	65641020	65641042	+	reference	AATAAA
12_6640976_A_T_b37	rs1043282	ENSG00000010292	NCAPD2	12	6640976	6640985	+	alternative	ATTAAA
12_6679344_A_T_b37	.	ENSG00000111642	CHD4	12	6679344	6679324	-	alternative	AATAAA
12_67710043_A_G_b37	.	ENSG00000111530	CAND1	12	67710043	67710070	+	alternative	AATAAA
12_69162438_A_G_b37	rs12301074	ENSG00000175782	SLC35E3	12	69162438	69162457	+	alternative	AATAAA
12_69665210_A_T_b37	.	ENSG00000111605	CPSF6	12	69665210	69665233	+	alternative	AATAAA
12_69970608_A_G_b37	rs551216053	ENSG00000166225	FRS2	12	69970608	69970647	+	alternative	ATTAAA
12_69972834_A_G_b37	rs537511833	ENSG00000166225	FRS2	12	69972834	69972852	+	alternative	AATAAA
12_69995326_A_G_b37	rs10506567	ENSG00000166226	CCT2	12	69995326	69995350	+	alternative	ATTAAA
12_70216606_A_T_b37	rs780453877	ENSG00000127328	RAB3IP	12	70216606	70216630	+	alternative	AATAAA
12_71032355_T_C_b37	rs114596565	ENSG00000153233	PTPRR	12	71032355	71032325	-	alternative	ATTAAA
12_71979916_A_G_b37	rs182623209	ENSG00000139292	LGR5	12	71979916	71979949	+	alternative	AATAAA
12_72321011_T_C_b37	rs141291576	ENSG00000121749	TBC1D15	12	72321011	72321031	+	alternative	ATTAAA
12_75888068_A_T_b37	rs764276190	ENSG00000111615	KRR1	12	75888068	75888042	-	alternative	AATAAA
12_75891935_T_C_b37	.	ENSG00000111615	KRR1	12	75891935	75891918	-	alternative	AATAAA
12_75891939_T_C_b37	rs113207748	ENSG00000111615	KRR1	12	75891939	75891918	-	alternative	AATAAA
12_75895605_A_G_b37	rs763628443	ENSG00000139278	GLIPR1	12	75895605	75895633	+	alternative	AATAAA
12_76440493_T_G_b37	rs41292033	ENSG00000187109	NAP1L1	12	76440493	76440473	-	alternative	AATAAA
12_8072325_A_C_b37	rs113786758	ENSG00000059804	SLC2A3	12	8072325	8072300	-	alternative	AATAAA
12_82746102_T_C_b37	rs148629531	ENSG00000133773	CCDC59	12	82746102	82746082	-	alternative	AATAAA
12_85253911_T_C_b37	.	ENSG00000072041	SLC6A15	12	85253911	85253884	-	alternative	AATAAA
12_88593641_A_G_b37	rs192071841	ENSG00000139324	TMTC3	12	88593641	88593664	+	alternative	AATAAA
12_9096197_A_G_b37	rs760370380	ENSG00000111752	PHC1	12	9096197	9096211	+	alternative	AATAAA
12_92534070_T_C_b37	rs754381217	ENSG00000133639	BTG1	12	92534070	92534054	-	alternative	AATAAA
12_93969198_A_G_b37	rs41485845	ENSG00000120833	SOCS2	12	93969198	93969223	+	alternative	ATTAAA
12_95697052_A_C_b37	.	ENSG00000028203	VEZT	12	95697052	95697053	+	alternative	AATAAA
12_95910360_A_T_b37	rs145795192	ENSG00000136014	USP44	12	95910360	95910336	-	reference	ATTAAA/AATAAA
12_96639569_A_G_b37	rs150543666	ENSG00000059758	CDK17	12	96639569	96639542	-	alternative	ATTAAA
12_96653501_C_T_b37	rs4762144	ENSG00000059758	CDK17	12	96653501	96653480	-	reference	AATAAA
12_9849180_C_A_b37	.	ENSG00000069493	CLEC2D	12	9849180	9849185	+	reference	AATAAA
12_98941751_A_C_b37	rs1802615	ENSG00000120802	TMPO	12	98941751	98941752	+	alternative	AATAAA
12_98944104_A_G_b37	rs34963912	ENSG00000120802	TMPO	12	98944104	98944129	+	alternative	AATAAA
12_99007232_T_G_b37	rs115250509	ENSG00000166130	IKBIP	12	99007232	99007196	-	alternative	AATAAA
13_100038660_A_G_b37	rs150735815	ENSG00000134882	UBAC2	13	100038660	100038682	+	alternative	AATAAA
13_107196344_T_C_b37	rs200630944	ENSG00000134884	ARGLU1	13	107196344	107196336	-	alternative	ATTAAA
13_110406287_A_G_b37	rs372696478	ENSG00000185950	IRS2	13	110406287	110406268	-	alternative	AATAAA
13_113139386_G_A_b37	.	ENSG00000126216	TUBGCP3	13	113139386	113139354	-	reference	AATAAA
13_113977566_A_T_b37	rs3945894	ENSG00000139835	GRTP1	13	113977566	113977529	-	alternative	AATAAA
13_21723203_A_G_b37	rs183229638	ENSG00000150459	SAP18	13	21723203	21723221	+	alternative	AATAAA
13_24471379_A_T_b37	rs544554600	ENSG00000205861	PCOTH	13	24471379	24471402	+	reference	AATAAA/ATTAAA
13_25742055_C_A_b37	rs565321921	ENSG00000165566	AMER2	13	25742055	25742032	-	reference	AATAAA
13_27262972_A_T_b37	rs570971360	ENSG00000132970	WASF3	13	27262972	27262990	+	alternative	ATTAAA
13_27830948_A_C_b37	rs192934845	ENSG00000122026	RPL21	13	27830948	27830963	+	alternative	AATAAA
13_29253838_A_G_b37	rs115648447	ENSG00000132963	POMP	13	29253838	29253878	+	alternative	AATAAA
13_31905641_G_A_b37	rs912603	ENSG00000187676	B3GLCT	13	31905641	31905659	+	reference	AATAAA
13_33350858_A_C_b37	rs148890195	ENSG00000083642	PDS5B	13	33350858	33350885	+	alternative	AATAAA
13_33351832_T_C_b37	rs75297247	ENSG00000083642	PDS5B	13	33351832	33351854	+	alternative	AATAAA
13_33359853_A_T_b37	rs7321166	ENSG00000083642	PDS5B	13	33359853	33359879	+	alternative	ATTAAA
13_33677300_T_C_b37	.	ENSG00000133121	STARD13	13	33677300	33677274	-	alternative	ATTAAA
13_36877294_T_C_b37	.	ENSG00000133104	SPART	13	36877294	36877277	-	alternative	ATTAAA
13_36877878_T_C_b37	rs2148049	ENSG00000133104	SPART	13	36877878	36877856	-	alternative	AATAAA
13_39629630_A_G_b37	rs368273157	ENSG00000188811	NHLRC3	13	39629630	39629656	+	alternative	AATAAA
13_43461643_A_G_b37	rs2281810	ENSG00000133106	EPSTI1	13	43461643	43461625	-	alternative	AATAAA
13_43682994_A_G_b37	rs78744861	ENSG00000120675	DNAJC15	13	43682994	43683010	+	alternative	ATTAAA
13_48628629_T_C_b37	rs1968029	ENSG00000136146	MED4	13	48628629	48628608	-	alternative	AATAAA
13_48638424_T_C_b37	rs148025003	ENSG00000136146	MED4	13	48638424	48638404	-	alternative	AATAAA
13_50488620_C_T_b37	rs114742073	ENSG00000123178	SPRYD7	13	50488620	50488593	-	reference	AATAAA
13_50594584_G_T_b37	rs180865044	ENSG00000198553	KCNRG	13	50594584	50594617	+	reference	AATAAA
13_52341824_T_A_b37	rs149186152	ENSG00000139668	WDFY2	13	52341824	52341845	+	reference	ATTAAA/AATAAA
13_52986857_A_G_b37	rs770902058	ENSG00000136100	VPS36	13	52986857	52986839	-	alternative	AATAAA
13_53263805_T_A_b37	rs61959618	ENSG00000165416	SUGT1	13	53263805	53263823	+	reference	ATTAAA/AATAAA
13_73283376_G_T_b37	rs548587548	ENSG00000204899	MZT1	13	73283376	73283373	-	reference	AATAAA
13_73593875_A_T_b37	rs117648430	ENSG00000083535	PIBF1	13	73593875	73593876	+	alternative	AATAAA
13_75859286_T_C_b37	rs74333807	ENSG00000136111	TBC1D4	13	75859286	75859251	-	alternative	AATAAA
13_77578396_T_C_b37	.	ENSG00000005812	FBXL3	13	77578396	77578378	-	alternative	AATAAA
13_78342765_A_C_b37	rs117884246	ENSG00000139737	SLAIN1	13	78342765	78342786	+	alternative	ATTAAA
13_95280543_A_C_b37	rs142243393	ENSG00000152749	GPR180	13	95280543	95280569	+	alternative	ATTAAA
13_95280923_A_T_b37	rs2298057	ENSG00000152749	GPR180	13	95280923	95280939	+	alternative	ATTAAA
13_95281917_A_G_b37	rs78015317	ENSG00000152749	GPR180	13	95281917	95281940	+	alternative	ATTAAA
13_96234233_G_A_b37	rs147736075	ENSG00000134874	DZIP1	13	96234233	96234206	-	reference	AATAAA
13_96447128_A_G_b37	.	ENSG00000102580	DNAJC3	13	96447128	96447153	+	alternative	AATAAA
13_98675259_C_T_b37	rs766290954	ENSG00000065150	IPO5	13	98675259	98675297	+	reference	ATTAAA
14_102809016_T_C_b37	rs138374403	ENSG00000022976	ZNF839	14	102809016	102809044	+	alternative	ATTAAA
14_102809030_ATTAAT_A_b37	rs200011760	ENSG00000022976	ZNF839	14	102809030	102809044	+	alternative	ATTAAA
14_102809030_A_T_b37	rs1056745	ENSG00000022976	ZNF839	14	102809030	102809044	+	alternative	ATTAAA
14_102809035_T_A_b37	rs76612776	ENSG00000022976	ZNF839	14	102809035	102809044	+	reference	ATTAAA
14_103399912_A_G_b37	.	ENSG00000166126	AMN	14	103399912	103399934	+	alternative	AATAAA
14_105403611_T_C_b37	rs145238396	ENSG00000185567	AHNAK2	14	105403611	105403590	-	alternative	AATAAA
14_105461832_C_T_b37	rs8845	ENSG00000140104	CLBA1	14	105461832	105461853	+	reference	ATTAAA
14_105466267_A_C_b37	rs182572397	ENSG00000140104	CLBA1	14	105466267	105466286	+	alternative	AATAAA
14_106922406_T_C_b37	rs150823753	ENSG00000232216	IGHV3-43	14	106922406	106922383	-	alternative	AATAAA
14_20825965_A_C_b37	rs2700	ENSG00000129484	PARP2	14	20825965	20826002	+	alternative	ATTAAA
14_20825966_T_C_b37	rs3093941	ENSG00000129484	PARP2	14	20825966	20826002	+	alternative	ATTAAA
14_21820576_T_C_b37	rs73579626	ENSG00000092201	SUPT16H	14	21820576	21820560	-	alternative	AATAAA
14_23362440_C_T_b37	rs549262211	ENSG00000100461	RBM23	14	23362440	23362413	-	reference	ATTAAA
14_23369994_G_A_b37	rs1043207	ENSG00000100461	RBM23	14	23369994	23369975	-	reference	AATAAA
14_23440573_G_A_b37	.	ENSG00000129474	AJUBA	14	23440573	23440544	-	reference	AATAAA
14_23441041_T_C_b37	rs142877927	ENSG00000129474	AJUBA	14	23441041	23441025	-	alternative	AATAAA
14_23743285_T_C_b37	rs188914456	ENSG00000215271	HOMEZ	14	23743285	23743265	-	alternative	AATAAA
14_24712293_T_G_b37	rs10148135	ENSG00000100938	GMPR2	14	24712293	24712308	+	alternative	AATAAA
14_24895888_A_G_b37	rs756700914	ENSG00000139899	CBLN3	14	24895888	24895868	-	alternative	AATAAA
14_25281412_A_T_b37	.	ENSG00000168952	STXBP6	14	25281412	25281391	-	alternative	ATTAAA
14_33300220_A_C_b37	rs142184408	ENSG00000151320	AKAP6	14	33300220	33300257	+	alternative	ATTAAA
14_34393792_T_G_b37	rs80133311	ENSG00000129521	EGLN3	14	34393792	34393777	-	alternative	ATTAAA
14_34393793_T_C_b37	rs17101987	ENSG00000129521	EGLN3	14	34393793	34393777	-	alternative	ATTAAA
14_35175989_T_C_b37	rs112575060	ENSG00000165410	CFL2	14	35175989	35175973	-	alternative	ATTAAA
14_35175990_A_G_b37	rs60770890	ENSG00000165410	CFL2	14	35175990	35175973	-	alternative	ATTAAA
14_36007588_G_T_b37	.	ENSG00000174373	RALGAPA1	14	36007588	36007562	-	reference	AATAAA
14_39501330_T_C_b37	.	ENSG00000100934	SEC23A	14	39501330	39501312	-	alternative	AATAAA
14_39609131_A_G_b37	rs12895199	ENSG00000182400	TRAPPC6B	14	39609131	39609118	-	alternative	AATAAA
14_39619038_G_A_b37	.	ENSG00000182400	TRAPPC6B	14	39619038	39619021	-	reference	AATAAA
14_45583333_A_G_b37	rs148788467	ENSG00000100442	FKBP3	14	45583333	45583303	-	alternative	ATTAAA
14_51721361_A_C_b37	rs551594173	ENSG00000139921	TMX1	14	51721361	51721390	+	alternative	ATTAAA
14_51722682_G_A_b37	rs3088089	ENSG00000139921	TMX1	14	51722682	51722700	+	reference	ATTAAA
14_51724340_A_G_b37	rs4439675	ENSG00000139921	TMX1	14	51724340	51724344	+	alternative	AATAAA
14_52476924_A_G_b37	rs73284381	ENSG00000087302	RTRAF	14	52476924	52476956	+	alternative	ATTAAA
14_53109509_G_T_b37	rs576698111	ENSG00000197930	ERO1A	14	53109509	53109486	-	reference	AATAAA
14_53194430_T_C_b37	rs544614086	ENSG00000100519	PSMC6	14	53194430	53194470	+	alternative	ATTAAA
14_53244137_G_T_b37	rs185534822	ENSG00000100522	GNPNAT1	14	53244137	53244120	-	reference	AATAAA
14_53323936_C_T_b37	.	ENSG00000073712	FERMT2	14	53323936	53323918	-	reference	AATAAA
14_55405688_T_C_b37	.	ENSG00000198554	WDHD1	14	55405688	55405667	-	alternative	AATAAA
14_56152808_A_T_b37	rs7158176	ENSG00000126777	KTN1	14	56152808	56152842	+	alternative	ATTAAA
14_57674197_T_G_b37	rs141449787	ENSG00000070367	EXOC5	14	57674197	57674177	-	alternative	AATAAA
14_58462326_T_C_b37	rs553492214	ENSG00000139971	C14orf37	14	58462326	58462310	-	alternative	ATTAAA
14_58739168_A_G_b37	rs149615932	ENSG00000100567	PSMA3	14	58739168	58739194	+	alternative	AATAAA
14_58840569_T_G_b37	.	ENSG00000032219	ARID4A	14	58840569	58840605	+	alternative	AATAAA
14_59919518_T_C_b37	.	ENSG00000181619	GPR135	14	59919518	59919503	-	alternative	AATAAA
14_59923085_A_T_b37	rs748992245	ENSG00000181619	GPR135	14	59923085	59923062	-	alternative	AATAAA
14_59938578_T_C_b37	rs11621886	ENSG00000126790	L3HYPDH	14	59938578	59938559	-	alternative	AATAAA
14_60606153_T_C_b37	.	ENSG00000100612	DHRS7	14	60606153	60606135	-	alternative	ATTAAA
14_60611528_T_C_b37	rs409866	ENSG00000100612	DHRS7	14	60611528	60611496	-	alternative	AATAAA
14_62262346_G_A_b37	.	ENSG00000023608	SNAPC1	14	62262346	62262382	+	reference	ATTAAA
14_63758805_G_T_b37	rs60444475	ENSG00000126785	RHOJ	14	63758805	63758823	+	reference	ATTAAA
14_63760206_A_C_b37	rs527893887	ENSG00000126785	RHOJ	14	63760206	63760226	+	alternative	AATAAA
14_63835595_A_G_b37	.	ENSG00000154001	PPP2R5E	14	63835595	63835578	-	alternative	ATTAAA
14_63841476_T_C_b37	.	ENSG00000154001	PPP2R5E	14	63841476	63841448	-	alternative	AATAAA
14_64913732_A_AT_b37	rs756076441	ENSG00000089775	ZBTB25	14	64913732	64913716	-	alternative	ATTAAA
14_64913732_A_G_b37	rs781679146	ENSG00000089775	ZBTB25	14	64913732	64913716	-	alternative	ATTAAA
14_65216961_C_A_b37	rs77740829	ENSG00000126822	PLEKHG3	14	65216961	65216967	+	reference	ATTAAA
14_65401695_C_A_b37	rs6745	ENSG00000258289	CHURC1	14	65401695	65401710	+	reference	AATAAA
14_68143955_A_G_b37	.	ENSG00000072042	RDH11	14	68143955	68143936	-	alternative	ATTAAA
14_69846662_T_C_b37	rs534119427	ENSG00000100632	ERH	14	69846662	69846642	-	alternative	ATTAAA
14_70181838_A_T_b37	rs560700439	ENSG00000100647	SUSD6	14	70181838	70181861	+	alternative	ATTAAA
14_70793010_T_G_b37	rs538669004	ENSG00000133983	COX16	14	70793010	70792993	-	alternative	AATAAA
14_70835079_G_A_b37	rs74652400	ENSG00000213463	SYNJ2BP	14	70835079	70835062	-	reference	AATAAA
14_70927088_A_T_b37	rs371456256	ENSG00000139985	ADAM21	14	70927088	70927102	+	alternative	AATAAA
14_70989093_T_C_b37	rs577041572	ENSG00000134007	ADAM20	14	70989093	70989075	-	alternative	ATTAAA
14_71138730_C_T_b37	rs13738	ENSG00000133985	TTC9	14	71138730	71138743	+	reference	AATAAA
14_73588004_A_T_b37	.	ENSG00000119707	RBM25	14	73588004	73588021	+	alternative	ATTAAA
14_74163625_G_A_b37	rs17129430	ENSG00000119661	DNAL1	14	74163625	74163630	+	reference	ATTAAA
14_74352411_G_A_b37	rs62003710	ENSG00000140043	PTGR2	14	74352411	74352429	+	reference	AATAAA
14_74399056_G_A_b37	rs554513909	ENSG00000156050	FAM161B	14	74399056	74399039	-	reference	AATAAA
14_74525188_G_A_b37	rs116025535	ENSG00000119711	ALDH6A1	14	74525188	74525175	-	reference	AATAAA
14_74964903_T_C_b37	rs74384554	ENSG00000119681	LTBP2	14	74964903	74964886	-	alternative	AATAAA
14_75303990_A_G_b37	rs184719289	ENSG00000119596	YLPM1	14	75303990	75303998	+	alternative	ATTAAA
14_75323638_A_G_b37	.	ENSG00000119596	YLPM1	14	75323638	75323662	+	alternative	AATAAA
14_76673925_A_G_b37	rs539800933	ENSG00000089916	GPATCH2L	14	76673925	76673946	+	alternative	AATAAA
14_78138769_T_C_b37	rs537643595	ENSG00000100601	ALKBH1	14	78138769	78138747	-	alternative	AATAAA
14_78196162_A_G_b37	rs191412375	ENSG00000119705	SLIRP	14	78196162	78196180	+	alternative	AATAAA
14_81727014_T_C_b37	rs115121053	ENSG00000140022	STON2	14	81727014	81726996	-	alternative	AATAAA
14_86096045_A_T_b37	rs78697049	ENSG00000185070	FLRT2	14	86096045	86096065	+	alternative	AATAAA
14_88932140_A_G_b37	rs78630525	ENSG00000070778	PTPN21	14	88932140	88932122	-	alternative	AATAAA
14_89081729_T_C_b37	rs76270673	ENSG00000100722	ZC3H14	14	89081729	89081752	+	alternative	AATAAA
14_89081743_A_G_b37	rs114068875	ENSG00000100722	ZC3H14	14	89081743	89081752	+	alternative	ATTAAA
14_90261042_C_T_b37	rs190748809	ENSG00000140025	EFCAB11	14	90261042	90261013	-	reference	AATAAA
14_92245225_T_C_b37	rs140751254	ENSG00000165929	TC2N	14	92245225	92245203	-	alternative	AATAAA
14_92434531_T_C_b37	.	ENSG00000100815	TRIP11	14	92434531	92434508	-	alternative	AATAAA
14_92527977_T_C_b37	rs11628764	ENSG00000066427	ATXN3	14	92527977	92527950	-	alternative	ATTAAA
14_93657436_T_C_b37	rs10135149	ENSG00000153485	TMEM251	14	93657436	93657454	+	alternative	ATTAAA
14_94515947_A_T_b37	rs34540964	ENSG00000089723	OTUB2	14	94515947	94515965	+	alternative	AATAAA
14_95227685_T_C_b37	rs115135737	ENSG00000133937	GSC	14	95227685	95227663	-	alternative	ATTAAA
14_96560083_A_T_b37	rs10752	ENSG00000227051	C14orf132	14	96560083	96560098	+	alternative	AATAAA
14_96711112_C_T_b37	.	ENSG00000168398	BDKRB2	14	96711112	96711124	+	reference	AATAAA
14_96955741_A_G_b37	rs145605232	ENSG00000140057	AK7	14	96955741	96955764	+	alternative	AATAAA
14_99977429_A_G_b37	rs574365914	ENSG00000090061	CCNK	14	99977429	99977453	+	alternative	AATAAA
15_100942750_C_T_b37	.	ENSG00000154227	CERS3	15	100942750	100942716	-	reference	ATTAAA
15_101610294_T_C_b37	rs15342	ENSG00000154237	LRRK1	15	101610294	101610313	+	alternative	AATAAA
15_101837366_T_C_b37	rs144323435	ENSG00000140479	PCSK6	15	101837366	101837346	-	alternative	AATAAA
15_101838815_T_C_b37	rs527794881	ENSG00000140479	PCSK6	15	101838815	101838784	-	alternative	AATAAA
15_102194160_T_C_b37	rs149766479	ENSG00000185418	TARSL2	15	102194160	102194142	-	alternative	AATAAA
15_23004769_G_A_b37	rs147969089	ENSG00000140157	NIPA2	15	23004769	23004741	-	reference	AATAAA
15_23005806_G_A_b37	.	ENSG00000140157	NIPA2	15	23005806	23005776	-	reference	AATAAA
15_23817760_A_C_b37	rs557956941	ENSG00000179455	MKRN3	15	23817760	23817778	+	alternative	AATAAA
15_23821084_A_G_b37	.	ENSG00000179455	MKRN3	15	23821084	23821105	+	alternative	AATAAA
15_23930562_A_G_b37	rs142178593	ENSG00000182636	NDN	15	23930562	23930547	-	alternative	AATAAA
15_25223719_A_G_b37	rs143504129	ENSG00000128739	SNRPN	15	25223719	25223730	+	alternative	ATTAAA
15_26792646_A_T_b37	rs766981911	ENSG00000166206	GABRB3	15	26792646	26792615	-	reference	ATTAAA/AATAAA
15_28356503_G_A_b37	.	ENSG00000128731	HERC2	15	28356503	28356463	-	reference	AATAAA
15_32932792_G_A_b37	.	ENSG00000198826	ARHGAP11A	15	32932792	32932813	+	reference	AATAAA
15_34157479_A_G_b37	rs763109140	ENSG00000198838	RYR3	15	34157479	34157504	+	alternative	AATAAA
15_34158268_G_A_b37	rs569222896	ENSG00000198838	RYR3	15	34158268	34158303	+	reference	AATAAA
15_34522327_A_G_b37	rs557606663	ENSG00000128463	EMC4	15	34522327	34522357	+	alternative	AATAAA
15_34817321_T_G_b37	rs115895898	ENSG00000215252	GOLGA8B	15	34817321	34817296	-	alternative	AATAAA
15_35664328_T_C_b37	rs200007245	ENSG00000134146	DPH6	15	35664328	35664301	-	alternative	ATTAAA
15_37101636_A_C_b37	.	ENSG00000186073	C15orf41	15	37101636	37101662	+	alternative	AATAAA
15_40091237_T_C_b37	.	ENSG00000166073	GPR176	15	40091237	40091223	-	alternative	AATAAA
15_41025914_A_T_b37	.	ENSG00000137824	RMDN3	15	41025914	41025890	-	alternative	AATAAA
15_41028074_T_A_b37	.	ENSG00000051180	RAD51	15	41028074	41028094	+	alternative	AATAAA
15_41270308_T_C_b37	rs116372089	ENSG00000128908	INO80	15	41270308	41270287	-	alternative	AATAAA
15_42065253_A_C_b37	rs1918310	ENSG00000174197	MGA	15	42065253	42065267	+	alternative	AATAAA
15_42450920_T_C_b37	rs147636448	ENSG00000166887	VPS39	15	42450920	42450908	-	alternative	AATAAA
15_43017081_G_A_b37	rs12907826	ENSG00000159433	STARD9	15	43017081	43017111	+	reference	ATTAAA
15_43646943_A_T_b37	.	ENSG00000168803	ADAL	15	43646943	43646962	+	alternative	ATTAAA
15_44062874_A_T_b37	rs7181912	ENSG00000262560	AC018512.1	15	44062874	44062845	-	reference	ATTAAA/AATAAA
15_44096719_T_G_b37	.	ENSG00000140259	MFAP1	15	44096719	44096690	-	alternative	ATTAAA
15_44190223_A_G_b37	rs139180197	ENSG00000092470	WDR76	15	44190223	44190243	+	alternative	ATTAAA
15_45776579_A_G_b37	rs111284170	ENSG00000104154	SLC30A4	15	45776579	45776561	-	alternative	AATAAA
15_45983433_T_C_b37	rs74009680	ENSG00000137767	SQOR	15	45983433	45983453	+	alternative	AATAAA
15_48431644_T_C_b37	rs3743288	ENSG00000104177	MYEF2	15	48431644	48431624	-	alternative	AATAAA
15_49281114_A_T_b37	.	ENSG00000138593	SECISBP2L	15	49281114	49281083	-	reference	ATTAAA
15_50528556_G_A_b37	rs8035068	ENSG00000140284	SLC27A2	15	50528556	50528582	+	reference	AATAAA
15_51740006_T_C_b37	rs73399515	ENSG00000104093	DMXL2	15	51740006	51739988	-	alternative	AATAAA
15_52358461_C_A_b37	rs546534995	ENSG00000069956	MAPK6	15	52358461	52358462	+	reference	AATAAA
15_53807375_T_C_b37	rs188128535	ENSG00000166415	WDR72	15	53807375	53807360	-	alternative	AATAAA
15_54919589_A_C_b37	rs572391633	ENSG00000137766	UNC13C	15	54919589	54919607	+	alternative	ATTAAA
15_55464186_T_C_b37	.	ENSG00000137876	RSL24D1	15	55464186	55464170	-	alternative	AATAAA
15_55473391_C_A_b37	rs114987779	ENSG00000137876	RSL24D1	15	55473391	55473383	-	reference	AATAAA
15_56741651_A_C_b37	rs28893330	ENSG00000151575	TEX9	15	56741651	56741662	+	alternative	ATTAAA
15_59147762_G_A_b37	.	ENSG00000128923	MINDY2	15	59147762	59147767	+	reference	AATAAA
15_59930281_A_C_b37	rs550862806	ENSG00000140307	GTF2A2	15	59930281	59930261	-	alternative	AATAAA
15_63559949_A_G_b37	.	ENSG00000166128	RAB8B	15	63559949	63559975	+	alternative	AATAAA
15_63886816_A_C_b37	rs139217717	ENSG00000140455	USP3	15	63886816	63886832	+	alternative	ATTAAA
15_63895607_A_T_b37	rs61544511	ENSG00000197361	FBXL22	15	63895607	63895631	+	alternative	AATAAA
15_64651398_T_C_b37	rs149604079	ENSG00000166803	PCLAF	15	64651398	64651379	-	alternative	AATAAA
15_65951999_T_C_b37	.	ENSG00000174485	DENND4A	15	65951999	65951980	-	alternative	ATTAAA
15_66629128_C_T_b37	rs572034794	ENSG00000075131	TIPIN	15	66629128	66629106	-	reference	ATTAAA
15_66783843_A_G_b37	rs138560168	ENSG00000169032	MAP2K1	15	66783843	66783870	+	alternative	AATAAA
15_67793158_T_C_b37	.	ENSG00000103599	IQCH	15	67793158	67793177	+	alternative	AATAAA
15_68482104_A_T_b37	rs536445066	ENSG00000033800	PIAS1	15	68482104	68482142	+	reference	AATAAA/ATTAAA
15_74890449_A_T_b37	rs141802888	ENSG00000179361	ARID3B	15	74890449	74890472	+	reference	AATAAA/ATTAAA
15_75758980_G_A_b37	rs61135277	ENSG00000169410	PTPN9	15	75758980	75758970	-	reference	ATTAAA
15_76227130_T_G_b37	rs779408236	ENSG00000169752	NRG4	15	76227130	76227118	-	alternative	AATAAA
15_76235885_T_G_b37	.	ENSG00000167196	FBXO22	15	76235885	76235911	+	alternative	AATAAA
15_77334192_G_A_b37	rs193287647	ENSG00000140391	TSPAN3	15	77334192	77334178	-	reference	ATTAAA
15_78461975_G_A_b37	rs79037950	ENSG00000103740	ACSBG1	15	78461975	78461951	-	reference	ATTAAA
15_78464583_A_C_b37	.	ENSG00000166411	IDH3A	15	78464583	78464606	+	alternative	AATAAA
15_78572865_G_A_b37	rs771442267	ENSG00000140403	DNAJA4	15	78572865	78572883	+	reference	AATAAA
15_78790841_A_G_b37	rs78870290	ENSG00000136381	IREB2	15	78790841	78790861	+	alternative	AATAAA
15_78914734_C_T_b37	rs8023462	ENSG00000117971	CHRNB4	15	78914734	78914708	-	reference	AATAAA
15_78916472_T_C_b37	rs79845309	ENSG00000117971	CHRNB4	15	78916472	78916453	-	alternative	AATAAA
15_79715826_A_G_b37	rs115513216	ENSG00000166557	TMED3	15	79715826	79715844	+	alternative	ATTAAA
15_80191203_T_C_b37	rs73474598	ENSG00000180953	ST20	15	80191203	80191184	-	alternative	AATAAA
15_81239686_T_C_b37	rs11858908	ENSG00000117899	MESD	15	81239686	81239667	-	alternative	AATAAA
15_83657147_A_G_b37	rs775782616	ENSG00000169609	C15orf40	15	83657147	83657116	-	alternative	ATTAAA
15_85174600_G_T_b37	rs4842977	ENSG00000177082	WDR73	15	85174600	85174577	-	reference	AATAAA
15_85345700_A_G_b37	rs180682953	ENSG00000166716	ZNF592	15	85345700	85345716	+	alternative	AATAAA
15_85682442_A_G_b37	.	ENSG00000073417	PDE8A	15	85682442	85682457	+	alternative	AATAAA
15_89023986_A_G_b37	rs763163183	ENSG00000181991	MRPS11	15	89023986	89024007	+	alternative	AATAAA
15_89199694_A_G_b37	.	ENSG00000172183	ISG20	15	89199694	89199714	+	alternative	AATAAA
15_90821084_A_G_b37	.	ENSG00000182768	NGRN	15	90821084	90821109	+	alternative	AATAAA
15_90821085_A_G_b37	rs7176886	ENSG00000182768	NGRN	15	90821085	90821109	+	alternative	AATAAA
15_90906352_T_C_b37	rs78998851	ENSG00000196391	ZNF774	15	90906352	90906373	+	alternative	ATTAAA
15_91464169_A_C_b37	rs1059891	ENSG00000196547	MAN2A2	15	91464169	91464198	+	alternative	ATTAAA
15_99929480_T_G_b37	.	ENSG00000168904	LRRC28	15	99929480	99929509	+	alternative	ATTAAA
16_10625504_T_C_b37	rs114697308	ENSG00000213853	EMP2	16	10625504	10625489	-	alternative	ATTAAA
16_11844471_T_C_b37	.	ENSG00000122299	ZC3H7A	16	11844471	11844447	-	alternative	AATAAA
16_12662636_A_C_b37	rs111875148	ENSG00000048471	SNX29	16	12662636	12662656	+	alternative	ATTAAA
16_12666851_A_C_b37	rs192354933	ENSG00000048471	SNX29	16	12666851	12666866	+	alternative	ATTAAA
16_1414400_A_G_b37	rs187384593	ENSG00000090581	GNPTG	16	1414400	1414431	+	alternative	ATTAAA
16_15681874_G_A_b37	.	ENSG00000166780	C16orf45	16	15681874	15681898	+	reference	AATAAA
16_19093497_A_C_b37	.	ENSG00000167186	COQ7	16	19093497	19093515	+	alternative	AATAAA
16_19699747_T_C_b37	rs749380680	ENSG00000103550	KNOP1	16	19699747	19699724	-	alternative	AATAAA
16_19712801_C_T_b37	.	ENSG00000103550	KNOP1	16	19712801	19712781	-	reference	AATAAA
16_19712881_T_C_b37	rs148325607	ENSG00000103550	KNOP1	16	19712881	19712867	-	alternative	AATAAA
16_19712885_T_C_b37	rs141446694	ENSG00000103550	KNOP1	16	19712885	19712867	-	alternative	AATAAA
16_20744859_T_C_b37	.	ENSG00000066654	THUMPD1	16	20744859	20744837	-	alternative	ATTAAA
16_2089006_G_A_b37	rs3211995	ENSG00000065054	SLC9A3R2	16	2089006	2089027	+	reference	AATAAA
16_21191908_T_C_b37	.	ENSG00000011638	TMEM159	16	21191908	21191912	+	alternative	AATAAA
16_22355062_T_C_b37	rs73541812	ENSG00000140743	CDR2	16	22355062	22355041	-	alternative	ATTAAA
16_23067920_C_T_b37	rs6497644	ENSG00000103404	USP31	16	23067920	23067894	-	reference	ATTAAA
16_28616342_A_T_b37	rs186527565	ENSG00000196502	SULT1A1	16	28616342	28616333	-	reference	ATTAAA/AATAAA
16_29924420_A_G_b37	.	ENSG00000174939	ASPHD1	16	29924420	29924438	+	alternative	AATAAA
16_2999792_A_G_b37	.	ENSG00000059122	FLYWCH1	16	2999792	2999813	+	alternative	AATAAA
16_3052264_A_G_b37	rs139610856	ENSG00000270168	AC004233.2	16	3052264	3052293	+	alternative	AATAAA
16_3120583_A_G_b37	rs368485218	ENSG00000008517	IL32	16	3120583	3120607	+	alternative	ATTAAA
16_3368832_T_C_b37	rs141199481	ENSG00000162086	ZNF75A	16	3368832	3368851	+	alternative	AATAAA
16_3484999_A_G_b37	rs7200241	ENSG00000167981	ZNF597	16	3484999	3484970	-	alternative	ATTAAA
16_3589846_A_G_b37	rs1124285	ENSG00000103351	CLUAP1	16	3589846	3589867	+	alternative	ATTAAA
16_4014922_T_C_b37	rs76046840	ENSG00000162104	ADCY9	16	4014922	4014904	-	alternative	AATAAA
16_420886_C_T_b37	rs145132969	ENSG00000129925	TMEM8A	16	420886	420866	-	reference	AATAAA
16_46833958_A_T_b37	.	ENSG00000155330	C16orf87	16	46833958	46833935	-	reference	ATTAAA/AATAAA
16_46835845_A_C_b37	.	ENSG00000155330	C16orf87	16	46835845	46835817	-	alternative	ATTAAA
16_4799332_T_C_b37	rs764195051	ENSG00000103199	ZNF500	16	4799332	4799308	-	alternative	ATTAAA
16_48396489_T_A_b37	rs78029544	ENSG00000102910	LONP2	16	48396489	48396502	+	reference	ATTAAA/AATAAA
16_4930969_G_A_b37	rs76778688	ENSG00000118898	PPL	16	4930969	4930952	-	reference	AATAAA
16_49313125_T_G_b37	rs3743776	ENSG00000102924	CBLN1	16	49313125	49313105	-	alternative	AATAAA
16_50140278_T_C_b37	rs537316078	ENSG00000155393	HEATR3	16	50140278	50140298	+	alternative	AATAAA
16_50682615_A_G_b37	.	ENSG00000140807	NKD1	16	50682615	50682633	+	alternative	AATAAA
16_5074880_T_G_b37	rs768231756	ENSG00000103174	NAGPA	16	5074880	5074872	-	alternative	AATAAA
16_5134740_T_G_b37	rs1047764	ENSG00000118894	EEF2KMT	16	5134740	5134724	-	alternative	AATAAA
16_54315012_T_C_b37	rs747034288	ENSG00000177508	IRX3	16	54315012	54314993	-	alternative	ATTAAA
16_54952814_C_T_b37	.	NO	CRNDE	16	54952814	54952775	-	reference	ATTAAA
16_55617127_C_T_b37	rs12934747	ENSG00000087253	LPCAT2	16	55617127	55617154	+	reference	AATAAA
16_56395497_T_C_b37	rs76021325	ENSG00000159461	AMFR	16	56395497	56395477	-	alternative	AATAAA
16_56466389_T_C_b37	rs544018057	ENSG00000167005	NUDT21	16	56466389	56466360	-	alternative	ATTAAA
16_56466479_C_T_b37	rs754638232	ENSG00000167005	NUDT21	16	56466479	56466458	-	reference	AATAAA
16_56660951_C_A_b37	rs79628180	ENSG00000169715	MT1E	16	56660951	56660965	+	reference	AATAAA
16_66540016_T_G_b37	.	ENSG00000166548	TK2	16	66540016	66539987	-	alternative	AATAAA
16_66965986_A_G_b37	.	ENSG00000166595	FAM96B	16	66965986	66965968	-	alternative	AATAAA
16_66965987_T_C_b37	rs79044911	ENSG00000166595	FAM96B	16	66965987	66965968	-	alternative	AATAAA
16_67009035_A_G_b37	.	ENSG00000172828	CES3	16	67009035	67009052	+	alternative	AATAAA
16_67209073_T_C_b37	rs750345423	ENSG00000140939	NOL3	16	67209073	67209096	+	alternative	AATAAA
16_67218242_T_C_b37	rs117367740	ENSG00000179044	EXOC3L1	16	67218242	67218217	-	alternative	AATAAA
16_68394759_A_C_b37	rs527962327	ENSG00000132600	PRMT7	16	68394759	68394773	+	alternative	AATAAA
16_69202814_A_G_b37	.	ENSG00000141076	UTP4	16	69202814	69202842	+	alternative	ATTAAA
16_69202908_A_G_b37	rs74886619	ENSG00000141076	UTP4	16	69202908	69202924	+	alternative	AATAAA
16_69365044_A_C_b37	rs144045802	ENSG00000132612	VPS4A	16	69365044	69365053	+	alternative	AATAAA
16_69497835_A_G_b37	rs551131795	ENSG00000103018	CYB5B	16	69497835	69497859	+	alternative	AATAAA
16_69498553_G_T_b37	rs112630491	ENSG00000103018	CYB5B	16	69498553	69498584	+	reference	AATAAA
16_69500635_A_G_b37	rs8055345	ENSG00000103018	CYB5B	16	69500635	69500639	+	alternative	AATAAA
16_70194609_G_A_b37	rs8059355	ENSG00000090857	PDPR	16	70194609	70194631	+	reference	AATAAA
16_70412922_A_C_b37	rs572595181	ENSG00000168872	DDX19A	16	70412922	70412929	+	alternative	AATAAA
16_70613137_A_T_b37	.	ENSG00000189091	SF3B3	16	70613137	70613153	+	alternative	ATTAAA
16_71964516_A_G_b37	.	ENSG00000182149	IST1	16	71964516	71964542	+	alternative	AATAAA
16_75572495_G_A_b37	rs2550888	ENSG00000205084	TMEM231	16	75572495	75572474	-	reference	AATAAA
16_79628250_T_C_b37	.	ENSG00000178573	MAF	16	79628250	79628231	-	alternative	AATAAA
16_81068546_A_G_b37	.	ENSG00000166451	CENPN	16	81068546	81068564	+	alternative	AATAAA
16_81111856_A_G_b37	rs8052490	ENSG00000140905	GCSH	16	81111856	81111837	-	alternative	AATAAA
16_81412339_A_G_b37	rs554886016	ENSG00000261609	GAN	16	81412339	81412353	+	alternative	AATAAA
16_82022480_A_G_b37	rs13335950	ENSG00000184860	SDR42E1	16	82022480	82022460	-	alternative	AATAAA
16_835002_T_G_b37	rs139900407	ENSG00000007376	RPUSD1	16	835002	834974	-	alternative	AATAAA
16_83845632_G_T_b37	rs185466168	ENSG00000230989	HSBP1	16	83845632	83845640	+	reference	ATTAAA
16_84156339_T_C_b37	rs113863434	ENSG00000103160	HSDL1	16	84156339	84156319	-	alternative	ATTAAA
16_84205995_T_C_b37	rs185394395	ENSG00000103168	TAF1C	16	84205995	84205973	-	alternative	ATTAAA
16_85709787_A_C_b37	.	ENSG00000131149	GSE1	16	85709787	85709806	+	alternative	AATAAA
16_85714797_G_A_b37	rs188812369	ENSG00000131149	GSE1	16	85714797	85714832	+	reference	AATAAA
16_85730949_C_T_b37	rs402939	ENSG00000154102	C16orf74	16	85730949	85730927	-	reference	AATAAA
16_86548994_A_G_b37	rs193019408	ENSG00000103241	FOXF1	16	86548994	86549028	+	alternative	AATAAA
16_88941281_T_C_b37	rs151028067	ENSG00000129993	CBFA2T3	16	88941281	88941277	-	alternative	AATAAA
16_89334046_A_T_b37	.	ENSG00000167522	ANKRD11	16	89334046	89334038	-	reference	AATAAA
16_8946821_T_C_b37	rs186124983	ENSG00000153048	CARHSP1	16	8946821	8946804	-	alternative	AATAAA
16_8946823_A_C_b37	.	ENSG00000153048	CARHSP1	16	8946823	8946804	-	alternative	AATAAA
16_89748715_G_T_b37	rs773299966	ENSG00000158792	SPATA2L	16	89748715	89748696	-	reference	ATTAAA
16_89748933_T_C_b37	rs114138144	ENSG00000158792	SPATA2L	16	89748933	89748915	-	alternative	ATTAAA
16_89751565_T_C_b37	rs141060644	ENSG00000158792	SPATA2L	16	89751565	89751563	-	alternative	AATAAA
16_89798172_C_T_b37	rs117712157	ENSG00000187741	FANCA	16	89798172	89798135	-	reference	AATAAA
16_8987185_T_C_b37	.	ENSG00000187555	USP7	16	8987185	8987163	-	alternative	ATTAAA
16_89982751_T_C_b37	.	ENSG00000141002	TCF25	16	89982751	89982771	+	alternative	ATTAAA
16_9214053_A_G_b37	.	ENSG00000182831	C16orf72	16	9214053	9214072	+	alternative	AATAAA
17_1247869_T_G_b37	rs144973335	ENSG00000108953	YWHAE	17	1247869	1247852	-	alternative	ATTAAA
17_1324089_A_T_b37	rs568995973	ENSG00000167193	CRK	17	1324089	1324080	-	reference	ATTAAA
17_13394540_A_G_b37	rs143602266	ENSG00000153976	HS3ST3A1	17	13394540	13394518	-	alternative	AATAAA
17_15133114_A_G_b37	rs11654383	ENSG00000109099	PMP22	17	15133114	15133096	-	alternative	AATAAA
17_15879910_C_T_b37	rs1045599	ENSG00000214941	ZSWIM7	17	15879910	15879874	-	reference	AATAAA
17_15943483_A_T_b37	.	ENSG00000011295	TTC19	17	15943483	15943503	+	alternative	ATTAAA
17_16287567_A_G_b37	.	ENSG00000170315	UBB	17	16287567	16287593	+	alternative	AATAAA
17_16340662_T_C_b37	rs577584433	ENSG00000187688	TRPV2	17	16340662	16340682	+	alternative	ATTAAA
17_16340663_T_G_b37	rs73978883	ENSG00000187688	TRPV2	17	16340663	16340682	+	alternative	ATTAAA
17_1676543_T_G_b37	.	ENSG00000186532	SMYD4	17	1676543	1676507	-	alternative	AATAAA
17_1682122_G_A_b37	rs77228274	ENSG00000186532	SMYD4	17	1682122	1682103	-	reference	AATAAA
17_18169068_A_T_b37	.	ENSG00000177427	MIEF2	17	18169068	18169106	+	alternative	AATAAA
17_18231797_T_C_b37	rs12952556	ENSG00000176974	SHMT1	17	18231797	18231783	-	alternative	AATAAA
17_20903068_C_A_b37	rs6618	ENSG00000124422	USP22	17	20903068	20903058	-	reference	AATAAA
17_21431579_A_C_b37	rs73981510	ENSG00000212719	C17orf51	17	21431579	21431571	-	alternative	ATTAAA
17_21434664_C_T_b37	rs58042140	ENSG00000212719	C17orf51	17	21434664	21434657	-	reference	ATTAAA
17_2322464_T_C_b37	rs76619946	ENSG00000127804	METTL16	17	2322464	2322457	-	alternative	ATTAAA
17_26975384_T_G_b37	rs146801077	ENSG00000132581	SDF2	17	26975384	26975364	-	alternative	AATAAA
17_27589074_T_C_b37	rs181003945	ENSG00000108256	NUFIP2	17	27589074	27589056	-	alternative	ATTAAA
17_27874727_G_T_b37	rs571521733	ENSG00000160551	TAOK1	17	27874727	27874736	+	reference	AATAAA
17_29222873_G_T_b37	.	ENSG00000176208	ATAD5	17	29222873	29222887	+	reference	ATTAAA
17_29226645_T_C_b37	rs150840183	ENSG00000176208	ATAD5	17	29226645	29226670	+	alternative	AATAAA
17_29630846_A_G_b37	rs17881533	ENSG00000185862	EVI2B	17	29630846	29630819	-	alternative	ATTAAA
17_30708415_A_G_b37	rs56733597	ENSG00000010244	ZNF207	17	30708415	30708435	+	alternative	ATTAAA
17_30708882_T_C_b37	rs188230975	ENSG00000010244	ZNF207	17	30708882	30708904	+	alternative	AATAAA
17_31277885_A_G_b37	rs2428358	ENSG00000006042	TMEM98	17	31277885	31277917	+	alternative	AATAAA
17_33459096_C_T_b37	rs3744362	ENSG00000073536	NLE1	17	33459096	33459088	-	reference	AATAAA
17_33596157_C_T_b37	rs2671824	ENSG00000166750	SLFN5	17	33596157	33596176	+	reference	AATAAA
17_33598709_A_G_b37	rs2671820	ENSG00000166750	SLFN5	17	33598709	33598735	+	alternative	AATAAA
17_33731895_T_C_b37	rs12937141	ENSG00000172123	SLFN12	17	33731895	33731873	-	alternative	ATTAAA
17_3563169_C_T_b37	rs776842972	ENSG00000213977	TAX1BP3	17	3563169	3563148	-	reference	AATAAA
17_35876379_T_C_b37	rs764605390	ENSG00000006114	SYNRG	17	35876379	35876360	-	alternative	ATTAAA
17_3633752_T_A_b37	rs770637283	ENSG00000177602	HASPIN	17	3633752	3633783	+	alternative	AATAAA
17_3633756_T_A_b37	.	ENSG00000177602	HASPIN	17	3633756	3633783	+	alternative	AATAAA
17_36925497_A_G_b37	rs187338605	ENSG00000141720	PIP4K2B	17	36925497	36925480	-	alternative	ATTAAA
17_3705478_A_C_b37	rs183690788	ENSG00000074356	NCBP3	17	3705478	3705452	-	alternative	ATTAAA
17_37360955_T_C_b37	.	ENSG00000108298	RPL19	17	37360955	37360980	+	alternative	ATTAAA
17_37366808_T_C_b37	.	ENSG00000141750	STAC2	17	37366808	37366794	-	alternative	ATTAAA
17_37415294_T_C_b37	rs566299047	ENSG00000108306	FBXL20	17	37415294	37415273	-	alternative	ATTAAA
17_39078969_T_C_b37	rs779907993	ENSG00000108244	KRT23	17	39078969	39078952	-	alternative	AATAAA
17_40466681_C_A_b37	rs184030721	ENSG00000168610	STAT3	17	40466681	40466663	-	reference	AATAAA
17_4065681_A_G_b37	rs28584084	ENSG00000167740	CYB5D2	17	4065681	4065699	+	alternative	AATAAA
17_40962509_A_T_b37	rs11552192	ENSG00000126581	BECN1	17	40962509	40962482	-	reference	ATTAAA
17_418301_T_C_b37	.	ENSG00000141252	VPS53	17	418301	418300	-	alternative	AATAAA
17_41845527_C_A_b37	rs1230401	ENSG00000108861	DUSP3	17	41845527	41845505	-	reference	AATAAA
17_42268829_T_C_b37	.	ENSG00000087152	ATXN7L3	17	42268829	42268800	-	alternative	AATAAA
17_42749955_T_C_b37	rs8069752	ENSG00000180329	CCDC43	17	42749955	42749935	-	alternative	ATTAAA
17_43183403_T_C_b37	rs17684744	ENSG00000161714	PLCD3	17	43183403	43183384	-	alternative	ATTAAA
17_4431754_A_G_b37	rs2035261	ENSG00000132382	MYBBP1A	17	4431754	4431734	-	alternative	AATAAA
17_45520712_A_C_b37	rs182459473	ENSG00000178852	EFCAB13	17	45520712	45520729	+	alternative	ATTAAA
17_45703492_C_A_b37	rs4260097	ENSG00000141279	NPEPPS	17	45703492	45703519	+	reference	AATAAA
17_45924046_G_T_b37	rs2106800	ENSG00000189120	SP6	17	45924046	45924039	-	reference	ATTAAA
17_46148030_A_G_b37	.	ENSG00000082641	NFE2L1	17	46148030	46148052	+	alternative	AATAAA
17_47368267_T_C_b37	rs542662472	ENSG00000198740	ZNF652	17	47368267	47368242	-	alternative	AATAAA
17_47657703_A_G_b37	rs558289811	ENSG00000182575	NXPH3	17	47657703	47657720	+	alternative	AATAAA
17_48446126_A_T_b37	rs753327718	ENSG00000015532	XYLT2	17	48446126	48446144	+	alternative	AATAAA
17_48619705_A_G_b37	rs185993840	ENSG00000049283	EPN3	17	48619705	48619722	+	alternative	AATAAA
17_48772239_T_C_b37	rs145190467	ENSG00000154945	ANKRD40	17	48772239	48772218	-	alternative	AATAAA
17_49043011_A_T_b37	rs768314607	ENSG00000008294	SPAG9	17	49043011	49042984	-	reference	ATTAAA
17_49248966_G_A_b37	rs3203470	ENSG00000011052	NME1-NME2	17	49248966	49248991	+	reference	AATAAA
17_56074864_G_A_b37	rs796801911	ENSG00000136450	SRSF1	17	56074864	56074846	-	reference	AATAAA
17_56172537_G_A_b37	rs77516787	ENSG00000264364	DYNLL2	17	56172537	56172565	+	reference	AATAAA
17_56172663_A_G_b37	rs573505311	ENSG00000264364	DYNLL2	17	56172663	56172684	+	alternative	AATAAA
17_57281457_A_G_b37	.	ENSG00000068489	PRR11	17	57281457	57281481	+	alternative	ATTAAA
17_57281461_A_G_b37	rs74470483	ENSG00000068489	PRR11	17	57281461	57281481	+	alternative	ATTAAA
17_58027746_G_A_b37	.	ENSG00000108443	RPS6KB1	17	58027746	58027781	+	reference	AATAAA
17_59492268_A_T_b37	rs758599	ENSG00000187013	C17orf82	17	59492268	59492295	+	alternative	AATAAA
17_60019927_T_G_b37	rs143595519	ENSG00000108510	MED13	17	60019927	60019912	-	alternative	ATTAAA
17_60021645_T_C_b37	.	ENSG00000108510	MED13	17	60021645	60021617	-	alternative	AATAAA
17_61823783_T_C_b37	rs115078096	ENSG00000108588	CCDC47	17	61823783	61823764	-	alternative	AATAAA
17_62016520_T_C_b37	rs16947280	ENSG00000007314	SCN4A	17	62016520	62016488	-	alternative	ATTAAA
17_62468065_A_C_b37	rs73993940	ENSG00000271605	MILR1	17	62468065	62468085	+	alternative	ATTAAA
17_6481494_T_C_b37	rs2165844	ENSG00000198920	KIAA0753	17	6481494	6481467	-	alternative	AATAAA
17_663339_T_C_b37	rs185701966	ENSG00000167699	GLOD4	17	663339	663304	-	alternative	AATAAA
17_67538136_A_C_b37	.	ENSG00000108984	MAP2K6	17	67538136	67538159	+	alternative	ATTAAA
17_699262_A_G_b37	.	ENSG00000167693	NXN	17	699262	699243	-	alternative	AATAAA
17_700893_T_C_b37	rs145864290	ENSG00000167693	NXN	17	700893	700878	-	alternative	ATTAAA
17_71168732_A_T_b37	rs146481855	ENSG00000180616	SSTR2	17	71168732	71168756	+	alternative	AATAAA
17_74307472_T_C_b37	rs76614501	ENSG00000161542	PRPSAP1	17	74307472	74307457	-	alternative	ATTAAA
17_74949985_A_G_b37	.	ENSG00000167889	MGAT5B	17	74949985	74950013	+	alternative	AATAAA
17_7571752_T_G_b37	rs78378222	ENSG00000141510	TP53	17	7571752	7571739	-	alternative	AATAAA
17_76104886_A_T_b37	rs190541141	ENSG00000078687	TNRC6C	17	76104886	76104903	+	alternative	ATTAAA
17_77909448_T_C_b37	.	ENSG00000167291	TBC1D16	17	77909448	77909427	-	alternative	AATAAA
17_7825667_A_T_b37	rs575232447	ENSG00000170049	KCNAB3	17	7825667	7825651	-	alternative	AATAAA
17_79836339_G_A_b37	rs185802284	ENSG00000183684	ALYREF	17	79836339	79836304	-	reference	AATAAA
17_79858113_T_C_b37	.	ENSG00000141552	ANAPC11	17	79858113	79858130	+	alternative	ATTAAA
17_79858856_T_C_b37	rs189861741	ENSG00000185813	PCYT2	17	79858856	79858836	-	alternative	AATAAA
17_80034787_C_A_b37	rs753694740	ENSG00000169710	FASN	17	80034787	80034774	-	reference	AATAAA
17_80561045_A_G_b37	rs561834746	ENSG00000141568	FOXK2	17	80561045	80561064	+	alternative	AATAAA
17_80709045_A_G_b37	rs187813631	ENSG00000167363	FN3K	17	80709045	80709072	+	alternative	AATAAA
17_8267028_G_A_b37	rs118160924	ENSG00000184619	KRBA2	17	8267028	8266991	-	reference	AATAAA
17_8371463_A_G_b37	rs747269031	ENSG00000166579	NDEL1	17	8371463	8371478	+	alternative	AATAAA
18_11885912_C_A_b37	rs659485	ENSG00000141404	GNAL	18	11885912	11885935	+	reference	ATTAAA
18_12033330_T_A_b37	rs73404740	ENSG00000141401	IMPA2	18	12033330	12033345	+	alternative	AATAAA
18_12785568_T_G_b37	rs150417247	ENSG00000175354	PTPN2	18	12785568	12785550	-	alternative	AATAAA
18_19211727_A_G_b37	rs9954575	ENSG00000167088	SNRPD1	18	19211727	19211742	+	alternative	AATAAA
18_19211733_C_A_b37	rs9950150	ENSG00000167088	SNRPD1	18	19211733	19211742	+	reference	AATAAA
18_21535007_A_T_b37	rs138907590	ENSG00000053747	LAMA3	18	21535007	21535030	+	alternative	ATTAAA
18_23594323_T_C_b37	rs72876400	ENSG00000141380	SS18	18	23594323	23594300	-	alternative	ATTAAA
18_28646585_G_A_b37	rs186377059	ENSG00000134755	DSC2	18	28646585	28646564	-	reference	AATAAA
18_29058643_T_C_b37	rs56294225	ENSG00000134757	DSG3	18	29058643	29058675	+	alternative	AATAAA
18_2917320_A_G_b37	.	ENSG00000101577	LPIN2	18	2917320	2917301	-	alternative	AATAAA
18_30252588_A_C_b37	.	ENSG00000197705	KLHL14	18	30252588	30252572	-	alternative	ATTAAA
18_316764_T_C_b37	rs73370001	ENSG00000158270	COLEC12	18	316764	316737	-	alternative	AATAAA
18_33289866_A_G_b37	rs563215052	ENSG00000141429	GALNT1	18	33289866	33289894	+	alternative	ATTAAA
18_33688673_A_G_b37	.	ENSG00000141424	SLC39A6	18	33688673	33688654	-	alternative	ATTAAA
18_34352190_C_T_b37	.	ENSG00000134779	TPGS2	18	34352190	34352175	-	reference	ATTAAA
18_34357548_C_T_b37	.	ENSG00000134779	TPGS2	18	34357548	34357515	-	reference	AATAAA
18_3458937_A_G_b37	.	ENSG00000177426	TGIF1	18	3458937	3458952	+	alternative	AATAAA
18_34812116_A_C_b37	rs574832639	ENSG00000150477	KIAA1328	18	34812116	34812135	+	alternative	AATAAA
18_44383192_T_C_b37	rs182358805	ENSG00000078043	PIAS2	18	44383192	44383192	-	alternative	ATTAAA
18_44383205_T_C_b37	rs56138442	ENSG00000078043	PIAS2	18	44383205	44383192	-	alternative	ATTAAA
18_44388385_A_C_b37	rs117478468	ENSG00000078043	PIAS2	18	44388385	44388353	-	alternative	AATAAA
18_44390430_T_C_b37	.	ENSG00000078043	PIAS2	18	44390430	44390405	-	alternative	AATAAA
18_44621999_A_G_b37	rs563910606	ENSG00000167220	HDHD2	18	44621999	44621973	-	alternative	AATAAA
18_44634024_T_C_b37	rs114108543	ENSG00000167220	HDHD2	18	44634024	44634003	-	alternative	AATAAA
18_44681695_G_A_b37	.	ENSG00000267228	IER3IP1	18	44681695	44681673	-	reference	ATTAAA
18_45362194_T_C_b37	rs1792671	ENSG00000175387	SMAD2	18	45362194	45362172	-	alternative	ATTAAA
18_46389568_A_C_b37	rs554286536	ENSG00000134030	CTIF	18	46389568	46389570	+	alternative	AATAAA
18_47007409_C_T_b37	rs117117848	ENSG00000215472	RPL17-C18orf32	18	47007409	47007387	-	reference	AATAAA
18_47308490_T_C_b37	rs554257929	ENSG00000167315	ACAA2	18	47308490	47308470	-	alternative	AATAAA
18_48607826_A_G_b37	rs139526377	ENSG00000141646	SMAD4	18	48607826	48607844	+	alternative	AATAAA
18_52892606_T_C_b37	rs140356463	ENSG00000196628	TCF4	18	52892606	52892582	-	alternative	ATTAAA
18_52893447_C_T_b37	rs375527212	ENSG00000196628	TCF4	18	52893447	52893444	-	reference	ATTAAA
18_55029167_A_C_b37	rs116551755	ENSG00000177511	ST8SIA3	18	55029167	55029189	+	alternative	ATTAAA
18_55216502_T_C_b37	.	ENSG00000066926	FECH	18	55216502	55216470	-	alternative	ATTAAA
18_55313783_A_T_b37	rs1129621	ENSG00000081923	ATP8B1	18	55313783	55313758	-	reference	ATTAAA
18_55336490_A_C_b37	rs150859386	NO	LOC100505549	18	55336490	55336503	+	alternative	AATAAA
18_56995218_A_T_b37	rs3760558	ENSG00000074695	LMAN1	18	56995218	56995200	-	reference	AATAAA
18_60054857_A_C_b37	rs884205	ENSG00000141655	TNFRSF11A	18	60054857	60054895	+	alternative	ATTAAA
18_66344127_T_C_b37	rs309204	ENSG00000166479	TMX3	18	66344127	66344109	-	alternative	ATTAAA
18_667691_A_T_b37	rs118049362	ENSG00000132199	ENOSF1	18	667691	667668	-	alternative	ATTAAA
18_673477_T_C_b37	.	ENSG00000176890	TYMS	18	673477	673499	+	alternative	AATAAA
18_67997907_A_G_b37	.	ENSG00000170677	SOCS6	18	67997907	67997931	+	alternative	ATTAAA
18_72909815_C_T_b37	rs118047046	ENSG00000180011	ZADH2	18	72909815	72909776	-	reference	ATTAAA
18_77146392_A_C_b37	rs568242754	ENSG00000166377	ATP9B	18	77146392	77146414	+	alternative	ATTAAA
18_77821444_C_T_b37	rs8086026	ENSG00000101546	RBFA	18	77821444	77821465	+	reference	AATAAA
18_9282842_A_G_b37	.	ENSG00000101745	ANKRD12	18	9282842	9282865	+	alternative	AATAAA
19_1005694_A_T_b37	.	ENSG00000182087	TMEM259	19	1005694	1005666	-	reference	AATAAA
19_10239524_T_G_b37	rs191743069	ENSG00000130816	DNMT1	19	10239524	10239509	-	alternative	AATAAA
19_11733380_A_C_b37	rs113644210	ENSG00000198551	ZNF627	19	11733380	11733397	+	alternative	AATAAA
19_12066772_T_A_b37	rs113096249	ENSG00000196757	ZNF700	19	12066772	12066775	+	alternative	ATTAAA
19_12535113_T_C_b37	.	ENSG00000180855	ZNF443	19	12535113	12535073	-	alternative	AATAAA
19_13065001_T_G_b37	.	ENSG00000179271	GADD45GIP1	19	13065001	13064974	-	alternative	AATAAA
19_13883673_T_C_b37	rs73507683	ENSG00000037757	MRI1	19	13883673	13883697	+	alternative	ATTAAA
19_14519469_G_A_b37	.	ENSG00000123136	DDX39A	19	14519469	14519465	-	reference	ATTAAA
19_14583297_T_C_b37	rs201278541	ENSG00000160951	PTGER1	19	14583297	14583278	-	alternative	AATAAA
19_16213151_G_T_b37	rs181426301	ENSG00000167460	TPM4	19	16213151	16213180	+	reference	AATAAA
19_16213165_A_C_b37	rs186588696	ENSG00000167460	TPM4	19	16213165	16213180	+	alternative	AATAAA
19_16438661_T_A_b37	rs11086029	ENSG00000127528	KLF2	19	16438661	16438685	+	alternative	AATAAA
19_17360864_C_T_b37	rs3745167	ENSG00000130307	USHBP1	19	17360864	17360834	-	reference	AATAAA
19_17692519_G_A_b37	.	ENSG00000130309	COLGALT1	19	17692519	17692548	+	reference	ATTAAA
19_18688256_A_G_b37	rs41293605	ENSG00000221983	UBA52	19	18688256	18688270	+	alternative	AATAAA
19_19227952_C_A_b37	rs10422906	ENSG00000064545	TMEM161A	19	19227952	19227947	-	reference	AATAAA
19_19387342_T_G_b37	rs557639120	ENSG00000105705	SUGP1	19	19387342	19387322	-	alternative	AATAAA
19_19618131_T_C_b37	.	ENSG00000167491	GATAD2A	19	19618131	19618150	+	alternative	AATAAA
19_19896667_A_C_b37	rs575611710	ENSG00000081665	ZNF506	19	19896667	19896648	-	alternative	AATAAA
19_19903540_T_C_b37	rs546243258	ENSG00000081665	ZNF506	19	19903540	19903520	-	alternative	AATAAA
19_20047327_A_C_b37	rs1019279	ENSG00000184635	ZNF93	19	20047327	20047345	+	alternative	AATAAA
19_20717673_T_G_b37	rs12461357	ENSG00000237440	ZNF737	19	20717673	20717651	-	alternative	AATAAA
19_21379075_A_G_b37	.	ENSG00000196705	ZNF431	19	21379075	21379110	+	alternative	AATAAA
19_23519073_T_C_b37	.	ENSG00000167232	ZNF91	19	23519073	23519050	-	alternative	ATTAAA
19_23922740_T_C_b37	rs140782275	ENSG00000196172	ZNF681	19	23922740	23922717	-	alternative	ATTAAA
19_2997660_T_G_b37	.	ENSG00000065717	TLE2	19	2997660	2997642	-	alternative	AATAAA
19_33204544_T_C_b37	rs1061686	ENSG00000213965	NUDT19	19	33204544	33204574	+	alternative	ATTAAA
19_33204677_A_G_b37	.	ENSG00000213965	NUDT19	19	33204677	33204698	+	alternative	AATAAA
19_33204967_T_C_b37	rs181098848	ENSG00000213965	NUDT19	19	33204967	33204987	+	alternative	AATAAA
19_33369933_T_G_b37	rs185168817	ENSG00000121289	CEP89	19	33369933	33369915	-	alternative	AATAAA
19_33470649_C_T_b37	.	ENSG00000131941	RHPN2	19	33470649	33470647	-	reference	AATAAA
19_35177277_A_G_b37	.	ENSG00000089335	ZNF302	19	35177277	35177297	+	alternative	AATAAA
19_35233722_A_G_b37	rs117910215	ENSG00000197841	ZNF181	19	35233722	35233739	+	alternative	AATAAA
19_35615437_T_C_b37	rs140939374	ENSG00000153902	LGI4	19	35615437	35615417	-	alternative	AATAAA
19_3593750_T_C_b37	rs34511477	ENSG00000006638	TBXA2R	19	3593750	3593730	-	alternative	AATAAA
19_36230174_T_C_b37	rs12459634	ENSG00000126246	IGFLR1	19	36230174	36230151	-	alternative	AATAAA
19_36494228_T_C_b37	.	ENSG00000181392	SYNE4	19	36494228	36494209	-	alternative	AATAAA
19_36830092_T_C_b37	rs113837726	ENSG00000142065	ZFP14	19	36830092	36830076	-	alternative	AATAAA
19_37035244_T_C_b37	rs76165526	ENSG00000186020	ZNF529	19	37035244	37035227	-	alternative	AATAAA
19_37495915_G_T_b37	rs111760004	ENSG00000198453	ZNF568	19	37495915	37495939	+	reference	AATAAA
19_38122257_T_G_b37	rs117974992	ENSG00000120784	ZFP30	19	38122257	38122217	-	alternative	ATTAAA
19_39399504_A_C_b37	rs769116132	ENSG00000262484	CCER2	19	39399504	39399485	-	alternative	ATTAAA
19_39891184_T_C_b37	.	ENSG00000063322	MED29	19	39891184	39891203	+	alternative	ATTAAA
19_40021643_T_C_b37	.	ENSG00000176401	EID2B	19	40021643	40021627	-	alternative	AATAAA
19_40028915_G_T_b37	rs73930741	ENSG00000176396	EID2	19	40028915	40028894	-	reference	ATTAAA
19_41889960_A_T_b37	.	ENSG00000142046	TMEM91	19	41889960	41889988	+	alternative	ATTAAA
19_42587223_A_G_b37	rs190050024	ENSG00000105732	ZNF574	19	42587223	42587245	+	alternative	AATAAA
19_43978512_A_G_b37	rs2599436	ENSG00000176531	PHLDB3	19	43978512	43978493	-	alternative	AATAAA
19_44375327_A_C_b37	.	ENSG00000176222	ZNF404	19	44375327	44375287	-	alternative	ATTAAA
19_4445024_T_G_b37	rs539142110	ENSG00000167671	UBXN6	19	4445024	4445003	-	alternative	AATAAA
19_44472679_A_G_b37	rs146813586	ENSG00000159905	ZNF221	19	44472679	44472698	+	alternative	ATTAAA
19_44479845_A_G_b37	rs457642	ENSG00000159905	ZNF221	19	44479845	44479868	+	alternative	AATAAA
19_45309821_A_G_b37	rs537043199	ENSG00000142273	CBLC	19	45309821	45309841	+	alternative	AATAAA
19_45422587_A_G_b37	rs12721054	ENSG00000130208	APOC1	19	45422587	45422603	+	alternative	AATAAA
19_45653522_G_A_b37	rs550864787	ENSG00000179846	NKPD1	19	45653522	45653512	-	reference	AATAAA
19_45854757_A_G_b37	.	ENSG00000104892	KLC3	19	45854757	45854781	+	alternative	ATTAAA
19_45913974_A_G_b37	rs191156593	ENSG00000117877	CD3EAP	19	45913974	45913991	+	alternative	AATAAA
19_46006212_G_A_b37	rs8110916	ENSG00000213889	PPM1N	19	46006212	46006231	+	reference	AATAAA
19_46030076_G_T_b37	rs546716916	ENSG00000125741	OPA3	19	46030076	46030066	-	reference	AATAAA
19_4675792_A_T_b37	.	ENSG00000142002	DPP9	19	4675792	4675773	-	alternative	AATAAA
19_47222785_T_C_b37	.	ENSG00000090372	STRN4	19	47222785	47222768	-	alternative	AATAAA
19_47504666_A_T_b37	.	ENSG00000160007	ARHGAP35	19	47504666	47504690	+	alternative	ATTAAA
19_47775189_A_T_b37	.	ENSG00000105321	CCDC9	19	47775189	47775210	+	reference	AATAAA/ATTAAA
19_47778930_A_G_b37	.	ENSG00000257704	INAFM1	19	47778930	47778935	+	alternative	AATAAA
19_49995078_A_G_b37	rs755260110	ENSG00000142541	RPL13A	19	49995078	49995100	+	alternative	AATAAA
19_51300405_C_T_b37	.	ENSG00000167747	C19orf48	19	51300405	51300379	-	reference	ATTAAA
19_51516297_A_C_b37	rs551232368	ENSG00000129451	KLK10	19	51516297	51516279	-	alternative	ATTAAA
19_5152343_A_C_b37	rs148898223	ENSG00000127663	KDM4B	19	5152343	5152360	+	alternative	AATAAA
19_51600879_T_C_b37	.	ENSG00000142544	CTU1	19	51600879	51600863	-	alternative	AATAAA
19_52095740_A_G_b37	.	ENSG00000105497	ZNF175	19	52095740	52095763	+	alternative	AATAAA
19_522992_T_A_b37	.	ENSG00000141933	TPGS1	19	522992	523022	+	alternative	AATAAA
19_52615387_A_G_b37	rs115376213	ENSG00000204611	ZNF616	19	52615387	52615365	-	alternative	AATAAA
19_52616347_A_T_b37	rs13382129	ENSG00000204611	ZNF616	19	52616347	52616344	-	alternative	ATTAAA
19_52730671_T_C_b37	rs116135432	ENSG00000105568	PPP2R1A	19	52730671	52730687	+	alternative	ATTAAA
19_52732744_A_G_b37	.	ENSG00000105568	PPP2R1A	19	52732744	52732771	+	alternative	AATAAA
19_53114965_T_C_b37	rs180699621	ENSG00000167766	ZNF83	19	53114965	53114938	-	alternative	AATAAA
19_53201167_T_C_b37	.	ENSG00000213020	ZNF611	19	53201167	53201148	-	alternative	AATAAA
19_53892755_T_C_b37	rs2708706	ENSG00000203326	ZNF525	19	53892755	53892778	+	alternative	AATAAA
19_54447175_A_G_b37	.	ENSG00000105605	CACNG7	19	54447175	54447195	+	alternative	AATAAA
19_54972293_T_C_b37	rs548542467	ENSG00000182909	LENG9	19	54972293	54972277	-	alternative	AATAAA
19_55911550_T_C_b37	rs73619637	ENSG00000108106	UBE2S	19	55911550	55911528	-	alternative	AATAAA
19_56594209_T_C_b37	rs145147127	ENSG00000142409	ZNF787	19	56594209	56594193	-	alternative	AATAAA
19_56594209_TATTTA_T_b37	rs544056218	ENSG00000142409	ZNF787	19	56594209	56594193	-	alternative	AATAAA
19_56937078_A_C_b37	rs115310330	ENSG00000198440	ZNF583	19	56937078	56937097	+	alternative	AATAAA
19_57168405_A_G_b37	rs77555753	ENSG00000268182	SMIM17	19	57168405	57168426	+	alternative	ATTAAA
19_57805407_A_C_b37	rs369320121	ENSG00000197714	ZNF460	19	57805407	57805424	+	alternative	AATAAA
19_57851793_A_G_b37	.	ENSG00000178229	ZNF543	19	57851793	57851815	+	alternative	AATAAA
19_57851797_A_G_b37	.	ENSG00000178229	ZNF543	19	57851797	57851815	+	alternative	AATAAA
19_57960361_G_T_b37	rs140206142	ENSG00000268533	AC003002.2	19	57960361	57960383	+	reference	AATAAA
19_58053508_C_T_b37	rs59265428	ENSG00000251369	ZNF550	19	58053508	58053485	-	reference	ATTAAA
19_58054020_T_G_b37	rs528190829	ENSG00000251369	ZNF550	19	58054020	58054004	-	alternative	ATTAAA
19_58376159_A_G_b37	rs10402865	ENSG00000204514	ZNF814	19	58376159	58376126	-	alternative	AATAAA
19_58419874_T_C_b37	rs10415951	ENSG00000173480	ZNF417	19	58419874	58419848	-	alternative	ATTAAA
19_58433649_T_C_b37	rs75991626	ENSG00000196724	ZNF418	19	58433649	58433629	-	alternative	AATAAA
19_58724777_T_G_b37	.	ENSG00000171606	ZNF274	19	58724777	58724781	+	alternative	AATAAA
19_58724904_T_C_b37	rs753377845	ENSG00000171606	ZNF274	19	58724904	58724928	+	alternative	AATAAA
19_58944204_T_C_b37	rs757922806	ENSG00000131849	ZNF132	19	58944204	58944181	-	alternative	AATAAA
19_6540188_T_A_b37	rs79363088	ENSG00000125657	TNFSF9	19	6540188	6540218	+	reference	ATTAAA
19_6941670_C_T_b37	rs457037	ENSG00000174837	ADGRE1	19	6941670	6941686	+	reference	AATAAA
19_7114931_A_T_b37	.	ENSG00000171105	INSR	19	7114931	7114907	-	reference	ATTAAA
19_7966884_A_G_b37	rs576743202	ENSG00000171017	LRRC8E	19	7966884	7966901	+	alternative	AATAAA
19_8330476_G_T_b37	rs6603159	ENSG00000090661	CERS4	19	8330476	8330500	+	reference	AATAAA
19_9717547_T_C_b37	.	ENSG00000171469	ZNF561	19	9717547	9717536	-	alternative	AATAAA
2_100016216_A_G_b37	.	ENSG00000158417	EIF5B	2	100016216	100016239	+	alternative	ATTAAA
2_100018579_T_G_b37	.	ENSG00000158417	EIF5B	2	100018579	100018602	+	alternative	AATAAA
2_100022966_T_A_b37	rs373851872	ENSG00000158417	EIF5B	2	100022966	100022988	+	alternative	AATAAA
2_100167382_C_T_b37	.	ENSG00000144218	AFF3	2	100167382	100167360	-	reference	ATTAAA
2_100889774_T_C_b37	rs115680752	ENSG00000170500	LONRF2	2	100889774	100889753	-	alternative	AATAAA
2_101641191_A_T_b37	rs559935594	ENSG00000071082	RPL31	2	101641191	101641208	+	alternative	ATTAAA
2_101967346_C_T_b37	rs6543032	ENSG00000175874	CREG2	2	101967346	101967318	-	reference	AATAAA
2_10196941_T_C_b37	rs142637446	ENSG00000205795	CYS1	2	10196941	10196923	-	alternative	AATAAA
2_10271517_T_C_b37	.	ENSG00000171848	RRM2	2	10271517	10271541	+	alternative	ATTAAA
2_103327654_T_C_b37	rs187645450	ENSG00000135953	MFSD9	2	103327654	103327633	-	alternative	AATAAA
2_103332318_A_G_b37	.	ENSG00000135953	MFSD9	2	103332318	103332301	-	alternative	ATTAAA
2_105966012_T_C_b37	rs565112109	ENSG00000135974	C2orf49	2	105966012	105966030	+	alternative	AATAAA
2_10707163_A_G_b37	rs373529860	ENSG00000115761	NOL10	2	10707163	10707143	-	alternative	ATTAAA
2_10923986_C_T_b37	.	ENSG00000143870	PDIA6	2	10923986	10923953	-	reference	AATAAA
2_110260894_C_G_b37	rs115463806	ENSG00000172985	SH3RF3	2	110260894	110260910	+	reference	AATAAA
2_110260894_C_A_b37	rs115463806	ENSG00000172985	SH3RF3	2	110260894	110260910	+	reference	AATAAA
2_112973477_T_C_b37	rs538302986	ENSG00000144161	ZC3H8	2	112973477	112973439	-	alternative	AATAAA
2_112973606_T_C_b37	.	ENSG00000144161	ZC3H8	2	112973606	112973591	-	alternative	ATTAAA
2_113091053_A_G_b37	rs534044931	ENSG00000188177	ZC3H6	2	113091053	113091076	+	alternative	AATAAA
2_11319253_A_T_b37	rs10754957	ENSG00000134318	ROCK2	2	11319253	11319233	-	reference	AATAAA
2_113493949_T_C_b37	rs189832069	ENSG00000169607	CKAP2L	2	113493949	113493926	-	alternative	AATAAA
2_114461692_T_C_b37	rs113778266	ENSG00000115084	SLC35F5	2	114461692	114461673	-	alternative	AATAAA
2_114471370_T_C_b37	rs77841658	ENSG00000115084	SLC35F5	2	114471370	114471356	-	alternative	ATTAAA
2_114472492_G_A_b37	rs192628689	ENSG00000115084	SLC35F5	2	114472492	114472466	-	reference	AATAAA
2_118589936_A_G_b37	.	ENSG00000088205	DDX18	2	118589936	118589948	+	alternative	ATTAAA
2_118870145_A_G_b37	rs55877572	ENSG00000125629	INSIG2	2	118870145	118870152	+	alternative	AATAAA
2_120024744_A_T_b37	rs753124316	ENSG00000115107	STEAP3	2	120024744	120024768	+	alternative	AATAAA
2_120742284_A_T_b37	.	ENSG00000088179	PTPN4	2	120742284	120742304	+	reference	ATTAAA
2_121052268_A_T_b37	rs1137385	ENSG00000144118	RALB	2	121052268	121052286	+	reference	AATAAA/ATTAAA
2_122484952_T_C_b37	rs116084393	ENSG00000155438	NIFK	2	122484952	122484921	-	alternative	ATTAAA
2_128060463_T_C_b37	rs747904258	ENSG00000169967	MAP3K2	2	128060463	128060437	-	alternative	AATAAA
2_128060470_A_T_b37	rs562345593	ENSG00000169967	MAP3K2	2	128060470	128060437	-	alternative	AATAAA
2_128461248_A_T_b37	rs17533356	ENSG00000136709	WDR33	2	128461248	128461226	-	alternative	AATAAA
2_128950217_C_T_b37	rs11542864	ENSG00000136731	UGGT1	2	128950217	128950253	+	reference	ATTAAA
2_131132119_A_G_b37	rs76847861	ENSG00000072135	PTPN18	2	131132119	131132144	+	alternative	AATAAA
2_132240778_T_C_b37	rs73962004	ENSG00000173272	MZT2A	2	132240778	132240756	-	alternative	AATAAA
2_133402607_C_T_b37	rs1131671	ENSG00000150551	LYPD1	2	133402607	133402586	-	reference	AATAAA
2_133404109_A_C_b37	rs530592677	ENSG00000183840	GPR39	2	133404109	133404128	+	alternative	AATAAA
2_135716892_A_G_b37	rs181199141	ENSG00000082258	CCNT2	2	135716892	135716912	+	alternative	AATAAA
2_136540960_A_G_b37	.	ENSG00000144224	UBXN4	2	136540960	136540976	+	alternative	AATAAA
2_143808286_A_G_b37	rs563464289	ENSG00000115919	KYNU	2	143808286	143808300	+	alternative	AATAAA
2_144701875_T_C_b37	rs78289379	ENSG00000121964	GTDC1	2	144701875	144701856	-	alternative	AATAAA
2_148679563_G_A_b37	.	ENSG00000115947	ORC4	2	148679563	148679543	-	reference	AATAAA
2_149271566_T_A_b37	rs13424199	ENSG00000204406	MBD5	2	149271566	149271585	+	reference	AATAAA
2_152336678_A_G_b37	.	ENSG00000080345	RIF1	2	152336678	152336707	+	alternative	AATAAA
2_152364199_G_A_b37	rs6719297	ENSG00000080345	RIF1	2	152364199	152364225	+	reference	ATTAAA
2_152651624_T_C_b37	rs72866478	ENSG00000162980	ARL5A	2	152651624	152651601	-	alternative	AATAAA
2_152657981_T_C_b37	.	ENSG00000162980	ARL5A	2	152657981	152657959	-	alternative	ATTAAA
2_152690071_T_C_b37	rs192309143	ENSG00000182389	CACNB4	2	152690071	152690044	-	alternative	ATTAAA
2_152691050_T_C_b37	.	ENSG00000182389	CACNB4	2	152691050	152691028	-	alternative	AATAAA
2_152691490_T_G_b37	.	ENSG00000182389	CACNB4	2	152691490	152691473	-	alternative	AATAAA
2_153509075_A_G_b37	rs76756153	ENSG00000196504	PRPF40A	2	153509075	153509056	-	alternative	ATTAAA
2_155310330_A_C_b37	rs138515916	ENSG00000144278	GALNT13	2	155310330	155310361	+	alternative	AATAAA
2_157441670_A_G_b37	rs72907916	ENSG00000115159	GPD2	2	157441670	157441699	+	alternative	AATAAA
2_15777420_A_C_b37	rs112829657	ENSG00000079785	DDX1	2	15777420	15777447	+	alternative	AATAAA
2_162268209_T_C_b37	.	ENSG00000115233	PSMD14	2	162268209	162268228	+	alternative	AATAAA
2_162839811_T_C_b37	.	ENSG00000144290	SLC4A10	2	162839811	162839838	+	alternative	AATAAA
2_165753093_A_G_b37	rs759412564	ENSG00000169507	SLC38A11	2	165753093	165753066	-	alternative	AATAAA
2_169626750_A_G_b37	rs532769307	ENSG00000172292	CERS6	2	169626750	169626771	+	alternative	ATTAAA
2_169631621_A_G_b37	rs79757984	ENSG00000172292	CERS6	2	169631621	169631644	+	alternative	AATAAA
2_169715610_C_T_b37	rs16823013	ENSG00000152253	SPC25	2	169715610	169715593	-	reference	AATAAA
2_172605344_A_G_b37	rs143623078	ENSG00000077380	DYNC1I2	2	172605344	172605359	+	alternative	ATTAAA
2_172851047_A_G_b37	rs779411970	ENSG00000128708	HAT1	2	172851047	172851067	+	alternative	AATAAA
2_174937467_T_C_b37	rs3739152	ENSG00000138430	OLA1	2	174937467	174937446	-	alternative	ATTAAA
2_174940010_T_C_b37	rs146044287	ENSG00000138430	OLA1	2	174940010	174939990	-	alternative	ATTAAA
2_175212776_C_T_b37	rs190240805	ENSG00000138433	CIR1	2	175212776	175212750	-	reference	ATTAAA
2_175297043_A_G_b37	rs13383797	ENSG00000144306	SCRN3	2	175297043	175297073	+	alternative	AATAAA
2_175939125_A_T_b37	.	ENSG00000115966	ATF2	2	175939125	175939106	-	reference	AATAAA
2_176788639_T_C_b37	rs2289971	ENSG00000144320	LNPK	2	176788639	176788615	-	alternative	AATAAA
2_176974386_C_A_b37	rs572378583	ENSG00000128713	HOXD11	2	176974386	176974401	+	reference	AATAAA
2_178074315_A_G_b37	.	ENSG00000116044	NFE2L2	2	178074315	178074290	-	alternative	ATTAAA
2_178082594_T_C_b37	rs142141321	ENSG00000116044	NFE2L2	2	178082594	178082563	-	alternative	AATAAA
2_178087243_A_G_b37	rs76726123	ENSG00000170144	HNRNPA3	2	178087243	178087262	+	alternative	ATTAAA
2_178088667_T_G_b37	rs759351047	ENSG00000170144	HNRNPA3	2	178088667	178088687	+	alternative	AATAAA
2_179001515_G_A_b37	rs334064	ENSG00000155636	RBM45	2	179001515	179001536	+	reference	AATAAA
2_18113933_A_G_b37	rs73225067	ENSG00000170745	KCNS3	2	18113933	18113953	+	alternative	ATTAAA
2_182403387_T_G_b37	rs2290517	ENSG00000115232	ITGA4	2	182403387	182403409	+	alternative	AATAAA
2_182994719_A_G_b37	rs114367532	ENSG00000150722	PPP1R1C	2	182994719	182994745	+	alternative	AATAAA
2_182994720_A_C_b37	rs1196054	ENSG00000150722	PPP1R1C	2	182994720	182994745	+	alternative	AATAAA
2_183646143_A_G_b37	rs185312986	ENSG00000077232	DNAJC10	2	183646143	183646163	+	alternative	AATAAA
2_184052479_A_T_b37	.	ENSG00000163002	NUP35	2	184052479	184052503	+	reference	AATAAA/ATTAAA
2_187543123_A_T_b37	rs11891461	ENSG00000138448	ITGAV	2	187543123	187543139	+	reference	AATAAA/ATTAAA
2_190342012_A_T_b37	.	ENSG00000115368	WDR75	2	190342012	190342042	+	alternative	ATTAAA
2_190536086_A_G_b37	rs182697765	ENSG00000138381	ASNSD1	2	190536086	190536115	+	alternative	ATTAAA
2_190611414_T_C_b37	rs2254166	ENSG00000128694	OSGEPL1	2	190611414	190611390	-	alternative	ATTAAA
2_190633614_T_C_b37	.	ENSG00000128699	ORMDL1	2	190633614	190633597	-	alternative	AATAAA
2_191069409_G_A_b37	rs768921265	ENSG00000198130	HIBCH	2	191069409	191069397	-	reference	AATAAA
2_191555630_G_A_b37	rs11552967	ENSG00000138386	NAB1	2	191555630	191555657	+	reference	AATAAA
2_191833774_T_G_b37	.	ENSG00000115415	STAT1	2	191833774	191833760	-	alternative	ATTAAA
2_191833891_T_G_b37	.	ENSG00000115415	STAT1	2	191833891	191833875	-	alternative	ATTAAA
2_196999649_C_T_b37	rs12467988	ENSG00000081320	STK17B	2	196999649	196999634	-	reference	AATAAA
2_197062686_T_C_b37	rs74824897	ENSG00000138411	HECW2	2	197062686	197062654	-	alternative	AATAAA
2_201840191_T_C_b37	.	ENSG00000155744	FAM126B	2	201840191	201840163	-	alternative	AATAAA
2_201844305_A_G_b37	.	ENSG00000155744	FAM126B	2	201844305	201844267	-	alternative	ATTAAA
2_202032237_T_A_b37	rs562391038	ENSG00000003402	CFLAR	2	202032237	202032277	+	alternative	AATAAA
2_202565346_T_C_b37	.	ENSG00000003393	ALS2	2	202565346	202565327	-	alternative	ATTAAA
2_203070304_T_G_b37	rs532842873	ENSG00000116030	SUMO1	2	203070304	203070284	-	alternative	AATAAA
2_203432451_T_A_b37	.	ENSG00000204217	BMPR2	2	203432451	203432472	+	reference	ATTAAA/AATAAA
2_203739012_C_T_b37	rs3845801	ENSG00000138442	WDR12	2	203739012	203738991	-	reference	AATAAA
2_203739785_T_C_b37	rs117315348	ENSG00000138442	WDR12	2	203739785	203739765	-	alternative	AATAAA
2_203852562_A_G_b37	rs143705124	ENSG00000138380	CARF	2	203852562	203852580	+	alternative	AATAAA
2_204302631_A_T_b37	.	ENSG00000173166	RAPH1	2	204302631	204302599	-	alternative	AATAAA
2_20648307_T_A_b37	rs558555999	ENSG00000143878	RHOB	2	20648307	20648328	+	reference	AATAAA
2_206988452_A_T_b37	rs4147728	ENSG00000023228	NDUFS1	2	206988452	206988438	-	reference	ATTAAA
2_206988568_T_C_b37	rs150214409	ENSG00000023228	NDUFS1	2	206988568	206988562	-	alternative	ATTAAA
2_206988653_G_A_b37	rs10198830	ENSG00000023228	NDUFS1	2	206988653	206988633	-	reference	AATAAA
2_207482657_A_C_b37	.	ENSG00000114948	ADAM23	2	207482657	207482685	+	alternative	ATTAAA
2_208464586_A_C_b37	rs188447438	ENSG00000118260	CREB1	2	208464586	208464602	+	alternative	AATAAA
2_208470544_G_A_b37	rs540371516	ENSG00000118260	CREB1	2	208470544	208470576	+	reference	AATAAA
2_210893851_A_G_b37	.	ENSG00000197713	RPE	2	210893851	210893877	+	alternative	AATAAA
2_211543147_T_G_b37	rs7684	ENSG00000021826	CPS1	2	211543147	211543174	+	alternative	ATTAAA
2_216214791_A_G_b37	rs11690946	ENSG00000138363	ATIC	2	216214791	216214809	+	alternative	ATTAAA
2_216225179_T_G_b37	rs754232650	ENSG00000115414	FN1	2	216225179	216225163	-	alternative	ATTAAA
2_216225343_A_G_b37	rs1263	ENSG00000115414	FN1	2	216225343	216225314	-	alternative	ATTAAA
2_217072227_A_G_b37	rs16855663	ENSG00000079246	XRCC5	2	217072227	217072252	+	alternative	AATAAA
2_217367270_G_A_b37	rs3087590	ENSG00000197756	RPL37A	2	217367270	217367290	+	reference	AATAAA
2_217393645_A_G_b37	.	ENSG00000197756	RPL37A	2	217393645	217393676	+	alternative	ATTAAA
2_219318248_C_T_b37	rs80085898	ENSG00000135913	USP37	2	219318248	219318222	-	reference	ATTAAA
2_219620135_A_G_b37	.	ENSG00000135912	TTLL4	2	219620135	219620139	+	alternative	AATAAA
2_220235632_C_T_b37	rs58541537	ENSG00000123992	DNPEP	2	220235632	220235610	-	reference	AATAAA
2_223064622_T_C_b37	.	ENSG00000135903	PAX3	2	223064622	223064607	-	alternative	AATAAA
2_224617189_T_G_b37	.	ENSG00000152056	AP1S3	2	224617189	224617164	-	alternative	AATAAA
2_225334886_A_C_b37	rs183842884	ENSG00000036257	CUL3	2	225334886	225334867	-	alternative	ATTAAA
2_227599963_T_C_b37	.	ENSG00000169047	IRS1	2	227599963	227599944	-	alternative	AATAAA
2_227863903_A_C_b37	rs546984305	ENSG00000144468	RHBDD1	2	227863903	227863926	+	alternative	AATAAA
2_228421474_A_G_b37	rs59102188	ENSG00000173744	AGFG1	2	228421474	228421497	+	alternative	AATAAA
2_228433993_A_G_b37	rs538037004	ENSG00000173744	AGFG1	2	228433993	228434010	+	alternative	ATTAAA
2_231913521_G_A_b37	rs2113605	ENSG00000204128	C2orf72	2	231913521	231913537	+	reference	AATAAA
2_237232855_A_T_b37	rs13431281	ENSG00000132321	IQCA1	2	237232855	237232832	-	alternative	AATAAA
2_239309989_G_A_b37	rs11900807	ENSG00000204104	TRAF3IP1	2	239309989	239310019	+	reference	AATAAA
2_239360853_G_A_b37	rs113291974	ENSG00000065802	ASB1	2	239360853	239360891	+	reference	AATAAA
2_241504650_G_A_b37	.	ENSG00000188542	DUSP28	2	241504650	241504673	+	reference	AATAAA
2_242045731_A_C_b37	.	ENSG00000115687	PASK	2	242045731	242045710	-	alternative	ATTAAA
2_26419288_A_G_b37	rs116563201	ENSG00000157833	GAREM2	2	26419288	26419305	+	alternative	AATAAA
2_26613329_A_G_b37	rs7588538	ENSG00000138018	SELENOI	2	26613329	26613357	+	alternative	ATTAAA
2_27274284_T_C_b37	.	ENSG00000228474	OST4	2	27274284	27274260	-	alternative	AATAAA
2_27467445_T_C_b37	rs13423496	ENSG00000084774	CAD	2	27467445	27467464	+	alternative	ATTAAA
2_29176120_A_C_b37	rs79727832	ENSG00000163811	WDR43	2	29176120	29176140	+	alternative	AATAAA
2_32236970_T_G_b37	rs116064914	ENSG00000162961	DPY30	2	32236970	32236952	-	alternative	AATAAA
2_3502055_T_G_b37	rs1130319	ENSG00000182551	ADI1	2	3502055	3502038	-	alternative	AATAAA
2_37068354_T_C_b37	rs563170963	ENSG00000115808	STRN	2	37068354	37068334	-	alternative	AATAAA
2_37070804_A_C_b37	rs770097521	ENSG00000115808	STRN	2	37070804	37070783	-	alternative	AATAAA
2_37074136_C_T_b37	.	ENSG00000115808	STRN	2	37074136	37074096	-	reference	AATAAA
2_37326404_T_C_b37	rs12871	ENSG00000055332	EIF2AK2	2	37326404	37326385	-	alternative	ATTAAA
2_37333844_C_A_b37	.	ENSG00000055332	EIF2AK2	2	37333844	37333828	-	reference	AATAAA
2_37872139_G_A_b37	rs10694	ENSG00000163171	CDC42EP3	2	37872139	37872122	-	reference	AATAAA
2_38294819_T_G_b37	.	ENSG00000138061	CYP1B1	2	38294819	38294801	-	alternative	ATTAAA
2_38789136_A_G_b37	rs111908087	ENSG00000143889	HNRNPLL	2	38789136	38789120	-	alternative	AATAAA
2_38789326_C_T_b37	rs114444331	ENSG00000143889	HNRNPLL	2	38789326	38789310	-	reference	AATAAA
2_38789560_T_C_b37	rs191069734	ENSG00000143889	HNRNPLL	2	38789560	38789537	-	alternative	AATAAA
2_38961244_T_C_b37	.	ENSG00000143891	GALM	2	38961244	38961265	+	alternative	AATAAA
2_44108400_A_T_b37	rs117529572	ENSG00000138095	LRPPRC	2	44108400	44108374	-	alternative	AATAAA
2_44544768_A_G_b37	rs557916127	ENSG00000138078	PREPL	2	44544768	44544746	-	alternative	ATTAAA
2_45608982_A_G_b37	rs139047919	ENSG00000068784	SRBD1	2	45608982	45608961	-	alternative	AATAAA
2_46852076_A_G_b37	rs112560095	ENSG00000119878	CRIPT	2	46852076	46852097	+	alternative	AATAAA
2_47613998_G_A_b37	rs551199869	ENSG00000119888	EPCAM	2	47613998	47614026	+	reference	ATTAAA
2_47712332_A_T_b37	rs757863211	ENSG00000095002	MSH2	2	47712332	47712347	+	alternative	AATAAA
2_54051425_C_T_b37	.	ENSG00000068912	ERLEC1	2	54051425	54051449	+	reference	AATAAA
2_54054040_A_G_b37	rs2272250	ENSG00000068912	ERLEC1	2	54054040	54054056	+	alternative	AATAAA
2_55516723_C_T_b37	rs2576692	ENSG00000115355	CCDC88A	2	55516723	55516699	-	reference	ATTAAA
2_55776572_G_A_b37	rs552177799	NO	PPP4R3B	2	55776572	55776546	-	reference	ATTAAA
2_58392615_A_T_b37	.	ENSG00000028116	VRK2	2	58392615	58392635	+	alternative	ATTAAA
2_61151528_A_G_b37	rs34652086	ENSG00000162924	REL	2	61151528	61151546	+	alternative	ATTAAA
2_62372864_A_G_b37	rs6749536	ENSG00000173163	COMMD1	2	62372864	62372894	+	alternative	AATAAA
2_62451660_G_A_b37	.	ENSG00000170340	B3GNT2	2	62451660	62451684	+	reference	ATTAAA
2_65313572_T_G_b37	rs78176495	ENSG00000138069	RAB1A	2	65313572	65313550	-	alternative	AATAAA
2_65497262_A_G_b37	rs11698	ENSG00000138071	ACTR2	2	65497262	65497286	+	alternative	AATAAA
2_65497814_G_T_b37	rs143363561	ENSG00000138071	ACTR2	2	65497814	65497842	+	reference	ATTAAA
2_66799867_A_G_b37	rs539578242	ENSG00000143995	MEIS1	2	66799867	66799874	+	alternative	AATAAA
2_68269359_T_C_b37	rs186398318	ENSG00000197223	C1D	2	68269359	68269332	-	alternative	AATAAA
2_68407283_T_C_b37	rs114706405	ENSG00000221823	PPP3R1	2	68407283	68407262	-	alternative	ATTAAA
2_7038343_A_C_b37	rs141886158	ENSG00000134321	RSAD2	2	7038343	7038370	+	alternative	AATAAA
2_74443542_C_T_b37	rs191575428	ENSG00000065911	MTHFD2	2	74443542	74443558	+	reference	AATAAA
2_75719473_T_C_b37	rs574036477	ENSG00000115363	EVA1A	2	75719473	75719448	-	alternative	ATTAAA
2_75882576_T_C_b37	rs11847	ENSG00000005436	GCFC2	2	75882576	75882542	-	alternative	AATAAA
2_75882843_A_G_b37	rs114887986	ENSG00000115364	MRPL19	2	75882843	75882857	+	alternative	AATAAA
2_75893303_A_T_b37	rs73936773	ENSG00000115364	MRPL19	2	75893303	75893319	+	reference	AATAAA/ATTAAA
2_75897882_G_A_b37	rs114886849	ENSG00000115364	MRPL19	2	75897882	75897908	+	reference	ATTAAA
2_85569243_T_G_b37	rs772915405	ENSG00000042445	RETSAT	2	85569243	85569220	-	alternative	AATAAA
2_85772628_C_T_b37	rs62165899	ENSG00000115486	GGCX	2	85772628	85772619	-	reference	ATTAAA
2_85825694_A_T_b37	rs189929595	ENSG00000168894	RNF181	2	85825694	85825712	+	reference	ATTAAA
2_86253508_A_T_b37	rs12124	ENSG00000068654	POLR1A	2	86253508	86253492	-	reference	AATAAA
2_86442101_T_G_b37	rs115314451	ENSG00000068615	REEP1	2	86442101	86442076	-	alternative	AATAAA
2_88326809_G_A_b37	rs540410664	ENSG00000172086	KRCC1	2	88326809	88326804	-	reference	AATAAA
2_95896123_T_G_b37	rs571660999	ENSG00000233757	AC092835.1	2	95896123	95896153	+	alternative	AATAAA
2_9626254_A_T_b37	rs534936208	ENSG00000151694	ADAM17	2	9626254	9626234	-	alternative	AATAAA
2_9638957_A_G_b37	rs749469561	ENSG00000134330	IAH1	2	9638957	9638957	+	alternative	AATAAA
2_96937444_T_A_b37	rs116173122	ENSG00000144021	CIAO1	2	96937444	96937453	+	reference	AATAAA
2_96996227_A_C_b37	rs569947969	ENSG00000198885	ITPRIPL1	2	96996227	96996245	+	alternative	AATAAA
2_99935508_T_G_b37	.	ENSG00000115514	TXNDC9	2	99935508	99935487	-	alternative	AATAAA
20_10385857_T_C_b37	rs79940214	ENSG00000125863	MKKS	20	10385857	10385832	-	alternative	AATAAA
20_10619505_G_T_b37	rs866626696	ENSG00000101384	JAG1	20	10619505	10619478	-	reference	ATTAAA
20_13694585_T_C_b37	rs35726608	ENSG00000089048	ESF1	20	13694585	13694561	-	alternative	AATAAA
20_13801398_A_G_b37	rs79416844	ENSG00000101247	NDUFAF5	20	13801398	13801416	+	alternative	AATAAA
20_17594760_T_G_b37	rs185103954	ENSG00000125844	RRBP1	20	17594760	17594744	-	alternative	AATAAA
20_20015039_C_T_b37	.	ENSG00000101343	CRNKL1	20	20015039	20015012	-	reference	AATAAA
20_20015494_T_G_b37	rs79557068	ENSG00000101343	CRNKL1	20	20015494	20015489	-	alternative	AATAAA
20_24943590_G_A_b37	rs111629944	ENSG00000101474	APMAP	20	24943590	24943580	-	reference	AATAAA
20_3158834_T_C_b37	rs78237858	ENSG00000198171	DDRGK1	20	3158834	3158814	-	alternative	AATAAA
20_32672669_A_T_b37	rs115888829	ENSG00000125970	RALY	20	32672669	32672690	+	alternative	AATAAA
20_32868095_T_C_b37	.	ENSG00000101444	AHCY	20	32868095	32868074	-	alternative	AATAAA
20_340318_A_G_b37	rs143990172	ENSG00000125841	NRSN2	20	340318	340340	+	alternative	AATAAA
20_34210347_A_T_b37	rs115965433	ENSG00000061656	SPAG4	20	34210347	34210366	+	reference	AATAAA/ATTAAA
20_34256640_A_C_b37	rs6121023	ENSG00000244005	NFS1	20	34256640	34256610	-	alternative	ATTAAA
20_35625019_T_C_b37	rs113076611	ENSG00000080839	RBL1	20	35625019	35624999	-	alternative	AATAAA
20_35625019_T_A_b37	rs113076611	ENSG00000080839	RBL1	20	35625019	35624999	-	alternative	AATAAA
20_36755815_T_G_b37	.	ENSG00000198959	TGM2	20	36755815	36755810	-	alternative	AATAAA
20_36841202_T_G_b37	.	ENSG00000149633	KIAA1755	20	36841202	36841188	-	alternative	AATAAA
20_42090399_A_G_b37	rs539074714	ENSG00000124193	SRSF6	20	42090399	42090418	+	alternative	AATAAA
20_42179558_C_T_b37	rs41279270	ENSG00000185513	L3MBTL1	20	42179558	42179594	+	reference	ATTAAA
20_42181585_A_T_b37	rs112339254	ENSG00000185513	L3MBTL1	20	42181585	42181608	+	alternative	AATAAA
20_42824584_G_A_b37	.	ENSG00000132823	OSER1	20	42824584	42824579	-	reference	AATAAA
20_43880907_A_T_b37	rs532097051	ENSG00000124107	SLPI	20	43880907	43880880	-	alternative	AATAAA
20_44517605_A_G_b37	.	ENSG00000168612	ZSWIM1	20	44517605	44517626	+	alternative	ATTAAA
20_45187084_T_G_b37	rs41283038	ENSG00000158296	SLC13A3	20	45187084	45187066	-	alternative	AATAAA
20_45315346_C_T_b37	rs45544334	ENSG00000172315	TP53RK	20	45315346	45315327	-	reference	AATAAA
20_45839106_A_T_b37	.	ENSG00000101040	ZMYND8	20	45839106	45839092	-	reference	ATTAAA/AATAAA
20_46280089_T_C_b37	rs533002634	ENSG00000196562	SULF2	20	46280089	46280073	-	alternative	AATAAA
20_47717752_G_A_b37	.	ENSG00000124207	CSE1L	20	47717752	47717778	+	reference	AATAAA
20_48249990_C_A_b37	.	ENSG00000158470	B4GALT5	20	48249990	48249977	-	reference	ATTAAA
20_4833132_T_C_b37	.	ENSG00000089057	SLC23A2	20	4833132	4833106	-	alternative	ATTAAA
20_48574610_A_G_b37	rs116135310	ENSG00000124226	RNF114	20	48574610	48574638	+	alternative	AATAAA
20_49495326_G_A_b37	rs6122981	ENSG00000124243	BCAS4	20	49495326	49495349	+	reference	ATTAAA
20_50213945_G_A_b37	rs73134817	ENSG00000054793	ATP9A	20	50213945	50213921	-	reference	AATAAA
20_52835685_G_A_b37	rs115409787	ENSG00000101132	PFDN4	20	52835685	52835690	+	reference	ATTAAA
20_5527158_G_A_b37	rs574713286	ENSG00000125772	GPCPD1	20	5527158	5527134	-	reference	ATTAAA
20_55954219_C_A_b37	rs115867746	ENSG00000101146	RAE1	20	55954219	55954258	+	reference	AATAAA
20_57034169_T_C_b37	.	ENSG00000198768	APCDD1L	20	57034169	57034157	-	alternative	ATTAAA
20_57254439_A_T_b37	.	ENSG00000124222	STX16	20	57254439	57254472	+	alternative	AATAAA
20_57603765_T_C_b37	rs150629938	ENSG00000124172	ATP5E	20	57603765	57603733	-	alternative	AATAAA
20_57834150_A_T_b37	rs2273869	ENSG00000124203	ZNF831	20	57834150	57834162	+	reference	AATAAA/ATTAAA
20_584903_T_C_b37	rs544827610	ENSG00000125878	TCF15	20	584903	584901	-	alternative	AATAAA
20_61583013_A_C_b37	.	ENSG00000101193	GID8	20	61583013	61583031	+	alternative	AATAAA
20_62156719_A_C_b37	rs144404977	ENSG00000125534	PPDPF	20	62156719	62156734	+	alternative	AATAAA
20_62330880_A_G_b37	.	ENSG00000101246	ARFRP1	20	62330880	62330864	-	alternative	AATAAA
20_62375385_T_C_b37	rs41304834	ENSG00000125520	SLC2A4RG	20	62375385	62375403	+	alternative	AATAAA
20_627270_A_T_b37	rs61296889	ENSG00000271303	SRXN1	20	627270	627259	-	reference	ATTAAA
20_7961715_G_A_b37	rs1058029	ENSG00000125827	TMX4	20	7961715	7961689	-	reference	ATTAAA
21_15599848_C_T_b37	rs2822446	ENSG00000185272	RBM11	21	15599848	15599869	+	reference	AATAAA
21_15600292_A_G_b37	rs75610652	ENSG00000185272	RBM11	21	15600292	15600310	+	alternative	ATTAAA
21_16334097_T_C_b37	rs548633221	ENSG00000180530	NRIP1	21	16334097	16334074	-	alternative	AATAAA
21_19641750_C_T_b37	rs540117713	ENSG00000154646	TMPRSS15	21	19641750	19641729	-	reference	AATAAA
21_27088190_T_A_b37	rs184170160	ENSG00000154721	JAM2	21	27088190	27088209	+	reference	ATTAAA/AATAAA
21_30377104_G_A_b37	rs2297252	ENSG00000156253	RWDD2B	21	30377104	30377099	-	reference	AATAAA
21_34163003_T_C_b37	rs79168354	ENSG00000205929	C21orf62	21	34163003	34162984	-	alternative	AATAAA
21_34876289_A_T_b37	rs148155071	ENSG00000159131	GART	21	34876289	34876269	-	alternative	AATAAA
21_35743424_T_C_b37	rs140393558	ENSG00000159197	KCNE2	21	35743424	35743444	+	alternative	AATAAA
21_37748907_A_G_b37	.	ENSG00000159256	MORC3	21	37748907	37748930	+	alternative	AATAAA
21_38123391_T_C_b37	.	ENSG00000159267	HLCS	21	38123391	38123371	-	alternative	AATAAA
21_42647760_A_T_b37	rs112413372	ENSG00000182240	BACE2	21	42647760	42647787	+	alternative	ATTAAA
21_42654441_A_G_b37	.	ENSG00000182240	BACE2	21	42654441	42654457	+	alternative	AATAAA
21_43718253_A_G_b37	rs186308801	ENSG00000160179	ABCG1	21	43718253	43718271	+	alternative	ATTAAA
21_44196590_G_A_b37	.	ENSG00000160191	PDE9A	21	44196590	44196616	+	reference	AATAAA
21_44255470_A_C_b37	.	ENSG00000160193	WDR4	21	44255470	44255453	-	alternative	AATAAA
21_44333185_T_A_b37	rs79864358	ENSG00000160194	NDUFV3	21	44333185	44333217	+	reference	AATAAA
21_45752265_A_G_b37	rs572026656	ENSG00000141959	PFKL	21	45752265	45752285	+	alternative	AATAAA
21_46933615_A_G_b37	.	ENSG00000182871	COL18A1	21	46933615	46933634	+	alternative	AATAAA
21_48002833_A_G_b37	rs9978318	ENSG00000160305	DIP2A	21	48002833	48002841	+	alternative	ATTAAA
22_17591089_G_A_b37	rs2895332	ENSG00000177663	IL17RA	22	17591089	17591114	+	reference	ATTAAA
22_18033617_A_G_b37	.	ENSG00000099954	CECR2	22	18033617	18033648	+	alternative	AATAAA
22_19427685_G_A_b37	rs151179527	ENSG00000242259	C22orf39	22	19427685	19427654	-	reference	ATTAAA
22_19861127_T_C_b37	rs7285948	ENSG00000184470	TXNRD2	22	19861127	19861112	-	alternative	AATAAA
22_19861128_A_T_b37	rs193138864	ENSG00000184470	TXNRD2	22	19861128	19861112	-	alternative	AATAAA
22_20762722_A_G_b37	.	ENSG00000185252	ZNF74	22	20762722	20762745	+	alternative	AATAAA
22_21243300_A_G_b37	rs115096183	ENSG00000099940	SNAP29	22	21243300	21243338	+	alternative	ATTAAA
22_23658120_A_G_b37	.	ENSG00000186716	BCR	22	23658120	23658137	+	alternative	AATAAA
22_24182239_A_G_b37	rs543613422	ENSG00000099956	SMARCB1	22	24182239	24182265	+	alternative	AATAAA
22_25609776_A_G_b37	.	ENSG00000100053	CRYBB3	22	25609776	25609792	+	alternative	AATAAA
22_26122145_A_C_b37	rs756826594	ENSG00000100077	GRK3	22	26122145	26122164	+	alternative	ATTAAA
22_26122147_T_G_b37	rs111473030	ENSG00000100077	GRK3	22	26122147	26122164	+	alternative	ATTAAA
22_26123810_A_C_b37	.	ENSG00000100077	GRK3	22	26123810	26123849	+	alternative	ATTAAA
22_26886702_T_G_b37	rs4822726	ENSG00000100109	TFIP11	22	26886702	26886688	-	alternative	AATAAA
22_29182874_T_C_b37	rs753316423	ENSG00000159873	CCDC117	22	29182874	29182883	+	alternative	ATTAAA
22_30127796_A_T_b37	.	ENSG00000100314	CABP7	22	30127796	30127822	+	reference	ATTAAA
22_30166914_A_G_b37	.	ENSG00000184076	UQCR10	22	30166914	30166936	+	alternative	ATTAAA
22_30426386_A_G_b37	.	ENSG00000100330	MTMR3	22	30426386	30426407	+	alternative	AATAAA
22_30950720_A_C_b37	.	ENSG00000128242	GAL3ST1	22	30950720	30950700	-	alternative	ATTAAA
22_31842790_A_G_b37	rs749148976	ENSG00000185721	DRG1	22	31842790	31842812	+	alternative	AATAAA
22_32906556_T_G_b37	.	ENSG00000185666	SYN3	22	32906556	32906555	-	alternative	AATAAA
22_32906577_A_T_b37	rs542758590	ENSG00000185666	SYN3	22	32906577	32906555	-	reference	AATAAA
22_35823258_T_C_b37	rs77612179	ENSG00000100297	MCM5	22	35823258	35823279	+	alternative	AATAAA
22_38169855_G_T_b37	rs148722598	ENSG00000100106	TRIOBP	22	38169855	38169878	+	reference	ATTAAA
22_38877527_A_C_b37	rs79916712	ENSG00000100201	DDX17	22	38877527	38877506	-	alternative	ATTAAA
22_38974509_T_C_b37	rs141929177	ENSG00000184949	FAM227A	22	38974509	38974505	-	alternative	AATAAA
22_39139897_A_T_b37	rs544179727	ENSG00000100226	GTPBP1	22	39139897	39139915	+	alternative	AATAAA
22_39483633_A_G_b37	rs578180167	ENSG00000239713	APOBEC3G	22	39483633	39483656	+	alternative	AATAAA
22_40723344_A_G_b37	.	ENSG00000100354	TNRC6B	22	40723344	40723367	+	alternative	AATAAA
22_41328181_A_G_b37	rs771253606	ENSG00000196236	XPNPEP3	22	41328181	41328205	+	alternative	AATAAA
22_41994055_T_C_b37	rs117655373	ENSG00000100418	DESI1	22	41994055	41994032	-	alternative	AATAAA
22_42303286_A_G_b37	rs771253569	ENSG00000198911	SREBF2	22	42303286	42303309	+	alternative	AATAAA
22_43258198_T_C_b37	rs76929478	ENSG00000100266	PACSIN2	22	43258198	43258176	-	alternative	ATTAAA
22_44565084_A_C_b37	rs139412394	ENSG00000188677	PARVB	22	44565084	44565106	+	alternative	AATAAA
22_45133544_T_C_b37	.	ENSG00000186654	PRR5	22	45133544	45133561	+	alternative	AATAAA
22_45580681_A_G_b37	.	ENSG00000093000	NUP50	22	45580681	45580711	+	alternative	AATAAA
22_46637188_T_A_b37	rs192799625	ENSG00000186951	PPARA	22	46637188	46637217	+	alternative	AATAAA
22_50287876_T_C_b37	rs114680442	ENSG00000100426	ZBED4	22	50287876	50287897	+	alternative	AATAAA
22_50288016_A_G_b37	rs112764148	ENSG00000100426	ZBED4	22	50288016	50288039	+	alternative	ATTAAA
3_100043834_A_C_b37	rs114507412	ENSG00000036054	TBC1D23	3	100043834	100043857	+	alternative	AATAAA
3_100087823_C_A_b37	rs79761988	ENSG00000114021	NIT2	3	100087823	100087835	+	reference	AATAAA
3_100175050_A_G_b37	rs76250096	ENSG00000206535	LNP1	3	100175050	100175068	+	alternative	AATAAA
3_108261077_T_C_b37	rs147639437	ENSG00000163507	CIP2A	3	108261077	108261057	-	alternative	AATAAA
3_10982296_G_A_b37	rs2938401	ENSG00000132164	SLC6A11	3	10982296	10982308	+	reference	AATAAA
3_111693679_A_T_b37	rs3749300	ENSG00000144824	PHLDB2	3	111693679	111693699	+	alternative	AATAAA
3_112723925_G_A_b37	rs79321817	ENSG00000163608	NEPRO	3	112723925	112723906	-	reference	AATAAA
3_113437705_A_C_b37	rs114406338	ENSG00000121579	NAA50	3	113437705	113437687	-	alternative	ATTAAA
3_118613331_A_G_b37	rs149124555	ENSG00000144847	IGSF11	3	118613331	118613308	-	alternative	AATAAA
3_119386997_T_G_b37	rs569466774	ENSG00000138495	COX17	3	119386997	119386979	-	alternative	AATAAA
3_120321157_A_G_b37	rs370332345	ENSG00000065518	NDUFB4	3	120321157	120321175	+	alternative	AATAAA
3_120405620_G_A_b37	rs768731280	ENSG00000144840	RABL3	3	120405620	120405607	-	reference	AATAAA
3_121605340_G_A_b37	rs568364884	ENSG00000145088	EAF2	3	121605340	121605373	+	reference	AATAAA
3_121661597_G_A_b37	rs1136995	ENSG00000163406	SLC15A2	3	121661597	121661610	+	reference	AATAAA
3_12191558_C_T_b37	rs376534104	ENSG00000157150	TIMP4	3	12191558	12191529	-	reference	AATAAA
3_122131888_T_G_b37	rs536257938	ENSG00000196981	WDR5B	3	122131888	122131866	-	alternative	ATTAAA
3_124464019_T_G_b37	rs535422876	ENSG00000114491	UMPS	3	124464019	124464035	+	alternative	AATAAA
3_124945230_T_C_b37	rs777845706	ENSG00000163848	ZNF148	3	124945230	124945203	-	alternative	AATAAA
3_126161693_A_G_b37	rs187746836	ENSG00000163885	CFAP100	3	126161693	126161712	+	alternative	AATAAA
3_12624847_T_C_b37	.	ENSG00000075975	MKRN2	3	12624847	12624882	+	alternative	AATAAA
3_12630622_A_G_b37	.	ENSG00000075975	MKRN2	3	12630622	12630646	+	alternative	AATAAA
3_127291595_A_C_b37	rs78770836	ENSG00000163870	TPRA1	3	127291595	127291579	-	alternative	ATTAAA
3_128643763_A_G_b37	rs538533242	ENSG00000177646	ACAD9	3	128643763	128643781	+	alternative	AATAAA
3_129024078_T_A_b37	.	ENSG00000183624	HMCES	3	129024078	129024101	+	alternative	AATAAA
3_12938733_T_C_b37	rs752370467	ENSG00000144711	IQSEC1	3	12938733	12938720	-	alternative	AATAAA
3_131170707_A_G_b37	.	ENSG00000114686	MRPL3	3	131170707	131170678	-	alternative	AATAAA
3_131170708_T_C_b37	.	ENSG00000114686	MRPL3	3	131170708	131170678	-	alternative	AATAAA
3_131175312_T_C_b37	rs74364770	ENSG00000114686	MRPL3	3	131175312	131175297	-	alternative	AATAAA
3_132395736_A_G_b37	rs76591495	ENSG00000081307	UBA5	3	132395736	132395765	+	alternative	AATAAA
3_132395737_A_G_b37	rs563423892	ENSG00000081307	UBA5	3	132395737	132395765	+	alternative	AATAAA
3_132398345_A_G_b37	rs144148997	ENSG00000081307	UBA5	3	132398345	132398361	+	alternative	AATAAA
3_133540113_G_A_b37	.	ENSG00000144867	SRPRB	3	133540113	133540137	+	reference	AATAAA
3_136667766_G_A_b37	rs183900387	ENSG00000158092	NCK1	3	136667766	136667780	+	reference	AATAAA
3_139073382_T_C_b37	rs13094502	ENSG00000184432	COPB2	3	139073382	139073366	-	alternative	AATAAA
3_141646321_A_G_b37	.	ENSG00000069849	ATP1B3	3	141646321	141646350	+	alternative	ATTAAA
3_141881956_T_C_b37	rs73236067	ENSG00000175066	GK5	3	141881956	141881934	-	alternative	AATAAA
3_149036312_C_T_b37	rs1045808	ENSG00000163762	TM4SF18	3	149036312	149036285	-	reference	ATTAAA
3_150302010_C_T_b37	rs14434	ENSG00000144895	EIF2A	3	150302010	150302029	+	reference	AATAAA
3_15110088_T_C_b37	rs73818015	ENSG00000131381	RBSN	3	15110088	15110069	-	alternative	AATAAA
3_151154330_T_G_b37	rs748426077	ENSG00000152580	IGSF10	3	151154330	151154326	-	alternative	AATAAA
3_152558248_A_G_b37	.	ENSG00000169860	P2RY1	3	152558248	152558272	+	alternative	AATAAA
3_154900392_T_G_b37	rs202036598	ENSG00000196549	MME	3	154900392	154900409	+	alternative	AATAAA
3_155655502_A_C_b37	rs764041827	ENSG00000163655	GMPS	3	155655502	155655521	+	alternative	ATTAAA
3_155655963_G_A_b37	rs762289791	ENSG00000163655	GMPS	3	155655963	155655990	+	reference	AATAAA
3_15702047_T_C_b37	rs184222639	ENSG00000206560	ANKRD28	3	15702047	15702033	-	alternative	AATAAA
3_158324404_A_C_b37	rs73024790	ENSG00000178053	MLF1	3	158324404	158324422	+	alternative	AATAAA
3_158365233_A_T_b37	rs966146	ENSG00000079257	LXN	3	158365233	158365207	-	reference	AATAAA
3_158384060_A_T_b37	rs138856342	ENSG00000079257	LXN	3	158384060	158384034	-	reference	ATTAAA
3_160153313_T_C_b37	rs145272486	ENSG00000213186	TRIM59	3	160153313	160153291	-	alternative	AATAAA
3_160153946_A_G_b37	rs191253727	ENSG00000113810	SMC4	3	160153946	160153963	+	alternative	AATAAA
3_160154762_T_C_b37	rs190017693	ENSG00000213186	TRIM59	3	160154762	160154745	-	alternative	ATTAAA
3_160155522_A_G_b37	.	ENSG00000113810	SMC4	3	160155522	160155550	+	alternative	AATAAA
3_160789081_C_T_b37	rs73875447	ENSG00000169255	B3GALNT1	3	160789081	160789047	-	reference	ATTAAA
3_165490889_T_G_b37	rs55753636	ENSG00000114200	BCHE	3	165490889	165490867	-	alternative	AATAAA
3_167159873_T_C_b37	rs9942100	ENSG00000114204	SERPINI2	3	167159873	167159853	-	alternative	AATAAA
3_169712398_A_G_b37	.	ENSG00000008952	SEC62	3	169712398	169712412	+	alternative	AATAAA
3_169712558_A_G_b37	rs78450791	ENSG00000008952	SEC62	3	169712558	169712560	+	alternative	AATAAA
3_170114410_A_G_b37	rs138840725	ENSG00000136603	SKIL	3	170114410	170114439	+	alternative	AATAAA
3_170584074_A_G_b37	rs35683888	ENSG00000163584	RPL22L1	3	170584074	170584053	-	alternative	AATAAA
3_172123942_G_A_b37	rs542744917	ENSG00000075420	FNDC3B	3	172123942	172123962	+	reference	AATAAA
3_175521245_G_T_b37	rs35999837	ENSG00000177694	NAALADL2	3	175521245	175521263	+	reference	AATAAA
3_178562208_A_T_b37	rs532367594	ENSG00000197584	KCNMB2	3	178562208	178562213	+	reference	AATAAA
3_179114554_A_T_b37	rs61158071	ENSG00000171109	MFN1	3	179114554	179114586	+	alternative	AATAAA
3_179118306_T_G_b37	.	ENSG00000114450	GNB4	3	179118306	179118287	-	alternative	AATAAA
3_179345413_A_G_b37	.	ENSG00000136521	NDUFB5	3	179345413	179345435	+	alternative	AATAAA
3_182636828_T_C_b37	rs192298031	ENSG00000058063	ATP11B	3	182636828	182636845	+	alternative	AATAAA
3_182637686_C_T_b37	rs555777455	ENSG00000058063	ATP11B	3	182637686	182637707	+	reference	ATTAAA
3_18310877_T_G_b37	rs34966162	NO	LOC339862	3	18310877	18310909	+	alternative	ATTAAA
3_184798020_T_G_b37	rs114392097	ENSG00000187068	C3orf70	3	184798020	184798003	-	alternative	ATTAAA
3_186793627_A_G_b37	.	ENSG00000073849	ST6GAL1	3	186793627	186793645	+	alternative	ATTAAA
3_193415577_T_A_b37	.	ENSG00000198836	OPA1	3	193415577	193415600	+	reference	AATAAA
3_193415580_A_T_b37	.	ENSG00000198836	OPA1	3	193415580	193415600	+	reference	ATTAAA
3_194123641_A_G_b37	rs115503599	ENSG00000133657	ATP13A3	3	194123641	194123620	-	alternative	AATAAA
3_194125470_T_G_b37	rs7616001	ENSG00000133657	ATP13A3	3	194125470	194125435	-	alternative	AATAAA
3_195462620_G_A_b37	rs111750849	ENSG00000176945	MUC20	3	195462620	195462622	+	reference	ATTAAA
3_195464055_T_A_b37	rs143193019	ENSG00000176945	MUC20	3	195464055	195464065	+	reference	ATTAAA
3_195958713_T_G_b37	rs73891230	ENSG00000161217	PCYT1A	3	195958713	195958694	-	alternative	AATAAA
3_195960225_A_G_b37	rs9343	ENSG00000163959	SLC51A	3	195960225	195960246	+	alternative	AATAAA
3_196281034_A_C_b37	rs376450438	ENSG00000185798	WDR53	3	196281034	196281009	-	alternative	ATTAAA
3_197511044_G_A_b37	.	ENSG00000122068	FYTTD1	3	197511044	197511063	+	reference	AATAAA
3_197600096_T_G_b37	rs76003774	ENSG00000186001	LRCH3	3	197600096	197600117	+	alternative	ATTAAA
3_197682658_C_A_b37	rs10022	ENSG00000182899	RPL35A	3	197682658	197682688	+	reference	AATAAA
3_24159579_A_G_b37	rs139568686	ENSG00000151090	THRB	3	24159579	24159556	-	alternative	AATAAA
3_3099358_A_G_b37	.	ENSG00000144619	CNTN4	3	3099358	3099373	+	alternative	AATAAA
3_3099360_A_G_b37	rs543405328	ENSG00000144619	CNTN4	3	3099360	3099373	+	alternative	AATAAA
3_3193176_G_A_b37	rs711625	ENSG00000072756	TRNT1	3	3193176	3193186	+	reference	AATAAA
3_33185121_A_T_b37	rs556192429	ENSG00000170275	CRTAP	3	33185121	33185138	+	reference	AATAAA/ATTAAA
3_33195626_A_G_b37	rs77204823	ENSG00000170275	CRTAP	3	33195626	33195628	+	alternative	AATAAA
3_33911219_T_A_b37	.	ENSG00000170248	PDCD6IP	3	33911219	33911227	+	reference	ATTAAA
3_37090647_T_G_b37	.	ENSG00000093167	LRRFIP2	3	37090647	37090642	-	alternative	AATAAA
3_39438596_A_G_b37	rs568842093	ENSG00000144659	SLC25A38	3	39438596	39438620	+	alternative	AATAAA
3_40301812_A_C_b37	.	ENSG00000170011	MYRIP	3	40301812	40301812	+	alternative	AATAAA
3_40505770_A_G_b37	rs76420949	ENSG00000188846	RPL14	3	40505770	40505788	+	alternative	AATAAA
3_40580915_A_C_b37	rs73827433	ENSG00000172888	ZNF621	3	40580915	40580936	+	alternative	AATAAA
3_44482270_G_T_b37	rs563473210	ENSG00000185219	ZNF445	3	44482270	44482260	-	reference	AATAAA
3_44778549_G_A_b37	rs139388246	ENSG00000186446	ZNF501	3	44778549	44778575	+	reference	AATAAA
3_45786881_A_G_b37	rs7649736	ENSG00000211456	SACM1L	3	45786881	45786901	+	alternative	AATAAA
3_45962579_T_C_b37	rs141954427	ENSG00000163820	FYCO1	3	45962579	45962559	-	alternative	AATAAA
3_46710700_G_A_b37	rs1980247	ENSG00000178038	ALS2CL	3	46710700	46710679	-	reference	AATAAA
3_48315775_A_T_b37	rs571807395	ENSG00000164048	ZNF589	3	48315775	48315797	+	reference	AATAAA/ATTAAA
3_48509291_T_G_b37	rs558332982	ENSG00000164054	SHISA5	3	48509291	48509275	-	alternative	AATAAA
3_4889170_A_G_b37	.	ENSG00000150995	ITPR1	3	4889170	4889184	+	alternative	AATAAA
3_51433316_A_G_b37	rs143050198	ENSG00000145041	DCAF1	3	51433316	51433302	-	alternative	AATAAA
3_51962081_T_C_b37	rs323881	ENSG00000114767	RRP9	3	51962081	51962062	-	alternative	AATAAA
3_5265028_T_G_b37	rs76369668	ENSG00000134109	EDEM1	3	5265028	5265049	+	alternative	ATTAAA
3_5265030_A_G_b37	rs115755111	ENSG00000134109	EDEM1	3	5265030	5265049	+	alternative	ATTAAA
3_57306319_T_C_b37	rs3087684	ENSG00000157500	APPL1	3	57306319	57306342	+	alternative	ATTAAA
3_58487801_G_A_b37	.	ENSG00000168301	KCTD6	3	58487801	58487819	+	reference	AATAAA
3_62384675_T_C_b37	.	ENSG00000163618	CADPS	3	62384675	62384645	-	alternative	ATTAAA
3_66430348_T_A_b37	rs79215032	ENSG00000144741	SLC25A26	3	66430348	66430371	+	reference	ATTAAA/AATAAA
3_69154077_A_G_b37	rs796189353	ENSG00000144746	ARL6IP5	3	69154077	69154101	+	alternative	AATAAA
3_69155477_G_A_b37	rs3772983	ENSG00000144746	ARL6IP5	3	69155477	69155516	+	reference	AATAAA
3_71002280_T_G_b37	.	ENSG00000114861	FOXP1	3	71002280	71002255	-	alternative	AATAAA
3_72426045_C_A_b37	rs148545656	ENSG00000163602	RYBP	3	72426045	72426010	-	reference	AATAAA
3_73116990_A_G_b37	rs764684642	ENSG00000163605	PPP4R2	3	73116990	73117015	+	alternative	AATAAA
3_86117469_T_C_b37	.	ENSG00000175161	CADM2	3	86117469	86117486	+	alternative	AATAAA
3_86987142_T_C_b37	rs781171002	ENSG00000206538	VGLL3	3	86987142	86987123	-	alternative	AATAAA
3_87304619_A_G_b37	rs534772903	ENSG00000083937	CHMP2B	3	87304619	87304649	+	alternative	AATAAA
3_8793404_A_T_b37	rs9872425	ENSG00000180914	OXTR	3	8793404	8793386	-	alternative	AATAAA
3_8794032_A_T_b37	rs201267849	ENSG00000180914	OXTR	3	8794032	8794008	-	alternative	AATAAA
3_88101809_A_G_b37	.	ENSG00000163320	CGGBP1	3	88101809	88101781	-	alternative	ATTAAA
3_88211228_A_C_b37	rs78805071	ENSG00000179021	C3orf38	3	88211228	88211249	+	alternative	AATAAA
3_93773909_A_G_b37	.	ENSG00000169379	ARL13B	3	93773909	93773925	+	alternative	AATAAA
3_93847103_A_T_b37	.	ENSG00000178694	NSUN3	3	93847103	93847130	+	alternative	AATAAA
3_9428211_C_A_b37	rs145647826	ENSG00000134077	THUMPD3	3	9428211	9428246	+	reference	ATTAAA
3_97660198_A_G_b37	rs832089	ENSG00000170854	RIOX2	3	97660198	97660177	-	alternative	AATAAA
3_98233994_G_T_b37	rs73856733	ENSG00000080822	CLDND1	3	98233994	98233968	-	reference	AATAAA
3_98499881_A_G_b37	rs828603	ENSG00000057019	DCBLD2	3	98499881	98499855	-	alternative	AATAAA
3_98516860_T_C_b37	rs111421350	ENSG00000064225	ST3GAL6	3	98516860	98516879	+	alternative	AATAAA
4_101316531_A_G_b37	.	ENSG00000164035	EMCN	4	101316531	101316498	-	alternative	AATAAA
4_101316531_A_C_b37	rs529196134	ENSG00000164035	EMCN	4	101316531	101316498	-	alternative	AATAAA
4_101319008_T_G_b37	rs191799316	ENSG00000164035	EMCN	4	101319008	101318976	-	alternative	AATAAA
4_101945504_T_C_b37	.	ENSG00000138814	PPP3CA	4	101945504	101945485	-	alternative	AATAAA
4_103714786_G_T_b37	rs223443	ENSG00000109332	UBE2D3	4	103714786	103714772	-	reference	AATAAA
4_104027025_G_A_b37	.	ENSG00000138778	CENPE	4	104027025	104027021	-	reference	ATTAAA
4_106766929_T_C_b37	rs191003049	ENSG00000138780	GSTCD	4	106766929	106766958	+	alternative	ATTAAA
4_109552468_A_C_b37	rs147863640	ENSG00000109475	RPL34	4	109552468	109552488	+	alternative	AATAAA
4_109553552_A_C_b37	rs149198947	ENSG00000109475	RPL34	4	109553552	109553569	+	alternative	AATAAA
4_109663371_T_G_b37	rs4956208	ENSG00000164089	ETNPPL	4	109663371	109663354	-	alternative	AATAAA
4_110745826_A_G_b37	rs189714788	ENSG00000109534	GAR1	4	110745826	110745852	+	alternative	AATAAA
4_113196799_T_C_b37	rs75525116	ENSG00000145365	TIFA	4	113196799	113196782	-	alternative	ATTAAA
4_113198262_T_C_b37	.	ENSG00000145365	TIFA	4	113198262	113198238	-	alternative	AATAAA
4_114372624_T_C_b37	.	ENSG00000145349	CAMK2D	4	114372624	114372599	-	alternative	AATAAA
4_120977467_T_G_b37	.	ENSG00000164109	MAD2L1	4	120977467	120977449	-	alternative	AATAAA
4_121956972_T_C_b37	.	ENSG00000173376	NDNF	4	121956972	121956956	-	alternative	ATTAAA
4_121956977_T_C_b37	rs528684494	ENSG00000173376	NDNF	4	121956977	121956956	-	alternative	ATTAAA
4_122053223_T_C_b37	rs6846553	ENSG00000050730	TNIP3	4	122053223	122053195	-	alternative	ATTAAA
4_123813679_C_T_b37	.	ENSG00000170917	NUDT6	4	123813679	123813656	-	reference	AATAAA
4_125586828_A_C_b37	rs35463553	ENSG00000151458	ANKRD50	4	125586828	125586797	-	alternative	ATTAAA
4_128754592_T_C_b37	rs138956979	ENSG00000164070	HSPA4L	4	128754592	128754613	+	alternative	ATTAAA
4_129793683_A_T_b37	.	ENSG00000077684	JADE1	4	129793683	129793703	+	alternative	AATAAA
4_134114147_G_A_b37	rs193238142	ENSG00000138650	PCDH10	4	134114147	134114184	+	reference	ATTAAA
4_140211115_T_C_b37	.	ENSG00000109390	NDUFC1	4	140211115	140211106	-	alternative	AATAAA
4_141783854_A_G_b37	rs3733479	ENSG00000170153	RNF150	4	141783854	141783833	-	alternative	AATAAA
4_142654590_T_A_b37	rs9282744	ENSG00000164136	IL15	4	142654590	142654612	+	alternative	AATAAA
4_144146081_A_T_b37	.	ENSG00000170185	USP38	4	144146081	144146102	+	alternative	AATAAA
4_144392312_A_G_b37	rs575134005	ENSG00000109458	GAB1	4	144392312	144392332	+	alternative	AATAAA
4_146058507_T_C_b37	.	ENSG00000164164	OTUD4	4	146058507	146058493	-	alternative	AATAAA
4_147111048_A_T_b37	rs11556784	ENSG00000164167	LSM6	4	147111048	147111065	+	alternative	ATTAAA
4_152591225_T_C_b37	rs114115231	ENSG00000059691	GATB	4	152591225	152591204	-	alternative	AATAAA
4_153547285_A_C_b37	rs75717674	ENSG00000170006	TMEM154	4	153547285	153547266	-	alternative	AATAAA
4_155671435_A_C_b37	.	ENSG00000121207	LRAT	4	155671435	155671450	+	alternative	AATAAA
4_155671443_T_A_b37	rs72683214	ENSG00000121207	LRAT	4	155671443	155671450	+	reference	ATTAAA
4_156652522_A_G_b37	.	ENSG00000164116	GUCY1A3	4	156652522	156652541	+	alternative	ATTAAA
4_158092920_A_G_b37	rs11941419	ENSG00000109738	GLRB	4	158092920	158092946	+	alternative	AATAAA
4_15937159_T_C_b37	rs147218041	ENSG00000137440	FGFBP1	4	15937159	15937135	-	alternative	AATAAA
4_159630839_C_T_b37	rs373669011	ENSG00000171497	PPID	4	159630839	159630813	-	reference	AATAAA
4_164031237_T_C_b37	rs766786370	ENSG00000145414	NAF1	4	164031237	164031224	-	alternative	AATAAA
4_164447003_T_C_b37	rs1054683	ENSG00000145416	2019-03-01	4	164447003	164446980	-	alternative	AATAAA
4_166000413_C_T_b37	rs558443777	ENSG00000170088	TMEM192	4	166000413	166000392	-	reference	AATAAA
4_167024905_T_C_b37	rs1497948	ENSG00000038295	TLL1	4	167024905	167024937	+	alternative	ATTAAA
4_1694809_T_C_b37	rs8051	ENSG00000163950	SLBP	4	1694809	1694782	-	alternative	ATTAAA
4_169847787_A_G_b37	.	ENSG00000129116	PALLD	4	169847787	169847807	+	alternative	ATTAAA
4_170315202_T_G_b37	.	ENSG00000137601	NEK1	4	170315202	170315183	-	alternative	ATTAAA
4_170908292_T_C_b37	.	ENSG00000198948	MFAP3L	4	170908292	170908262	-	alternative	AATAAA
4_173962425_A_G_b37	rs2019683	ENSG00000174473	GALNTL6	4	173962425	173962427	+	alternative	AATAAA
4_1746875_A_G_b37	rs866164362	ENSG00000013810	TACC3	4	1746875	1746898	+	alternative	AATAAA
4_17627100_T_C_b37	.	ENSG00000118579	MED28	4	17627100	17627117	+	alternative	AATAAA
4_17631253_T_C_b37	rs6449317	ENSG00000118579	MED28	4	17631253	17631279	+	alternative	ATTAAA
4_17637656_G_A_b37	.	ENSG00000118579	MED28	4	17637656	17637681	+	reference	AATAAA
4_17640270_A_T_b37	rs34869264	ENSG00000118579	MED28	4	17640270	17640294	+	alternative	AATAAA
4_177102069_A_G_b37	.	ENSG00000150627	WDR17	4	177102069	177102085	+	alternative	ATTAAA
4_177252133_C_T_b37	rs554213411	ENSG00000129128	SPCS3	4	177252133	177252169	+	reference	AATAAA
4_17842826_T_C_b37	rs755843931	ENSG00000178177	LCORL	4	17842826	17842822	-	alternative	AATAAA
4_184371578_A_G_b37	rs113000746	ENSG00000168564	CDKN2AIP	4	184371578	184371604	+	alternative	AATAAA
4_184432105_G_A_b37	rs111982284	ENSG00000168556	ING2	4	184432105	184432127	+	reference	AATAAA
4_186313972_A_T_b37	rs76465632	ENSG00000109762	SNX25	4	186313972	186313994	+	alternative	AATAAA
4_188926025_A_G_b37	rs77782192	ENSG00000179059	ZFP42	4	188926025	188926041	+	alternative	AATAAA
4_2070796_A_G_b37	.	ENSG00000185818	NAT8L	4	2070796	2070816	+	alternative	AATAAA
4_22388006_T_C_b37	rs543281768	ENSG00000152990	ADGRA3	4	22388006	22387992	-	alternative	AATAAA
4_23795351_A_G_b37	rs538539507	ENSG00000109819	PPARGC1A	4	23795351	23795329	-	alternative	AATAAA
4_25002157_G_T_b37	rs9999022	ENSG00000153012	LGI2	4	25002157	25002144	-	reference	AATAAA
4_26793885_A_T_b37	rs185310276	ENSG00000109680	TBC1D19	4	26793885	26793892	+	alternative	ATTAAA
4_27027223_A_C_b37	.	ENSG00000109689	STIM2	4	27027223	27027243	+	alternative	ATTAAA
4_31147272_A_C_b37	rs4692500	ENSG00000169851	PCDH7	4	31147272	31147275	+	alternative	ATTAAA
4_38793367_T_G_b37	rs150713571	ENSG00000174125	TLR1	4	38793367	38793350	-	alternative	AATAAA
4_38797928_T_C_b37	rs5743622	ENSG00000174125	TLR1	4	38797928	38797909	-	alternative	ATTAAA
4_38826871_G_A_b37	rs2381289	ENSG00000174130	TLR6	4	38826871	38826848	-	reference	AATAAA
4_39450636_A_C_b37	rs116491942	ENSG00000134962	KLB	4	39450636	39450656	+	alternative	AATAAA
4_39452432_A_C_b37	rs2687968	ENSG00000163682	RPL9	4	39452432	39452415	-	alternative	ATTAAA
4_39479239_A_G_b37	rs545440022	ENSG00000121897	LIAS	4	39479239	39479273	+	alternative	ATTAAA
4_39781512_G_A_b37	.	ENSG00000078140	UBE2K	4	39781512	39781531	+	reference	ATTAAA
4_41962491_C_A_b37	rs1043343	ENSG00000109133	TMEM33	4	41962491	41962510	+	reference	ATTAAA
4_41988463_A_C_b37	.	ENSG00000182308	DCAF4L1	4	41988463	41988482	+	alternative	AATAAA
4_42092513_T_G_b37	rs746458300	ENSG00000014824	SLC30A9	4	42092513	42092533	+	alternative	AATAAA
4_4420008_A_T_b37	rs117356512	ENSG00000168824	NSG1	4	4420008	4420020	+	alternative	AATAAA
4_44703914_T_G_b37	rs186381637	ENSG00000163281	GNPDA2	4	44703914	44703886	-	alternative	ATTAAA
4_44704435_G_A_b37	rs6854175	ENSG00000151806	GUF1	4	44704435	44704464	+	reference	ATTAAA
4_46245580_T_C_b37	rs539631686	ENSG00000151834	GABRA2	4	46245580	46245565	-	alternative	ATTAAA
4_48065542_T_C_b37	.	ENSG00000074966	TXK	4	48065542	48065522	-	alternative	AATAAA
4_48427115_T_G_b37	.	ENSG00000109171	SLAIN2	4	48427115	48427151	+	alternative	AATAAA
4_48863189_T_C_b37	rs79407743	ENSG00000109180	OCIAD1	4	48863189	48863212	+	alternative	ATTAAA
4_5502056_G_A_b37	rs56169556	ENSG00000152953	STK32B	4	5502056	5502086	+	reference	AATAAA
4_5564181_T_C_b37	rs138063943	ENSG00000173040	EVC2	4	5564181	5564166	-	alternative	AATAAA
4_56239242_A_G_b37	rs73816266	ENSG00000128039	SRD5A3	4	56239242	56239267	+	alternative	ATTAAA
4_56292101_A_T_b37	rs6802	ENSG00000134851	TMEM165	4	56292101	56292117	+	reference	AATAAA
4_56771176_A_T_b37	rs561342717	ENSG00000090989	EXOC1	4	56771176	56771179	+	reference	AATAAA
4_56898272_A_G_b37	rs547229215	ENSG00000174799	CEP135	4	56898272	56898294	+	alternative	AATAAA
4_57204576_G_T_b37	rs148229345	ENSG00000157426	AASDH	4	57204576	57204539	-	reference	AATAAA
4_57514187_T_C_b37	.	ENSG00000171476	HOPX	4	57514187	57514164	-	alternative	AATAAA
4_5815709_A_G_b37	.	ENSG00000072840	EVC	4	5815709	5815731	+	alternative	ATTAAA
4_5820790_A_G_b37	rs73206222	ENSG00000072840	EVC	4	5820790	5820814	+	alternative	AATAAA
4_6719007_C_T_b37	rs116560272	ENSG00000186222	BLOC1S4	4	6719007	6719030	+	reference	ATTAAA
4_68298785_T_C_b37	rs576998487	ENSG00000145241	CENPC	4	68298785	68298763	-	alternative	ATTAAA
4_68473588_A_G_b37	rs114731474	ENSG00000033178	UBA6	4	68473588	68473572	-	alternative	AATAAA
4_69512377_T_C_b37	rs17324486	na	UGT2B15	4	69512377	69512347	-	alternative	AATAAA
4_71895882_A_G_b37	rs554766435	ENSG00000156136	DCK	4	71895882	71895899	+	alternative	AATAAA
4_71896343_A_G_b37	rs1803484	ENSG00000156136	DCK	4	71896343	71896360	+	alternative	ATTAAA
4_71896473_T_C_b37	rs537623910	ENSG00000156136	DCK	4	71896473	71896485	+	alternative	ATTAAA
4_73920444_T_C_b37	rs527709797	ENSG00000163626	COX18	4	73920444	73920417	-	alternative	AATAAA
4_74736943_A_G_b37	.	ENSG00000163739	CXCL1	4	74736943	74736959	+	alternative	AATAAA
4_75181990_T_C_b37	rs7661014	ENSG00000182585	EPGN	4	75181990	75181999	+	alternative	ATTAAA
4_75181992_A_G_b37	rs7656041	ENSG00000182585	EPGN	4	75181992	75181999	+	alternative	ATTAAA
4_75254433_A_G_b37	rs116105510	ENSG00000124882	EREG	4	75254433	75254466	+	alternative	AATAAA
4_76402096_A_C_b37	rs111243637	ENSG00000163743	RCHY1	4	76402096	76402072	-	alternative	ATTAAA
4_76406904_T_G_b37	.	ENSG00000163743	RCHY1	4	76406904	76406877	-	alternative	AATAAA
4_76407308_A_C_b37	.	ENSG00000163743	RCHY1	4	76407308	76407285	-	alternative	ATTAAA
4_76942358_T_G_b37	rs368154298	ENSG00000169245	CXCL10	4	76942358	76942322	-	alternative	AATAAA
4_77034095_T_G_b37	rs79294795	ENSG00000138750	NUP54	4	77034095	77034079	-	alternative	AATAAA
4_77034097_T_C_b37	rs75529676	ENSG00000138750	NUP54	4	77034097	77034079	-	alternative	AATAAA
4_7760631_G_A_b37	.	ENSG00000196526	AFAP1	4	7760631	7760604	-	reference	AATAAA
4_7762892_T_C_b37	rs73080602	ENSG00000196526	AFAP1	4	7762892	7762872	-	alternative	AATAAA
4_77969054_T_C_b37	rs560101701	ENSG00000118816	CCNI	4	77969054	77969034	-	alternative	ATTAAA
4_81211083_A_G_b37	.	ENSG00000138675	FGF5	4	81211083	81211108	+	alternative	AATAAA
4_8242802_A_G_b37	rs113808296	ENSG00000125089	SH3TC1	4	8242802	8242830	+	alternative	AATAAA
4_8245585_A_C_b37	rs532478447	ENSG00000125089	SH3TC1	4	8245585	8245605	+	alternative	AATAAA
4_83343745_T_C_b37	rs11737188	ENSG00000152795	HNRNPDL	4	83343745	83343722	-	alternative	ATTAAA
4_83383275_T_C_b37	rs189528410	ENSG00000145293	ENOPH1	4	83383275	83383298	+	alternative	ATTAAA
4_83383277_A_T_b37	rs114805882	ENSG00000145293	ENOPH1	4	83383277	83383298	+	alternative	ATTAAA
4_8359306_T_C_b37	rs531928285	ENSG00000087008	ACOX3	4	8359306	8359285	-	alternative	AATAAA
4_84382550_A_G_b37	rs77519137	ENSG00000163319	MRPS18C	4	84382550	84382576	+	alternative	AATAAA
4_84391627_A_C_b37	.	ENSG00000163319	MRPS18C	4	84391627	84391638	+	alternative	AATAAA
4_89012856_A_C_b37	rs778502653	ENSG00000118777	ABCG2	4	89012856	89012839	-	alternative	ATTAAA
4_89182518_T_C_b37	rs7658173	ENSG00000163644	PPM1K	4	89182518	89182482	-	alternative	AATAAA
4_90160026_T_C_b37	rs138676938	ENSG00000185477	GPRIN3	4	90160026	90160008	-	alternative	AATAAA
4_948902_T_C_b37	rs752008024	ENSG00000145214	DGKQ	4	948902	948887	-	alternative	AATAAA
4_96078600_A_G_b37	rs1434535	ENSG00000138696	BMPR1B	4	96078600	96078618	+	alternative	AATAAA
4_963308_G_A_b37	.	ENSG00000127419	TMEM175	4	963308	963327	+	reference	AATAAA
4_9827867_C_T_b37	.	ENSG00000109667	SLC2A9	4	9827867	9827848	-	reference	AATAAA
4_99801016_A_G_b37	rs150187763	ENSG00000151247	EIF4E	4	99801016	99801013	-	alternative	ATTAAA
4_99988713_G_A_b37	rs17595186	ENSG00000164024	METAP1	4	99988713	99988735	+	reference	AATAAA
5_100146945_T_C_b37	rs557232818	ENSG00000113532	ST8SIA4	5	100146945	100146924	-	alternative	AATAAA
5_10215828_A_T_b37	.	ENSG00000150756	FAM173B	5	10215828	10215818	-	reference	ATTAAA
5_102365186_G_A_b37	rs5855	ENSG00000145730	PAM	5	102365186	102365211	+	reference	AATAAA
5_102884574_T_C_b37	.	ENSG00000112874	NUDT12	5	102884574	102884556	-	alternative	ATTAAA
5_107194704_A_G_b37	rs76913715	ENSG00000145743	FBXL17	5	107194704	107194669	-	alternative	AATAAA
5_108671804_G_T_b37	rs190353970	ENSG00000198961	PJA2	5	108671804	108671774	-	reference	AATAAA
5_109202763_A_G_b37	.	ENSG00000112893	MAN2A1	5	109202763	109202783	+	alternative	AATAAA
5_110462674_A_C_b37	rs114583874	ENSG00000134987	WDR36	5	110462674	110462698	+	alternative	AATAAA
5_110833367_T_C_b37	.	ENSG00000164211	STARD4	5	110833367	110833327	-	alternative	ATTAAA
5_111059941_T_C_b37	.	ENSG00000134986	NREP	5	111059941	111059914	-	alternative	AATAAA
5_111060062_T_C_b37	.	ENSG00000134986	NREP	5	111060062	111060043	-	alternative	AATAAA
5_111061565_T_C_b37	.	ENSG00000134986	NREP	5	111061565	111061531	-	alternative	AATAAA
5_111065428_T_G_b37	rs4618	ENSG00000134986	NREP	5	111065428	111065409	-	alternative	AATAAA
5_112356739_A_G_b37	rs17135265	ENSG00000172795	DCP2	5	112356739	112356763	+	alternative	AATAAA
5_114909748_T_C_b37	rs149003529	ENSG00000251201	TMED7-TICAM2	5	114909748	114909730	-	alternative	AATAAA
5_115165920_T_C_b37	rs868782601	ENSG00000145782	ATG12	5	115165920	115165904	-	alternative	ATTAAA
5_115166170_G_A_b37	rs776312820	ENSG00000145782	ATG12	5	115166170	115166132	-	reference	ATTAAA
5_115363281_T_G_b37	rs79790545	ENSG00000172901	LVRN	5	115363281	115363303	+	alternative	AATAAA
5_115628339_G_A_b37	rs762340295	ENSG00000145781	COMMD10	5	115628339	115628357	+	reference	AATAAA
5_118176452_G_A_b37	rs79416548	ENSG00000169570	DTWD2	5	118176452	118176420	-	reference	AATAAA
5_118585864_C_A_b37	.	ENSG00000172869	DMXL1	5	118585864	118585871	+	reference	AATAAA
5_118586630_A_G_b37	rs11954796	ENSG00000172869	DMXL1	5	118586630	118586652	+	alternative	AATAAA
5_121363714_T_C_b37	rs17148713	ENSG00000151304	SRFBP1	5	121363714	121363746	+	alternative	ATTAAA
5_121400386_T_G_b37	.	ENSG00000113083	LOX	5	121400386	121400365	-	alternative	ATTAAA
5_122168937_A_G_b37	rs79697451	ENSG00000205302	SNX2	5	122168937	122168959	+	alternative	AATAAA
5_122344881_A_G_b37	rs192259242	ENSG00000064652	SNX24	5	122344881	122344900	+	alternative	AATAAA
5_122952719_T_C_b37	rs530441952	ENSG00000151292	CSNK1G3	5	122952719	122952743	+	alternative	ATTAAA
5_125834266_A_G_b37	rs192860307	ENSG00000155324	GRAMD2B	5	125834266	125834293	+	alternative	AATAAA
5_130492609_T_C_b37	.	ENSG00000169567	HINT1	5	130492609	130492591	-	alternative	AATAAA
5_130728876_A_G_b37	rs189210857	ENSG00000158985	CDC42SE2	5	130728876	130728913	+	alternative	ATTAAA
5_132085962_A_G_b37	.	ENSG00000164402	2019-09-08	5	132085962	132085932	-	alternative	ATTAAA
5_132085986_C_T_b37	rs556860763	ENSG00000164402	2019-09-08	5	132085986	132085965	-	reference	AATAAA
5_132333068_C_A_b37	rs189752479	ENSG00000155329	ZCCHC10	5	132333068	132333041	-	reference	ATTAAA
5_133484663_T_C_b37	rs115198204	ENSG00000113558	SKP1	5	133484663	133484648	-	alternative	AATAAA
5_133734809_C_T_b37	.	ENSG00000237190	CDKN2AIPNL	5	133734809	133734774	-	reference	AATAAA
5_133738388_A_T_b37	rs11939	ENSG00000237190	CDKN2AIPNL	5	133738388	133738360	-	reference	AATAAA
5_134238736_T_A_b37	.	ENSG00000113621	TXNDC15	5	134238736	134238762	+	reference	AATAAA
5_134238736_T_C_b37	.	ENSG00000113621	TXNDC15	5	134238736	134238762	+	reference	AATAAA
5_134298313_A_T_b37	rs115310401	ENSG00000132570	PCBD2	5	134298313	134298334	+	alternative	ATTAAA
5_136313533_T_G_b37	rs78395290	ENSG00000152377	SPOCK1	5	136313533	136313516	-	alternative	ATTAAA
5_137082976_A_G_b37	rs146317307	ENSG00000177733	HNRNPA0	5	137082976	137082958	-	alternative	AATAAA
5_137082978_T_C_b37	rs138221901	ENSG00000177733	HNRNPA0	5	137082978	137082958	-	alternative	AATAAA
5_137523382_A_G_b37	.	ENSG00000112984	KIF20A	5	137523382	137523412	+	alternative	ATTAAA
5_137782632_A_T_b37	.	ENSG00000132563	REEP2	5	137782632	137782654	+	reference	AATAAA/ATTAAA
5_138264794_T_C_b37	rs544432639	ENSG00000120725	SIL1	5	138264794	138264779	-	alternative	AATAAA
5_138270011_T_C_b37	.	ENSG00000044115	CTNNA1	5	138270011	138270028	+	alternative	AATAAA
5_138270383_A_T_b37	.	ENSG00000044115	CTNNA1	5	138270383	138270401	+	alternative	AATAAA
5_138745911_T_C_b37	.	ENSG00000170464	DNAJC18	5	138745911	138745892	-	alternative	ATTAAA
5_138747951_C_A_b37	rs374113035	ENSG00000170464	DNAJC18	5	138747951	138747947	-	reference	AATAAA
5_139623354_A_G_b37	rs549366952	ENSG00000120306	CYSTM1	5	139623354	139623374	+	alternative	AATAAA
5_140010983_T_C_b37	rs139962474	ENSG00000170458	CD14	5	140010983	140010963	-	alternative	AATAAA
5_140042048_A_C_b37	rs73271563	ENSG00000113141	IK	5	140042048	140042065	+	alternative	ATTAAA
5_140476939_A_G_b37	rs3776101	ENSG00000112852	PCDHB2	5	140476939	140476958	+	alternative	AATAAA
5_140517690_C_A_b37	rs79503440	ENSG00000113209	PCDHB5	5	140517690	140517704	+	reference	AATAAA
5_14508793_A_T_b37	rs192969715	ENSG00000038382	TRIO	5	14508793	14508818	+	reference	AATAAA/ATTAAA
5_145673351_A_G_b37	rs139593096	ENSG00000091009	RBM27	5	145673351	145673368	+	alternative	ATTAAA
5_14614175_A_G_b37	rs250434	ENSG00000145569	FAM105A	5	14614175	14614195	+	alternative	AATAAA
5_1461568_C_T_b37	rs4738	ENSG00000153395	LPCAT1	5	1461568	1461542	-	reference	AATAAA
5_146764074_A_T_b37	rs73794707	ENSG00000169302	STK32A	5	146764074	146764091	+	alternative	ATTAAA
5_146764550_G_A_b37	rs774671950	ENSG00000169302	STK32A	5	146764550	146764586	+	reference	AATAAA
5_147516912_A_G_b37	rs527953668	ENSG00000133710	SPINK5	5	147516912	147516919	+	alternative	AATAAA
5_148866669_T_C_b37	rs746108799	ENSG00000113712	CSNK1A1	5	148866669	148866644	-	alternative	AATAAA
5_148875489_T_C_b37	rs770481237	ENSG00000113712	CSNK1A1	5	148875489	148875457	-	alternative	AATAAA
5_150056997_G_A_b37	rs76816714	ENSG00000164591	MYOZ3	5	150056997	150057031	+	reference	AATAAA
5_150471446_T_C_b37	.	ENSG00000197043	ANXA6	5	150471446	150471421	-	alternative	AATAAA
5_150655607_A_G_b37	rs253566	ENSG00000196743	GM2A	5	150655607	150655630	+	alternative	AATAAA
5_150876994_T_A_b37	rs572334096	ENSG00000123643	SLC36A1	5	150876994	150877015	+	alternative	AATAAA
5_151113311_T_C_b37	rs73794322	ENSG00000177556	ATOX1	5	151113311	151113275	-	alternative	AATAAA
5_153434574_A_G_b37	rs148036178	ENSG00000037749	MFAP3	5	153434574	153434593	+	alternative	AATAAA
5_153798528_G_A_b37	rs140128775	ENSG00000164574	GALNT10	5	153798528	153798562	+	reference	ATTAAA
5_154256175_G_A_b37	rs12300	ENSG00000155508	CNOT8	5	154256175	154256192	+	reference	AATAAA
5_156452970_T_G_b37	.	ENSG00000113249	HAVCR1	5	156452970	156452937	-	alternative	AATAAA
5_157168438_T_G_b37	rs549042134	ENSG00000113272	THG1L	5	157168438	157168453	+	alternative	AATAAA
5_160717121_T_G_b37	rs190769082	ENSG00000145864	GABRB2	5	160717121	160717105	-	alternative	ATTAAA
5_162873507_A_G_b37	rs422356	ENSG00000113328	CCNG1	5	162873507	162873525	+	alternative	AATAAA
5_162880487_C_A_b37	rs567567722	ENSG00000170584	NUDCD2	5	162880487	162880483	-	reference	AATAAA
5_167970727_T_C_b37	rs77787517	ENSG00000120137	PANK3	5	167970727	167970701	-	alternative	AATAAA
5_167972986_T_C_b37	rs1990920	ENSG00000120137	PANK3	5	167972986	167972967	-	alternative	AATAAA
5_167976523_A_G_b37	rs10064332	ENSG00000120137	PANK3	5	167976523	167976504	-	alternative	ATTAAA
5_171288662_T_C_b37	.	ENSG00000072803	FBXW11	5	171288662	171288658	-	alternative	AATAAA
5_171632914_T_C_b37	rs372480743	ENSG00000168246	UBTD2	5	171632914	171632896	-	alternative	AATAAA
5_172398441_A_G_b37	rs376773147	ENSG00000037241	RPL26L1	5	172398441	172398457	+	alternative	AATAAA
5_173386264_A_C_b37	rs73808323	ENSG00000113742	CPEB4	5	173386264	173386295	+	alternative	AATAAA
5_174955535_T_A_b37	rs72821224	ENSG00000164466	SFXN1	5	174955535	174955543	+	reference	AATAAA
5_179157707_A_T_b37	.	ENSG00000127022	CANX	5	179157707	179157731	+	alternative	ATTAAA
5_180671785_A_G_b37	.	ENSG00000146063	TRIM41	5	180671785	180671825	+	alternative	AATAAA
5_180671796_C_A_b37	rs78003949	ENSG00000146063	TRIM41	5	180671796	180671825	+	reference	AATAAA
5_31401277_T_C_b37	rs766661064	ENSG00000113360	DROSHA	5	31401277	31401259	-	alternative	AATAAA
5_32226463_T_C_b37	rs73067781	ENSG00000150712	MTMR12	5	32226463	32226448	-	alternative	AATAAA
5_34905385_T_C_b37	.	ENSG00000113456	RAD1	5	34905385	34905365	-	alternative	AATAAA
5_34905905_T_C_b37	rs140098939	ENSG00000113456	RAD1	5	34905905	34905891	-	alternative	AATAAA
5_37066495_A_G_b37	rs773342244	ENSG00000164190	NIPBL	5	37066495	37066515	+	alternative	ATTAAA
5_38464634_A_G_b37	rs542575116	ENSG00000164318	EGFLAM	5	38464634	38464651	+	alternative	AATAAA
5_38465567_A_G_b37	.	ENSG00000164318	EGFLAM	5	38465567	38465582	+	alternative	AATAAA
5_40830283_C_T_b37	rs560730175	ENSG00000145592	RPL37	5	40830283	40830261	-	reference	ATTAAA
5_41730229_C_T_b37	rs316759	ENSG00000083720	OXCT1	5	41730229	41730205	-	reference	ATTAAA
5_43039354_T_G_b37	rs569108720	ENSG00000177721	ANXA2R	5	43039354	43039341	-	alternative	ATTAAA
5_43444712_T_C_b37	.	ENSG00000151881	TMEM267	5	43444712	43444706	-	alternative	ATTAAA
5_50140765_A_G_b37	rs13163802	ENSG00000151883	PARP8	5	50140765	50140793	+	alternative	AATAAA
5_52391532_T_C_b37	rs116368818	ENSG00000164172	MOCS2	5	52391532	52391509	-	alternative	AATAAA
5_52393595_A_G_b37	rs546218674	ENSG00000164171	ITGA2	5	52393595	52393613	+	alternative	AATAAA
5_56224707_T_C_b37	rs376916899	ENSG00000155542	SETD9	5	56224707	56224727	+	alternative	AATAAA
5_58147753_T_A_b37	rs295670	ENSG00000152932	RAB3C	5	58147753	58147780	+	reference	ATTAAA
5_58154007_A_G_b37	rs139304942	ENSG00000152932	RAB3C	5	58154007	58154020	+	alternative	ATTAAA
5_59884317_C_T_b37	rs2409791	ENSG00000035499	DEPDC1B	5	59884317	59884292	-	reference	AATAAA
5_61682362_G_A_b37	rs746148865	ENSG00000068796	KIF2A	5	61682362	61682372	+	reference	ATTAAA
5_61923522_A_G_b37	rs144443747	ENSG00000086200	IPO11	5	61923522	61923536	+	alternative	ATTAAA
5_61923599_A_G_b37	.	ENSG00000086200	IPO11	5	61923599	61923627	+	alternative	ATTAAA
5_63668370_A_C_b37	.	ENSG00000164197	RNF180	5	63668370	63668387	+	alternative	AATAAA
5_6372291_T_G_b37	rs147371490	ENSG00000133398	MED10	5	6372291	6372274	-	alternative	ATTAAA
5_64019140_C_T_b37	rs6882680	ENSG00000153006	SREK1IP1	5	64019140	64019122	-	reference	AATAAA
5_64803071_T_C_b37	rs149949286	ENSG00000123219	CENPK	5	64803071	64803053	-	alternative	ATTAAA
5_64881699_A_C_b37	.	ENSG00000113595	TRIM23	5	64881699	64881681	-	alternative	ATTAAA
5_64883251_A_C_b37	rs56156711	ENSG00000113593	PPWD1	5	64883251	64883274	+	alternative	AATAAA
5_65119972_T_A_b37	rs555435371	ENSG00000123213	NLN	5	65119972	65119985	+	reference	ATTAAA
5_65476466_T_G_b37	rs762786534	ENSG00000153914	SREK1	5	65476466	65476496	+	alternative	ATTAAA
5_65477693_A_T_b37	rs558952894	ENSG00000153914	SREK1	5	65477693	65477716	+	alternative	AATAAA
5_65478291_T_A_b37	rs571118533	ENSG00000153914	SREK1	5	65478291	65478319	+	reference	ATTAAA
5_66478133_A_C_b37	rs184993398	ENSG00000134061	CD180	5	66478133	66478103	-	alternative	AATAAA
5_6676626_A_G_b37	rs73737156	ENSG00000145545	SRD5A1	5	6676626	6676653	+	alternative	AATAAA
5_68647579_G_A_b37	rs73772541	ENSG00000085231	AK6	5	68647579	68647553	-	reference	ATTAAA
5_72742389_C_T_b37	.	ENSG00000251493	FOXD1	5	72742389	72742368	-	reference	AATAAA
5_72877774_A_C_b37	rs61732100	ENSG00000164338	UTP15	5	72877774	72877789	+	alternative	AATAAA
5_73237330_T_C_b37	.	ENSG00000214944	ARHGEF28	5	73237330	73237368	+	alternative	ATTAAA
5_76720664_A_T_b37	.	ENSG00000164253	WDR41	5	76720664	76720652	-	alternative	ATTAAA
5_76720665_A_T_b37	.	ENSG00000164253	WDR41	5	76720665	76720652	-	reference	ATTAAA/AATAAA
5_76720666_T_C_b37	rs565464383	ENSG00000164253	WDR41	5	76720666	76720652	-	alternative	ATTAAA
5_76726361_T_C_b37	rs114951894	ENSG00000164253	WDR41	5	76726361	76726345	-	alternative	AATAAA
5_76726579_A_G_b37	rs186636740	ENSG00000164253	WDR41	5	76726579	76726540	-	alternative	ATTAAA
5_76728085_C_T_b37	rs335632	ENSG00000164253	WDR41	5	76728085	76728069	-	reference	AATAAA
5_77781867_G_A_b37	rs777697563	ENSG00000145685	LHFPL2	5	77781867	77781854	-	reference	AATAAA
5_7830779_T_C_b37	rs554389293	ENSG00000215217	C5orf49	5	7830779	7830755	-	alternative	AATAAA
5_78620093_C_T_b37	rs560577129	ENSG00000152409	JMY	5	78620093	78620097	+	reference	ATTAAA
5_78984046_A_G_b37	rs73121500	ENSG00000164329	PAPD4	5	78984046	78984069	+	alternative	AATAAA
5_7900712_G_A_b37	rs9332	ENSG00000124275	MTRR	5	7900712	7900730	+	reference	AATAAA
5_79837716_T_A_b37	.	ENSG00000152380	FAM151B	5	79837716	79837755	+	reference	AATAAA
5_80172611_A_C_b37	rs554168257	ENSG00000113318	MSH3	5	80172611	80172634	+	alternative	AATAAA
5_80713293_A_G_b37	rs186005668	ENSG00000145687	SSBP2	5	80713293	80713269	-	alternative	ATTAAA
5_81551935_A_C_b37	.	ENSG00000152348	ATG10	5	81551935	81551952	+	alternative	AATAAA
5_81571676_C_T_b37	rs756523782	ENSG00000186468	RPS23	5	81571676	81571652	-	reference	AATAAA
5_82350860_T_C_b37	rs143047739	ENSG00000174695	TMEM167A	5	82350860	82350842	-	alternative	AATAAA
5_86690491_A_G_b37	rs111981358	ENSG00000145715	RASA1	5	86690491	86690509	+	alternative	AATAAA
5_86707576_T_C_b37	rs3093781	ENSG00000145715	RASA1	5	86707576	86707594	+	alternative	AATAAA
5_89807839_C_T_b37	rs115689118	ENSG00000176018	LYSMD3	5	89807839	89807812	-	reference	ATTAAA
5_89810208_C_T_b37	rs62375060	ENSG00000113356	POLR3G	5	89810208	89810212	+	reference	AATAAA
5_90460016_A_G_b37	rs755946315	ENSG00000164199	ADGRV1	5	90460016	90460033	+	alternative	AATAAA
5_90665461_T_C_b37	.	ENSG00000113369	ARRDC3	5	90665461	90665443	-	alternative	AATAAA
5_94039419_T_C_b37	rs75668140	ENSG00000175471	MCTP1	5	94039419	94039395	-	alternative	AATAAA
5_96498658_T_G_b37	.	ENSG00000058729	RIOK2	5	96498658	96498636	-	alternative	AATAAA
6_10397706_T_C_b37	rs113256477	ENSG00000137203	TFAP2A	6	10397706	10397688	-	alternative	AATAAA
6_10627500_A_C_b37	.	ENSG00000111846	GCNT2	6	10627500	10627514	+	alternative	AATAAA
6_107114199_A_G_b37	.	ENSG00000130348	QRSL1	6	107114199	107114236	+	alternative	AATAAA
6_107115394_A_G_b37	rs3101493	ENSG00000130348	QRSL1	6	107115394	107115420	+	alternative	AATAAA
6_109685966_A_G_b37	.	ENSG00000135535	CD164	6	109685966	109685946	-	alternative	AATAAA
6_109770276_A_T_b37	rs192512262	ENSG00000135587	SMPD2	6	109770276	109770295	+	alternative	AATAAA
6_10982696_T_C_b37	rs570551005	ENSG00000197977	ELOVL2	6	10982696	10982669	-	alternative	AATAAA
6_111621074_T_G_b37	rs531848344	ENSG00000009413	REV3L	6	111621074	111621048	-	alternative	ATTAAA
6_112392300_T_C_b37	rs192251173	ENSG00000074935	TUBE1	6	112392300	112392281	-	alternative	AATAAA
6_112427825_A_G_b37	rs6930262	ENSG00000203778	FAM229B	6	112427825	112427843	+	alternative	AATAAA
6_116879719_A_G_b37	rs41289938	ENSG00000164451	CALHM4	6	116879719	116879738	+	alternative	ATTAAA
6_117881437_C_T_b37	rs72965551	ENSG00000047932	GOPC	6	117881437	117881432	-	reference	ATTAAA
6_118638810_T_C_b37	.	ENSG00000196376	SLC35F1	6	118638810	118638831	+	alternative	AATAAA
6_118638819_A_G_b37	rs74969456	ENSG00000196376	SLC35F1	6	118638819	118638831	+	alternative	AATAAA
6_121401041_C_T_b37	rs189476277	ENSG00000146350	TBC1D32	6	121401041	121401023	-	reference	AATAAA
6_121770394_A_G_b37	.	ENSG00000152661	GJA1	6	121770394	121770409	+	alternative	ATTAAA
6_123048728_A_C_b37	rs150119761	ENSG00000135549	PKIB	6	123048728	123048750	+	alternative	AATAAA
6_123105145_T_A_b37	rs11184	ENSG00000164434	FABP7	6	123105145	123105150	+	reference	AATAAA
6_126300075_C_T_b37	rs537402152	ENSG00000111911	HINT3	6	126300075	126300085	+	reference	ATTAAA
6_126301365_A_G_b37	rs369481837	ENSG00000111911	HINT3	6	126301365	126301390	+	alternative	AATAAA
6_126301368_A_G_b37	rs564036830	ENSG00000111911	HINT3	6	126301368	126301390	+	alternative	AATAAA
6_127609750_G_A_b37	rs766220292	ENSG00000093144	ECHDC1	6	127609750	127609730	-	reference	ATTAAA
6_127613679_T_C_b37	rs561558069	ENSG00000118518	RNF146	6	127613679	127613682	+	alternative	AATAAA
6_127615988_C_A_b37	rs369308918	ENSG00000118518	RNF146	6	127615988	127615993	+	reference	AATAAA
6_129899436_C_T_b37	rs118086339	ENSG00000146376	ARHGAP18	6	129899436	129899409	-	reference	AATAAA
6_132212350_T_A_b37	rs34142005	ENSG00000197594	ENPP1	6	132212350	132212370	+	reference	ATTAAA
6_134308289_T_C_b37	.	ENSG00000146411	SLC2A12	6	134308289	134308268	-	alternative	AATAAA
6_134310342_T_G_b37	rs562698952	ENSG00000028839	TBPL1	6	134310342	134310358	+	alternative	AATAAA
6_134310814_G_T_b37	rs141162908	ENSG00000146411	SLC2A12	6	134310814	134310809	-	reference	AATAAA
6_135286181_T_C_b37	rs113902835	ENSG00000112339	HBS1L	6	135286181	135286157	-	alternative	AATAAA
6_13612115_G_T_b37	rs141671237	ENSG00000124523	SIRT5	6	13612115	13612140	+	reference	AATAAA
6_136580158_A_T_b37	rs147473707	ENSG00000029363	BCLAF1	6	136580158	136580143	-	reference	ATTAAA
6_139046368_T_C_b37	rs9495221	NO	GVQW2	6	139046368	139046352	-	alternative	AATAAA
6_139224873_T_G_b37	.	ENSG00000135597	REPS1	6	139224873	139224839	-	alternative	AATAAA
6_143665748_G_A_b37	rs9496592	ENSG00000146416	AIG1	6	143665748	143665772	+	reference	AATAAA
6_143745814_A_G_b37	rs138870085	ENSG00000189007	ADAT2	6	143745814	143745796	-	alternative	AATAAA
6_144150753_A_T_b37	rs10484816	ENSG00000112419	PHACTR2	6	144150753	144150773	+	alternative	ATTAAA
6_144513058_T_C_b37	rs778421245	ENSG00000135604	STX11	6	144513058	144513076	+	alternative	AATAAA
6_146119297_T_C_b37	rs146391686	ENSG00000118496	FBXO30	6	146119297	146119271	-	alternative	AATAAA
6_146195607_T_C_b37	rs760948196	ENSG00000146414	SHPRH	6	146195607	146195601	-	alternative	AATAAA
6_147890607_A_G_b37	rs183584443	ENSG00000203727	SAMD5	6	147890607	147890627	+	alternative	AATAAA
6_151726315_T_G_b37	rs138731343	ENSG00000155906	RMND1	6	151726315	151726297	-	alternative	ATTAAA
6_151939463_T_C_b37	.	ENSG00000120262	CCDC170	6	151939463	151939469	+	alternative	ATTAAA
6_153045692_A_G_b37	.	ENSG00000120279	MYCT1	6	153045692	153045704	+	alternative	AATAAA
6_153306552_G_T_b37	rs4870159	ENSG00000112031	MTRF1L	6	153306552	153306527	-	reference	AATAAA
6_153325493_A_G_b37	rs768848715	ENSG00000091844	RGS17	6	153325493	153325471	-	alternative	AATAAA
6_157531466_A_C_b37	.	ENSG00000049618	ARID1B	6	157531466	157531487	+	alternative	AATAAA
6_159195608_A_G_b37	rs73799904	ENSG00000164674	SYTL3	6	159195608	159195635	+	alternative	AATAAA
6_160100116_A_T_b37	rs2842980	ENSG00000112096	SOD2	6	160100116	160100096	-	reference	ATTAAA
6_163997688_A_G_b37	.	ENSG00000112531	QKI	6	163997688	163997708	+	alternative	AATAAA
6_165693142_A_G_b37	rs76106914	ENSG00000112539	C6orf118	6	165693142	165693120	-	alternative	ATTAAA
6_167455876_G_A_b37	rs79818000	ENSG00000213066	FGFR1OP	6	167455876	167455904	+	reference	AATAAA
6_169617429_A_G_b37	rs1132755	ENSG00000186340	THBS2	6	169617429	169617404	-	alternative	ATTAAA
6_169617430_T_C_b37	rs10280	ENSG00000186340	THBS2	6	169617430	169617404	-	alternative	ATTAAA
6_170843650_G_A_b37	.	ENSG00000008018	PSMB1	6	170843650	170843632	-	reference	AATAAA
6_17293585_C_A_b37	rs186210707	ENSG00000112183	RBM24	6	17293585	17293598	+	reference	ATTAAA
6_18225479_A_C_b37	rs78888154	ENSG00000124795	DEK	6	18225479	18225462	-	alternative	ATTAAA
6_18469088_A_T_b37	rs550461257	ENSG00000137393	RNF144B	6	18469088	18469101	+	alternative	AATAAA
6_19840036_A_C_b37	.	ENSG00000172201	ID4	6	19840036	19840060	+	alternative	ATTAAA
6_24172857_T_C_b37	.	ENSG00000146038	DCDC2	6	24172857	24172833	-	alternative	ATTAAA
6_24420717_T_G_b37	.	ENSG00000112293	GPLD1	6	24420717	24420691	-	alternative	AATAAA
6_24425609_T_A_b37	rs3747772	ENSG00000124532	MRS2	6	24425609	24425649	+	reference	AATAAA
6_24425629_A_G_b37	rs559800138	ENSG00000124532	MRS2	6	24425629	24425649	+	alternative	AATAAA
6_24702129_T_G_b37	rs181048278	ENSG00000112304	ACOT13	6	24702129	24702164	+	alternative	ATTAAA
6_24703046_A_C_b37	rs1056319	ENSG00000112304	ACOT13	6	24703046	24703068	+	alternative	AATAAA
6_26112642_T_C_b37	rs139817712	ENSG00000180596	HIST1H2BC	6	26112642	26112619	-	alternative	AATAAA
6_26113416_A_G_b37	rs73389464	ENSG00000180596	HIST1H2BC	6	26113416	26113400	-	alternative	AATAAA
6_26123547_T_G_b37	rs59995466	ENSG00000180596	HIST1H2BC	6	26123547	26123528	-	alternative	ATTAAA
6_26173114_A_G_b37	rs73393437	ENSG00000158373	HIST1H2BD	6	26173114	26173129	+	alternative	ATTAAA
6_27371655_A_G_b37	rs573639992	ENSG00000124613	ZNF391	6	27371655	27371687	+	alternative	AATAAA
6_27792232_T_C_b37	rs2277104	ENSG00000197238	HIST1H4J	6	27792232	27792258	+	alternative	AATAAA
6_27793615_T_C_b37	rs537896211	ENSG00000197914	HIST1H4K	6	27793615	27793581	-	alternative	AATAAA
6_27798813_C_T_b37	rs561269865	ENSG00000197914	HIST1H4K	6	27798813	27798792	-	reference	AATAAA
6_27812614_A_G_b37	.	ENSG00000233822	HIST1H2BN	6	27812614	27812635	+	alternative	AATAAA
6_28097696_C_T_b37	rs140823997	ENSG00000196812	ZSCAN16	6	28097696	28097735	+	reference	ATTAAA
6_29913526_A_G_b37	rs201615458	ENSG00000206503	HLA-A	6	29913526	29913550	+	alternative	ATTAAA
6_30460776_A_C_b37	rs74295295	na	HLA-E	6	30460776	30460789	+	alternative	ATTAAA
6_30531470_T_A_b37	.	na	PRR3	6	30531470	30531487	+	alternative	AATAAA
6_3279298_T_G_b37	rs151249386	ENSG00000180822	PSMG4	6	3279298	3279322	+	alternative	AATAAA
6_32949255_T_C_b37	.	ENSG00000204256	BRD2	6	32949255	32949278	+	alternative	AATAAA
6_33689474_A_T_b37	rs114078128	ENSG00000161896	IP6K3	6	33689474	33689439	-	alternative	AATAAA
6_34213987_A_T_b37	rs558332304	ENSG00000137309	HMGA1	6	34213987	34214008	+	reference	AATAAA/ATTAAA
6_34555104_C_A_b37	.	ENSG00000196821	C6orf106	6	34555104	34555102	-	reference	AATAAA
6_360198_C_A_b37	.	ENSG00000112679	DUSP22	6	360198	360221	+	reference	ATTAAA
6_36107784_A_C_b37	rs150730120	ENSG00000156711	MAPK13	6	36107784	36107800	+	alternative	ATTAAA
6_38142320_G_A_b37	rs9470810	ENSG00000183826	BTBD9	6	38142320	38142302	-	reference	AATAAA
6_41903042_A_G_b37	rs547720067	ENSG00000112578	BYSL	6	41903042	41903058	+	alternative	AATAAA
6_42050987_A_G_b37	.	ENSG00000137413	TAF8	6	42050987	42051010	+	alternative	AATAAA
6_42163839_A_T_b37	rs2395805	ENSG00000048544	MRPS10	6	42163839	42163811	-	reference	ATTAAA
6_42166182_G_A_b37	rs149104585	ENSG00000048544	MRPS10	6	42166182	42166176	-	reference	ATTAAA
6_42662323_C_T_b37	rs149719038	ENSG00000112619	PRPH2	6	42662323	42662292	-	reference	ATTAAA
6_43015744_A_G_b37	.	ENSG00000124541	RRP36	6	43015744	43015765	+	alternative	AATAAA
6_43273225_T_C_b37	rs70953697	ENSG00000146215	CRIP3	6	43273225	43273210	-	alternative	AATAAA
6_43304225_T_C_b37	rs142979587	ENSG00000171467	ZNF318	6	43304225	43304209	-	alternative	AATAAA
6_43479844_A_G_b37	rs12399	ENSG00000137207	YIPF3	6	43479844	43479826	-	alternative	ATTAAA
6_43479846_T_C_b37	rs76105278	ENSG00000137207	YIPF3	6	43479846	43479826	-	alternative	ATTAAA
6_43583007_T_C_b37	.	ENSG00000170734	POLH	6	43583007	43583024	+	alternative	AATAAA
6_43587301_T_A_b37	.	ENSG00000170734	POLH	6	43587301	43587309	+	reference	AATAAA
6_44226433_C_T_b37	rs28385699	ENSG00000146232	NFKBIE	6	44226433	44226424	-	reference	ATTAAA
6_44266721_T_C_b37	.	ENSG00000124608	AARS2	6	44266721	44266705	-	alternative	ATTAAA
6_44418142_A_T_b37	rs542613468	ENSG00000096401	CDC5L	6	44418142	44418162	+	alternative	ATTAAA
6_46671469_A_G_b37	rs45536035	ENSG00000180113	TDRD6	6	46671469	46671499	+	alternative	AATAAA
6_52615124_C_A_b37	rs542482405	ENSG00000244067	GSTA2	6	52615124	52615105	-	reference	AATAAA
6_52656599_T_G_b37	rs73740640	ENSG00000243955	GSTA1	6	52656599	52656581	-	alternative	AATAAA
6_52842839_C_T_b37	rs7496	ENSG00000170899	GSTA4	6	52842839	52842832	-	reference	AATAAA
6_52963137_A_G_b37	rs74327114	ENSG00000112146	FBXO9	6	52963137	52963171	+	alternative	AATAAA
6_53788501_T_C_b37	.	ENSG00000137269	LRRC1	6	53788501	53788526	+	alternative	AATAAA
6_55299188_T_C_b37	rs769601622	ENSG00000146151	HMGCLL1	6	55299188	55299175	-	alternative	AATAAA
6_55299259_A_T_b37	rs181782875	ENSG00000146151	HMGCLL1	6	55299259	55299240	-	reference	AATAAA
6_57034224_A_G_b37	rs561271006	ENSG00000112200	ZNF451	6	57034224	57034253	+	alternative	AATAAA
6_57052070_A_G_b37	rs139222657	ENSG00000112208	BAG2	6	57052070	57052086	+	alternative	AATAAA
6_57053519_G_A_b37	rs9382689	ENSG00000112208	BAG2	6	57053519	57053539	+	reference	AATAAA
6_63985878_T_C_b37	rs569749761	ENSG00000146166	LGSN	6	63985878	63985856	-	alternative	AATAAA
6_64290704_A_G_b37	rs11969294	ENSG00000112245	PTP4A1	6	64290704	64290728	+	alternative	ATTAAA
6_64291409_G_A_b37	rs542397468	ENSG00000112245	PTP4A1	6	64291409	64291426	+	reference	AATAAA
6_71270231_A_T_b37	rs976538	ENSG00000082269	FAM135A	6	71270231	71270261	+	alternative	ATTAAA
6_71270543_A_C_b37	rs3193656	ENSG00000082269	FAM135A	6	71270543	71270575	+	alternative	AATAAA
6_71270849_C_T_b37	rs571832161	ENSG00000082269	FAM135A	6	71270849	71270864	+	reference	AATAAA
6_71301850_A_G_b37	rs79069023	ENSG00000154079	SDHAF4	6	71301850	71301870	+	alternative	AATAAA
6_71570324_A_G_b37	rs183115407	ENSG00000112305	SMAP1	6	71570324	71570341	+	alternative	AATAAA
6_73908560_A_C_b37	.	ENSG00000185760	KCNQ5	6	73908560	73908574	+	alternative	ATTAAA
6_74134289_A_G_b37	rs182351801	ENSG00000164430	CGAS	6	74134289	74134259	-	alternative	AATAAA
6_74537211_A_G_b37	rs78880357	ENSG00000156535	CD109	6	74537211	74537236	+	alternative	ATTAAA
6_75964688_T_C_b37	rs414624	ENSG00000112697	TMEM30A	6	75964688	75964664	-	alternative	ATTAAA
6_76425764_A_G_b37	rs78058057	ENSG00000112701	SENP6	6	76425764	76425789	+	alternative	ATTAAA
6_78170654_T_C_b37	rs182270109	ENSG00000135312	HTR1B	6	78170654	78170641	-	alternative	AATAAA
6_79612800_G_A_b37	rs9352675	ENSG00000146243	IRAK1BP1	6	79612800	79612819	+	reference	AATAAA
6_83920164_T_C_b37	.	ENSG00000065833	ME1	6	83920164	83920136	-	alternative	ATTAAA
6_88377143_A_G_b37	rs74984361	ENSG00000135336	ORC3	6	88377143	88377169	+	alternative	AATAAA
6_88385033_T_G_b37	rs185954784	ENSG00000135334	AKIRIN2	6	88385033	88385016	-	alternative	ATTAAA
6_89875081_A_C_b37	.	ENSG00000146281	PM20D2	6	89875081	89875110	+	alternative	AATAAA
6_89875265_A_G_b37	rs114571602	ENSG00000146281	PM20D2	6	89875265	89875284	+	alternative	AATAAA
6_90352236_A_T_b37	rs11757474	ENSG00000112159	MDN1	6	90352236	90352217	-	reference	AATAAA
6_91225255_T_C_b37	rs544131454	ENSG00000135341	MAP3K7	6	91225255	91225231	-	alternative	AATAAA
6_93951816_T_G_b37	.	ENSG00000135333	EPHA7	6	93951816	93951786	-	alternative	ATTAAA
6_97246165_G_A_b37	.	ENSG00000112218	GPR63	6	97246165	97246157	-	reference	ATTAAA
6_97338465_C_A_b37	rs777076020	ENSG00000123545	NDUFAF4	6	97338465	97338436	-	reference	AATAAA
6_99988078_A_G_b37	rs13214353	ENSG00000112237	CCNC	6	99988078	99988053	-	alternative	ATTAAA
7_100036332_A_T_b37	rs535535175	ENSG00000146834	MEPCE	7	100036332	100036350	+	alternative	ATTAAA
7_100064166_T_C_b37	rs778453533	ENSG00000166925	TSC22D4	7	100064166	100064142	-	alternative	ATTAAA
7_100471121_C_A_b37	rs12538287	ENSG00000087077	TRIP6	7	100471121	100471138	+	reference	ATTAAA
7_102740184_T_C_b37	.	ENSG00000161048	NAPEPLD	7	102740184	102740170	-	alternative	ATTAAA
7_1033799_G_T_b37	rs13236369	ENSG00000146540	C7orf50	7	1033799	1033770	-	reference	AATAAA
7_104748704_T_G_b37	rs189272594	ENSG00000135250	SRPK2	7	104748704	104748689	-	alternative	AATAAA
7_104756677_A_T_b37	rs182551568	ENSG00000005483	KMT2E	7	104756677	104756691	+	alternative	AATAAA
7_105214088_T_A_b37	rs17149890	ENSG00000135249	RINT1	7	105214088	105214108	+	alternative	ATTAAA
7_105245240_T_G_b37	rs569425325	ENSG00000146776	ATXN7L1	7	105245240	105245219	-	alternative	ATTAAA
7_105676857_T_C_b37	rs145754602	ENSG00000128536	CDHR3	7	105676857	105676877	+	alternative	AATAAA
7_106800333_A_G_b37	rs55786957	ENSG00000005249	PRKAR2B	7	106800333	106800356	+	alternative	ATTAAA
7_106834953_T_C_b37	rs146035262	ENSG00000164597	COG5	7	106834953	106834935	-	alternative	AATAAA
7_107117948_A_G_b37	rs114537966	ENSG00000172209	GPR22	7	107117948	107117974	+	alternative	AATAAA
7_107401441_A_G_b37	rs139256131	ENSG00000105879	CBLL1	7	107401441	107401466	+	alternative	ATTAAA
7_107562567_A_G_b37	rs111689397	ENSG00000091140	DLD	7	107562567	107562598	+	alternative	AATAAA
7_107570805_A_G_b37	.	ENSG00000091140	DLD	7	107570805	107570820	+	alternative	AATAAA
7_110303527_T_C_b37	rs1044729	ENSG00000184903	IMMP2L	7	110303527	110303487	-	alternative	ATTAAA
7_112117224_A_G_b37	.	ENSG00000006652	IFRD1	7	112117224	112117242	+	alternative	AATAAA
7_116201228_G_A_b37	rs187498039	ENSG00000105974	CAV1	7	116201228	116201233	+	reference	ATTAAA
7_116438418_G_A_b37	rs6566	ENSG00000105976	MET	7	116438418	116438431	+	reference	AATAAA
7_117835931_A_G_b37	rs186755633	ENSG00000128534	LSM8	7	117835931	117835953	+	alternative	ATTAAA
7_117835948_A_G_b37	rs74723860	ENSG00000128534	LSM8	7	117835948	117835953	+	alternative	ATTAAA
7_120427930_T_C_b37	rs186827425	ENSG00000106025	TSPAN12	7	120427930	120427905	-	alternative	AATAAA
7_120428542_G_T_b37	.	ENSG00000106025	TSPAN12	7	120428542	120428533	-	reference	AATAAA
7_123092530_A_T_b37	.	ENSG00000164675	IQUB	7	123092530	123092506	-	alternative	ATTAAA
7_123321996_A_T_b37	.	ENSG00000106299	WASL	7	123321996	123321976	-	alternative	AATAAA
7_12370443_T_C_b37	rs2287068	ENSG00000146530	VWDE	7	12370443	12370425	-	alternative	AATAAA
7_12370533_T_C_b37	rs2287067	ENSG00000146530	VWDE	7	12370533	12370511	-	alternative	AATAAA
7_126982983_A_G_b37	rs191650411	ENSG00000048405	ZNF800	7	126982983	126982963	-	alternative	AATAAA
7_126994446_T_C_b37	.	ENSG00000048405	ZNF800	7	126994446	126994418	-	alternative	ATTAAA
7_127219118_T_G_b37	.	ENSG00000179562	GCC1	7	127219118	127219100	-	alternative	AATAAA
7_128589427_G_A_b37	rs10954213	ENSG00000128604	IRF5	7	128589427	128589442	+	reference	AATAAA
7_128593274_A_G_b37	.	ENSG00000064419	TNPO3	7	128593274	128593252	-	alternative	AATAAA
7_129125825_T_C_b37	rs676947	ENSG00000128578	STRIP2	7	129125825	129125847	+	alternative	AATAAA
7_129127584_G_A_b37	rs535293260	ENSG00000128578	STRIP2	7	129127584	129127607	+	reference	AATAAA
7_129474197_T_G_b37	.	ENSG00000186591	UBE2H	7	129474197	129474170	-	alternative	ATTAAA
7_130033630_C_T_b37	rs1990790	ENSG00000106477	CEP41	7	130033630	130033612	-	reference	AATAAA
7_133755543_T_A_b37	rs6977494	ENSG00000131558	EXOC4	7	133755543	133755561	+	alternative	AATAAA
7_134850173_A_G_b37	rs142417405	ENSG00000146859	TMEM140	7	134850173	134850202	+	alternative	ATTAAA
7_134859064_T_C_b37	rs185283208	ENSG00000105875	WDR91	7	134859064	134859038	-	alternative	AATAAA
7_135394680_C_T_b37	rs3112355	ENSG00000243317	STMP1	7	135394680	135394699	+	reference	ATTAAA
7_137533851_T_C_b37	rs576350372	ENSG00000182158	CREB3L2	7	137533851	137533827	-	alternative	AATAAA
7_138273149_A_G_b37	.	ENSG00000122779	TRIM24	7	138273149	138273165	+	alternative	ATTAAA
7_139788695_T_C_b37	rs558699301	ENSG00000006459	KDM7A	7	139788695	139788668	-	alternative	ATTAAA
7_140705670_G_A_b37	rs17624491	ENSG00000090263	MRPS33	7	140705670	140705651	-	reference	AATAAA
7_141480594_A_G_b37	rs757989458	ENSG00000127364	TAS2R4	7	141480594	141480615	+	alternative	AATAAA
7_141481473_A_T_b37	.	ENSG00000127364	TAS2R4	7	141481473	141481491	+	alternative	AATAAA
7_148700174_T_G_b37	rs199685679	ENSG00000155660	PDIA4	7	148700174	148700154	-	alternative	AATAAA
7_150040448_A_G_b37	rs117198867	ENSG00000127399	LRRC61	7	150040448	150040471	+	alternative	AATAAA
7_150418445_T_A_b37	rs7798682	ENSG00000213203	GIMAP1	7	150418445	150418464	+	alternative	AATAAA
7_150778192_T_C_b37	rs766473352	ENSG00000164897	TMUB1	7	150778192	150778172	-	alternative	ATTAAA
7_151158286_A_G_b37	.	ENSG00000106615	RHEB	7	151158286	151158262	-	alternative	AATAAA
7_151254043_A_C_b37	.	ENSG00000106617	PRKAG2	7	151254043	151254023	-	alternative	ATTAAA
7_151808236_T_C_b37	rs13223229	ENSG00000055609	KMT2C	7	151808236	151808218	-	alternative	AATAAA
7_156447851_T_C_b37	rs181621565	ENSG00000105983	LMBR1	7	156447851	156447848	-	alternative	ATTAAA
7_1582657_A_G_b37	.	ENSG00000198517	MAFK	7	1582657	1582679	+	alternative	AATAAA
7_158413324_T_C_b37	rs77648513	ENSG00000146918	NCAPG2	7	158413324	158413289	-	alternative	AATAAA
7_158523443_T_C_b37	rs1106106	ENSG00000117868	ESYT2	7	158523443	158523424	-	alternative	AATAAA
7_158523444_T_C_b37	rs10231904	ENSG00000117868	ESYT2	7	158523444	158523424	-	alternative	AATAAA
7_16130634_C_A_b37	rs145763791	ENSG00000214960	ISPD	7	16130634	16130614	-	reference	AATAAA
7_17385376_T_G_b37	rs138154471	ENSG00000106546	AHR	7	17385376	17385395	+	alternative	AATAAA
7_17833062_T_C_b37	rs115060981	ENSG00000071189	SNX13	7	17833062	17833047	-	alternative	AATAAA
7_19737620_G_A_b37	rs551592045	ENSG00000105849	TWISTNB	7	19737620	19737600	-	reference	AATAAA
7_21941432_T_A_b37	rs748677058	ENSG00000105877	DNAH11	7	21941432	21941457	+	alternative	AATAAA
[truncated: 306 more rows]
