# Supplementary material for: Systematic identification of functional SNPs interrupting 3’UTR polyadenylation signals
Source: PLoS Genet. 2020 Aug 17;16(8):e1008977. doi: 10.1371/journal.pgen.1008977 (PMC7451987; doi:10.1371/journal.pgen.1008977)
Supplement: S2 Table — (XLSX) [file pgen.1008977.s008.xlsx]

## Sheet: Sheet1
Tissue	Number of samples
Adipose Subcutaneous	366
Brain Caudate basal ganglia	144
Brain Cortex	136
Breast Mammary Tissue	251
Esophagus Mucosa	358
Heart Atrial Appendage	264
Heart Left Ventricle	272
Lung	383
Muscle Skeletal	491
Testis	225
Thyroid	399
Whole blood	369
