# Supplementary material for: Systematic identification of functional SNPs interrupting 3’UTR polyadenylation signals
Source: PLoS Genet. 2020 Aug 17;16(8):e1008977. doi: 10.1371/journal.pgen.1008977 (PMC7451987; doi:10.1371/journal.pgen.1008977)
Supplement: S3 Table — (XLSX) [file pgen.1008977.s009.xlsx]

## Sheet: README
This table contains the results of the PAS pA-QTL analysis. Summary sheet Summarizes results from all tissues. Shown are only PAS SNPs that were detected as pA-QTLs in at least one tissue (SNPs that passed the cutoff for significance and are included in CAVIAR credible set for putative causal variants). Tissue sheets Contain all PAS SNPs that passed filtering criteria and were tested for pA-QTLs …
Legends for the Summary tab
Variant_id	variant Id as in GTEx v7
rs_ID	rs ids from GTEx v7 table
Chr	chromosom
SNP_Position	hg19 1 base coordinate
Gene_ID	ensemble ID
Gene_Symbol	gene Symbol
pA_Position	position of the pA site. hg19, 1 based coordinates
Allele	whether the PAS is on the refrence allele or alternative allele according to the refrence genome (hg19)
number_of_pAQTL	number of tissues in which detected as pA-QTL
number_of_eQTL	number of tissues in which detected as eQTL
number_of_colocalization pAQTL:eQTL	number of tissues in which eQTL and PAS pA-QTL signals colocolize (have eCaviar CLPP ≥ 0.01)
number_of_GWAS_overlaps (5e-8 ≤ pvalue lead SNP < 1e-5)	number of traits with GWAS SNPs (5e-8 ≤ GWAS p-value < 1e-5) that overlap the PAS SNP. Shown is the number of unique traits (across all tissues).
number_of_GWAS_overlaps (pvalue lead SNP < 1e-5)	number of traits with GWAS SNPs (GWAS p-value < 5e-8) that overlap the PAS SNP. Shown is the number of unique traits (across all tissues).
number_of_colocalization pA-QTL:GWAS (5e-8 ≤ pvalue lead SNP < 1e-5)	number of traits with GWAS SNPs (5e-8 ≤ GWAS p-value < 1e-5) whose signal colocolize (have eCaviar CLPP ≥ 0.01) with the PAS SNP. Shown is the number of unique traits (across all tissues)
number_of_colocalization number_of_colocalization pA-QTL:GWAS (pvalue lead SNP < 5e-8)	number of traits with GWAS SNPs (GWAS p-value < 5e-8) whose signal colocolize (have eCaviar CLPP ≥ 0.01) with the PAS SNP. Shown is the number of unique traits (across all tissues)
Lengthening_Tissues	tissues in which the PIA allele is associated with 3'UTR lengthening,
Shortening_Tissues	tissues in which the PIA is associated with 3'UTR shortening
Lower_Expression_Tissues	tissues in which the PIA is associated with lower expression (eQTL data from GTEX), "(High colocalization)" means that for pA-QTL and eQTL, eCaviar CLPP ≥ 0.01
Higher_Expression_Tissues	tissues in which the PIA allele is associated with higher expression (eQTL data from GTEX), "(High colocalization)" means that for pA-QTL and eQTL, eCaviar CLPP ≥ 0.01
GWAS_Traits (5e-8 ≤ pvalue lead SNP < 1e-5)	In brackets the author and year of the study, which can be looked up in Supplementary Table 3 for links to the paper and for downloading the summary statistics. High colocalization indicates eCaviar CLPP for pA-QTL GWAS>0.01 in at least one tissue. 5e-8 ≤ PAS SNP GWAS pvalue < 1e-5
GWAS_Traits (pvalue lead SNP < 5e-8)	In brackets the author and year of the study, which can be looked up in Supplementary Table 3 for links to the paper and for downloading the summary statistics. High colocalization indicates eCaviar CLPP for pA-QTL GWAS>0.01 in at least one tissue. PAS SNP GWAS p-value < 5e-8
Legends for the tissues' tabs
Gene_ID	ensemble ID
Gene_Symbol	gene symbol
PAS_Type	AATAAA or ATTAAA
Allele	PAS on refrence or alternative allele
pA-QTL_pval_nominal	pA-QTL_pval_nominal
pA-QTL_pval_nominal_threshold	pA-QTL_pval_nominal_threshold
In_credible_set	PAS SNP in Caviar credible set
PIA_3'UTR_effect	PIA associated with 3'UTR lengthening/shortening
eQTL_pval_nominal	eQTL nominal p-value from GTEx
eQTL_pval_nominal_threshold	eQTL gene level p-value threshold from GTEx
PIA_expression_effect	PIA leads to lower/higher expression (GTEx eQTL)
CLPP_eQTL	eCaviar CLPP score for pA-QTL eQTL colocalization
Trait	In brackets the author and year of the study, which can be looked up in Supplementary Table 4 for links to the paper and for downloading the summary statistics
PIA_effect_on_triat	PIA increases or decreases effect
GWAS_pval	GWAS p-value for PAS pA-QTL
CLPP_GWAS	eCaviar CLPP score for pA-QTL GWAS colocalization
Lead_SNP_GWAS_pvalue < 5e-8	Whether pvalue of GWAS lead SNP < 5e-8

## Sheet: Summary
Variant_id	rs_ID	Gene_ID	Gene_Symbol	PAS_Type	Allele	number_of_pAQTL	number_of_eQTL	number_of_colocalization pA-QTL:eQTL	number_of_GWAS_overlap (5e-8 ≤ pvalue lead SNP < 1e-5)	number_of_GWAS_overlap (pvalue lead SNP < 1e-5)	number_of_colocalization pA-QTL:GWAS (5e-8 ≤ pvalue lead SNP < 1e-5)	number_of_colocalization pA-QTL:GWAS (pvalue lead SNP < 5e-8)	Lengthening_Tissues	Shortening_Tissues	Higher_Expression_Tissues	Lower_Expression_Tissues	GWAS_Traits (5e-8 ≤ pvalue lead SNP < 1e-5)	GWAS_Traits (pvalue lead SNP < 5e-8)
16_69202908_A_G_b37	rs74886619	ENSG00000141076	UTP4	AATAAA	Refrence allele	12	12	12	0	0	0	0	Adipose_Subcutaneous (high colocalization with eQTL), Brain_Caudate_basal_ganglia (high colocalization with eQTL), Brain_Cortex (high colocalization with eQTL), Breast_Mammary_Tissue (high colocalization with eQTL), Esophagus_Mucosa (high colocalization with eQTL), Heart_Atrial_Appendage (high colocalization with eQTL), Heart_Left_Ventricle (high colocalization with eQTL), Lung (high colocalizati…	#N/A	#N/A	Adipose_Subcutaneous, Brain_Caudate_basal_ganglia, Brain_Cortex, Breast_Mammary_Tissue, Esophagus_Mucosa, Heart_Atrial_Appendage, Heart_Left_Ventricle, Lung, Muscle_Skeletal, Testis, Thyroid, Whole_blood	#N/A	#N/A
1_36789546_A_G_b37	rs12116935	ENSG00000116883	RP11-268J15.5	AATAAA	Refrence allele	12	10	10	0	1	0	1	Adipose_Subcutaneous (high colocalization with eQTL), Brain_Caudate_basal_ganglia, Brain_Cortex (high colocalization with eQTL), Breast_Mammary_Tissue (high colocalization with eQTL), Esophagus_Mucosa (high colocalization with eQTL), Heart_Atrial_Appendage (high colocalization with eQTL), Heart_Left_Ventricle (high colocalization with eQTL), Lung (high colocalization with eQTL), Muscle_Skeletal, …	#N/A	Adipose_Subcutaneous, Brain_Caudate_basal_ganglia, Brain_Cortex, Breast_Mammary_Tissue, Esophagus_Mucosa, Heart_Atrial_Appendage, Heart_Left_Ventricle, Lung, Muscle_Skeletal, Testis, Thyroid, Whole_blood	#N/A	#N/A	Height (Yengo_BMI+Height_2018), Decreased effect (high colocalization)
1_43310639_A_G_b37	rs12406279	ENSG00000164010	ERMAP	AATAAA	Refrence allele	12	9	9	0	0	0	0	Adipose_Subcutaneous (high colocalization with eQTL), Brain_Caudate_basal_ganglia (high colocalization with eQTL), Brain_Cortex (high colocalization with eQTL), Breast_Mammary_Tissue (high colocalization with eQTL), Esophagus_Mucosa (high colocalization with eQTL), Heart_Atrial_Appendage, Heart_Left_Ventricle (high colocalization with eQTL), Lung (high colocalization with eQTL), Muscle_Skeletal, …	#N/A	#N/A	Adipose_Subcutaneous, Brain_Caudate_basal_ganglia, Brain_Cortex, Breast_Mammary_Tissue, Esophagus_Mucosa, Heart_Atrial_Appendage, Heart_Left_Ventricle, Lung, Muscle_Skeletal, Testis, Thyroid, Whole_blood	#N/A	#N/A
10_102034474_T_C_b37	rs41290536	ENSG00000196072	BLOC1S2	AATAAA	Refrence allele	11	10	8	0	0	0	0	Adipose_Subcutaneous, Brain_Caudate_basal_ganglia (high colocalization with eQTL), Brain_Cortex, Breast_Mammary_Tissue (high colocalization with eQTL), Esophagus_Mucosa (high colocalization with eQTL), Heart_Atrial_Appendage (high colocalization with eQTL), Heart_Left_Ventricle (high colocalization with eQTL), Lung (high colocalization with eQTL), Muscle_Skeletal, Testis (high colocalization with…	#N/A	#N/A	Adipose_Subcutaneous, Brain_Caudate_basal_ganglia, Brain_Cortex, Breast_Mammary_Tissue, Esophagus_Mucosa, Heart_Atrial_Appendage, Heart_Left_Ventricle, Lung, Muscle_Skeletal, Testis, Thyroid	#N/A	#N/A
11_111595189_A_G_b37	rs585149	ENSG00000137713	PPP2R1B	AATAAA	Refrence allele	9	6	6	0	1	0	1	Adipose_Subcutaneous (high colocalization with eQTL), Brain_Caudate_basal_ganglia (high colocalization with eQTL), Breast_Mammary_Tissue (high colocalization with eQTL), Esophagus_Mucosa (high colocalization with eQTL), Heart_Left_Ventricle, Lung (high colocalization with eQTL), Testis, Thyroid (high colocalization with eQTL), Whole_blood	#N/A	Adipose_Subcutaneous, Brain_Caudate_basal_ganglia, Breast_Mammary_Tissue, Esophagus_Mucosa, Heart_Left_Ventricle, Lung, Testis, Thyroid, Whole_blood	#N/A	#N/A	body-fat distribution (Pulit_2019), Increased effect (high colocalization)
20_44402869_C_T_b37	rs2664529	ENSG00000124116	WFDC3	AATAAA	Alternative allele	10	10	5	0	1	0	0	Adipose_Subcutaneous, Brain_Cortex, Breast_Mammary_Tissue (high colocalization with eQTL), Heart_Atrial_Appendage, Heart_Left_Ventricle (high colocalization with eQTL), Lung (high colocalization with eQTL), Muscle_Skeletal, Testis, Thyroid (high colocalization with eQTL), Whole_blood (high colocalization with eQTL)	#N/A	#N/A	Adipose_Subcutaneous, Brain_Cortex, Breast_Mammary_Tissue, Heart_Atrial_Appendage, Heart_Left_Ventricle, Lung, Muscle_Skeletal, Testis, Thyroid, Whole_blood	#N/A	Mean-Platelet-Volume (Blood-Cell-Traits_Astle_2016), Decreased effect
3_150302010_C_T_b37	rs14434	ENSG00000144895	EIF2A	AATAAA	Alternative allele	5	5	5	0	0	0	0	Adipose_Subcutaneous (high colocalization with eQTL), Brain_Caudate_basal_ganglia (high colocalization with eQTL), Brain_Cortex (high colocalization with eQTL), Lung (high colocalization with eQTL), Whole_blood (high colocalization with eQTL)	#N/A	#N/A	Adipose_Subcutaneous, Brain_Caudate_basal_ganglia, Brain_Cortex, Lung, Whole_blood	#N/A	#N/A
6_79612800_G_A_b37	rs9352675	ENSG00000146243	IRAK1BP1	AATAAA	Alternative allele	12	10	5	0	0	0	0	Adipose_Subcutaneous (high colocalization with eQTL), Brain_Caudate_basal_ganglia (high colocalization with eQTL), Brain_Cortex, Breast_Mammary_Tissue, Esophagus_Mucosa (high colocalization with eQTL), Heart_Atrial_Appendage, Heart_Left_Ventricle (high colocalization with eQTL), Lung (high colocalization with eQTL), Muscle_Skeletal, Testis, Thyroid, Whole_blood	#N/A	#N/A	Adipose_Subcutaneous, Brain_Caudate_basal_ganglia, Brain_Cortex, Breast_Mammary_Tissue, Esophagus_Mucosa, Heart_Atrial_Appendage, Heart_Left_Ventricle, Lung, Muscle_Skeletal, Testis, Thyroid, Whole_blood	#N/A	#N/A
12_51138862_C_T_b37	rs1047912	ENSG00000066084	DIP2B	ATTAAA	Alternative allele	12	5	4	0	5	0	3	Adipose_Subcutaneous, Adipose_Subcutaneous, Adipose_Subcutaneous, Adipose_Subcutaneous, Adipose_Subcutaneous, Brain_Caudate_basal_ganglia, Brain_Caudate_basal_ganglia, Brain_Caudate_basal_ganglia, Brain_Caudate_basal_ganglia, Brain_Caudate_basal_ganglia, Brain_Cortex, Brain_Cortex, Brain_Cortex, Brain_Cortex, Brain_Cortex, Breast_Mammary_Tissue, Breast_Mammary_Tissue, Breast_Mammary_Tissue, Breas…	#N/A	#N/A	Adipose_Subcutaneous, Adipose_Subcutaneous, Adipose_Subcutaneous, Adipose_Subcutaneous, Adipose_Subcutaneous, Brain_Caudate_basal_ganglia, Brain_Caudate_basal_ganglia, Brain_Caudate_basal_ganglia, Brain_Caudate_basal_ganglia, Brain_Caudate_basal_ganglia, Brain_Cortex, Brain_Cortex, Brain_Cortex, Brain_Cortex, Brain_Cortex, Breast_Mammary_Tissue, Breast_Mammary_Tissue, Breast_Mammary_Tissue, Breas…	#N/A	Plateletcrit (Blood-Cell-Traits_Astle_2016), Decreased effect | Red-Blood-Cell-Distribution-Width_Pilling_2017 (Red-Blood-Cell-Distribution-Width_Pilling_2017), Decreased effect (high colocalization) | Height (Yengo_BMI+Height_2018), Decreased effect | Red-Cell-Distribution-Width (Blood-Cell-Traits_Astle_2016), Decreased effect (high colocalization) | estimated bone mineral density (Morris_2018),…
17_15879910_C_T_b37	rs1045599	ENSG00000214941	ZSWIM7	AATAAA	Alternative allele	11	8	4	0	11	0	8	Adipose_Subcutaneous, Adipose_Subcutaneous, Adipose_Subcutaneous, Adipose_Subcutaneous, Adipose_Subcutaneous, Adipose_Subcutaneous, Adipose_Subcutaneous, Adipose_Subcutaneous, Adipose_Subcutaneous, Adipose_Subcutaneous, Brain_Caudate_basal_ganglia, Brain_Caudate_basal_ganglia, Brain_Caudate_basal_ganglia, Brain_Caudate_basal_ganglia, Brain_Caudate_basal_ganglia, Brain_Caudate_basal_ganglia, Brain…	#N/A	Adipose_Subcutaneous, Adipose_Subcutaneous, Adipose_Subcutaneous, Adipose_Subcutaneous, Adipose_Subcutaneous, Adipose_Subcutaneous, Adipose_Subcutaneous, Adipose_Subcutaneous, Adipose_Subcutaneous, Adipose_Subcutaneous, Brain_Caudate_basal_ganglia, Brain_Caudate_basal_ganglia, Brain_Caudate_basal_ganglia, Brain_Caudate_basal_ganglia, Brain_Caudate_basal_ganglia, Brain_Caudate_basal_ganglia, Brain…	Heart_Atrial_Appendage, Heart_Atrial_Appendage, Heart_Atrial_Appendage, Heart_Atrial_Appendage, Heart_Atrial_Appendage, Heart_Atrial_Appendage, Heart_Atrial_Appendage, Heart_Atrial_Appendage, Heart_Atrial_Appendage, Heart_Atrial_Appendage, Lung, Lung, Lung, Lung, Lung, Lung, Lung, Lung, Lung, Lung, Muscle_Skeletal, Muscle_Skeletal, Muscle_Skeletal, Muscle_Skeletal, Muscle_Skeletal, Muscle_Skeleta…	#N/A	Basophil-Plus-Neutrophil-Count (Blood-Cell-Traits_Astle_2016), Decreased effect (high colocalization) | Granulocyte-Percentage-Of-Myeloid-White-Cells (Blood-Cell-Traits_Astle_2016), Decreased effect (high colocalization) | Granulocyte-Count (Blood-Cell-Traits_Astle_2016), Decreased effect (high colocalization) | Myeloid-White-Cell-Count (Blood-Cell-Traits_Astle_2016), Decreased effect (high coloc…
17_40962509_A_T_b37	rs11552192	ENSG00000126581	BECN1	ATTAAA	Alternative allele	11	4	4	0	2	0	2	Adipose_Subcutaneous (high colocalization with eQTL), Adipose_Subcutaneous (high colocalization with eQTL), Brain_Caudate_basal_ganglia, Brain_Caudate_basal_ganglia, Brain_Cortex, Brain_Cortex, Breast_Mammary_Tissue, Breast_Mammary_Tissue, Heart_Atrial_Appendage, Heart_Atrial_Appendage, Heart_Left_Ventricle, Heart_Left_Ventricle, Lung (high colocalization with eQTL), Lung (high colocalization wit…	#N/A	#N/A	Adipose_Subcutaneous, Adipose_Subcutaneous, Brain_Caudate_basal_ganglia, Brain_Caudate_basal_ganglia, Brain_Cortex, Brain_Cortex, Breast_Mammary_Tissue, Breast_Mammary_Tissue, Heart_Atrial_Appendage, Heart_Atrial_Appendage, Heart_Left_Ventricle, Heart_Left_Ventricle, Lung, Lung, Muscle_Skeletal, Muscle_Skeletal, Testis, Testis, Thyroid, Thyroid, Whole_blood, Whole_blood	#N/A	body-fat distribution (Pulit_2019), Decreased effect (high colocalization) | type-2 diabetes (Mahajan_2018), Decreased effect (high colocalization)
19_23922018_T_A_b37	rs73023850	ENSG00000196172	ZNF681	AATAAA	Refrence allele	6	4	4	0	0	0	0	Adipose_Subcutaneous, Brain_Cortex (high colocalization with eQTL), Esophagus_Mucosa (high colocalization with eQTL), Lung (high colocalization with eQTL), Testis, Thyroid (high colocalization with eQTL)	#N/A	#N/A	Adipose_Subcutaneous, Brain_Cortex, Esophagus_Mucosa, Lung, Testis, Thyroid	#N/A	#N/A
2_86253508_A_T_b37	rs12124	ENSG00000068654	POLR1A	AATAAA	Alternative allele	12	3	3	0	0	0	0	Adipose_Subcutaneous, Brain_Caudate_basal_ganglia, Brain_Cortex, Breast_Mammary_Tissue, Esophagus_Mucosa, Heart_Atrial_Appendage, Heart_Left_Ventricle, Lung, Muscle_Skeletal (high colocalization with eQTL), Testis (high colocalization with eQTL), Thyroid, Whole_blood (high colocalization with eQTL)	#N/A	#N/A	Adipose_Subcutaneous, Brain_Caudate_basal_ganglia, Brain_Cortex, Breast_Mammary_Tissue, Esophagus_Mucosa, Heart_Atrial_Appendage, Heart_Left_Ventricle, Lung, Muscle_Skeletal, Testis, Thyroid, Whole_blood	#N/A	#N/A
5_7900712_G_A_b37	rs9332	ENSG00000124275	MTRR	AATAAA	Alternative allele	12	4	3	0	0	0	0	Adipose_Subcutaneous, Brain_Caudate_basal_ganglia, Brain_Cortex, Breast_Mammary_Tissue, Esophagus_Mucosa (high colocalization with eQTL), Heart_Atrial_Appendage, Heart_Left_Ventricle (high colocalization with eQTL), Lung, Muscle_Skeletal (high colocalization with eQTL), Testis, Thyroid, Whole_blood	#N/A	Adipose_Subcutaneous, Brain_Caudate_basal_ganglia, Brain_Cortex, Breast_Mammary_Tissue, Esophagus_Mucosa, Heart_Atrial_Appendage, Heart_Left_Ventricle, Lung, Muscle_Skeletal, Testis, Thyroid, Whole_blood	#N/A	#N/A	#N/A
7_12370533_T_C_b37	rs2287067	ENSG00000146530	VWDE	AATAAA	Refrence allele	7	6	3	0	0	0	0	Brain_Caudate_basal_ganglia (high colocalization with eQTL), Brain_Cortex, Breast_Mammary_Tissue, Esophagus_Mucosa, Heart_Atrial_Appendage, Testis (high colocalization with eQTL), Thyroid (high colocalization with eQTL)	#N/A	#N/A	Brain_Caudate_basal_ganglia, Brain_Cortex, Breast_Mammary_Tissue, Esophagus_Mucosa, Heart_Atrial_Appendage, Testis, Thyroid	#N/A	#N/A
7_130033630_C_T_b37	rs1990790	ENSG00000106477	CEP41	AATAAA	Alternative allele	12	3	3	0	0	0	0	Adipose_Subcutaneous, Brain_Caudate_basal_ganglia, Brain_Cortex, Breast_Mammary_Tissue, Esophagus_Mucosa, Heart_Atrial_Appendage, Heart_Left_Ventricle (high colocalization with eQTL), Lung (high colocalization with eQTL), Muscle_Skeletal, Testis, Thyroid (high colocalization with eQTL), Whole_blood	#N/A	#N/A	Adipose_Subcutaneous, Brain_Caudate_basal_ganglia, Brain_Cortex, Breast_Mammary_Tissue, Esophagus_Mucosa, Heart_Atrial_Appendage, Heart_Left_Ventricle, Lung, Muscle_Skeletal, Testis, Thyroid, Whole_blood	#N/A	#N/A
9_32455320_C_T_b37	rs7029002	ENSG00000107201	DDX58	ATTAAA	Alternative allele	5	3	3	0	0	0	0	Esophagus_Mucosa (high colocalization with eQTL), Heart_Atrial_Appendage, Lung, Muscle_Skeletal (high colocalization with eQTL), Whole_blood (high colocalization with eQTL)	#N/A	#N/A	Esophagus_Mucosa, Heart_Atrial_Appendage, Lung, Muscle_Skeletal, Whole_blood	#N/A	#N/A
1_246931119_A_G_b37	rs41310575	ENSG00000143653	SCCPDH	AATAAA	Refrence allele	9	4	2	0	0	0	0	Adipose_Subcutaneous, Breast_Mammary_Tissue, Heart_Atrial_Appendage, Heart_Left_Ventricle (high colocalization with eQTL), Lung, Muscle_Skeletal, Testis, Thyroid (high colocalization with eQTL), Whole_blood	#N/A	#N/A	Adipose_Subcutaneous, Breast_Mammary_Tissue, Heart_Atrial_Appendage, Heart_Left_Ventricle, Lung, Muscle_Skeletal, Testis, Thyroid, Whole_blood	#N/A	#N/A
10_119037009_A_C_b37	rs10377	ENSG00000165650	PDZD8	ATTAAA	Refrence allele	2	2	2	0	0	0	0	#N/A	Brain_Cortex (high colocalization with eQTL), Heart_Left_Ventricle (high colocalization with eQTL)	Brain_Cortex, Heart_Left_Ventricle	#N/A	#N/A	#N/A
12_102317374_T_C_b37	rs79685195	ENSG00000136048	DRAM1	AATAAA	Refrence allele	2	2	2	0	0	0	0	Esophagus_Mucosa (high colocalization with eQTL), Thyroid (high colocalization with eQTL)	#N/A	#N/A	Esophagus_Mucosa, Thyroid	#N/A	#N/A
13_31905641_G_A_b37	rs912603	ENSG00000187676	B3GLCT	AATAAA	Alternative allele	10	3	2	1	0	1	0	Adipose_Subcutaneous, Brain_Caudate_basal_ganglia, Brain_Cortex, Esophagus_Mucosa (high colocalization with eQTL), Heart_Atrial_Appendage, Lung, Muscle_Skeletal, Testis, Thyroid (high colocalization with eQTL), Whole_blood	#N/A	Adipose_Subcutaneous, Brain_Caudate_basal_ganglia, Brain_Cortex, Esophagus_Mucosa, Heart_Atrial_Appendage, Lung, Muscle_Skeletal, Testis, Thyroid, Whole_blood	#N/A	estimated bone mineral density (Morris_2018), Increased effect (high colocalization)	#N/A
19_36230174_T_C_b37	rs12459634	ENSG00000126246	IGFLR1	AATAAA	Refrence allele	11	4	2	2	0	2	0	Adipose_Subcutaneous, Adipose_Subcutaneous, Brain_Caudate_basal_ganglia, Brain_Caudate_basal_ganglia, Brain_Cortex, Brain_Cortex, Breast_Mammary_Tissue, Breast_Mammary_Tissue, Esophagus_Mucosa, Esophagus_Mucosa, Heart_Atrial_Appendage, Heart_Atrial_Appendage, Heart_Left_Ventricle, Heart_Left_Ventricle, Lung (high colocalization with eQTL), Lung (high colocalization with eQTL), Testis, Testis, Thy…	#N/A	#N/A	Adipose_Subcutaneous, Adipose_Subcutaneous, Brain_Caudate_basal_ganglia, Brain_Caudate_basal_ganglia, Brain_Cortex, Brain_Cortex, Breast_Mammary_Tissue, Breast_Mammary_Tissue, Esophagus_Mucosa, Esophagus_Mucosa, Heart_Atrial_Appendage, Heart_Atrial_Appendage, Heart_Left_Ventricle, Heart_Left_Ventricle, Lung, Lung, Testis, Testis, Thyroid, Thyroid, Whole_blood, Whole_blood	Red-Blood-Cell-Distribution-Width_Pilling_2017 (Red-Blood-Cell-Distribution-Width_Pilling_2017), Decreased effect (high colocalization) | Red-Cell-Distribution-Width (Blood-Cell-Traits_Astle_2016), Decreased effect (high colocalization)	#N/A
19_43978512_A_G_b37	rs2599436	ENSG00000176531	PHLDB3	AATAAA	Refrence allele	12	4	2	0	0	0	0	Adipose_Subcutaneous, Brain_Caudate_basal_ganglia (high colocalization with eQTL), Brain_Cortex (high colocalization with eQTL), Breast_Mammary_Tissue, Esophagus_Mucosa, Heart_Atrial_Appendage, Heart_Left_Ventricle, Lung, Muscle_Skeletal, Testis, Thyroid, Whole_blood	#N/A	Adipose_Subcutaneous, Brain_Caudate_basal_ganglia, Brain_Cortex, Breast_Mammary_Tissue, Esophagus_Mucosa, Heart_Atrial_Appendage, Heart_Left_Ventricle, Lung, Muscle_Skeletal, Testis, Thyroid, Whole_blood	#N/A	#N/A	#N/A
2_114471370_T_C_b37	rs77841658	ENSG00000115084	SLC35F5	ATTAAA	Refrence allele	2	2	2	0	0	0	0	Brain_Caudate_basal_ganglia (high colocalization with eQTL), Breast_Mammary_Tissue (high colocalization with eQTL)	#N/A	#N/A	Brain_Caudate_basal_ganglia, Breast_Mammary_Tissue	#N/A	#N/A
20_10385857_T_C_b37	rs79940214	ENSG00000125863	MKKS	AATAAA	Refrence allele	4	2	2	0	0	0	0	Adipose_Subcutaneous (high colocalization with eQTL), Muscle_Skeletal, Thyroid (high colocalization with eQTL), Whole_blood	#N/A	Adipose_Subcutaneous, Muscle_Skeletal, Thyroid, Whole_blood	#N/A	#N/A	#N/A
6_31556709_A_G_b37	rs986475	ENSG00000204475	NCR3	AATAAA	Refrence allele	5	2	2	0	3	0	0	Adipose_Subcutaneous, Adipose_Subcutaneous, Adipose_Subcutaneous, Esophagus_Mucosa, Esophagus_Mucosa, Esophagus_Mucosa, Lung, Lung, Lung, Testis (high colocalization with eQTL), Testis (high colocalization with eQTL), Testis (high colocalization with eQTL), Whole_blood (high colocalization with eQTL), Whole_blood (high colocalization with eQTL), Whole_blood (high colocalization with eQTL)	#N/A	#N/A	Adipose_Subcutaneous, Adipose_Subcutaneous, Adipose_Subcutaneous, Esophagus_Mucosa, Esophagus_Mucosa, Esophagus_Mucosa, Lung, Lung, Lung, Testis, Testis, Testis, Whole_blood, Whole_blood, Whole_blood	#N/A	Rheumatoid-Arthritis-European (Rheumatoid-Arthritis_Okada_2014), Decreased effect | Rheumatoid-Arthritis-Asian (Rheumatoid-Arthritis_Okada_2014), Decreased effect | Height (Yengo_BMI+Height_2018), Decreased effect
1_23414209_T_C_b37	rs17278869	ENSG00000169641	LUZP1	AATAAA	Refrence allele	3	1	1	0	2	0	0	Heart_Left_Ventricle, Heart_Left_Ventricle, Testis (high colocalization with eQTL), Testis (high colocalization with eQTL), Thyroid, Thyroid	#N/A	Heart_Left_Ventricle, Heart_Left_Ventricle, Testis, Testis, Thyroid, Thyroid	#N/A	#N/A	Height (Yengo_BMI+Height_2018), Decreased effect | Height_Wood_2014 (Height_Wood_2014), Decreased effect
1_36602202_T_C_b37	rs4653161	ENSG00000054116	TRAPPC3	AATAAA	Refrence allele	5	1	1	0	0	0	0	#N/A	Adipose_Subcutaneous, Esophagus_Mucosa, Lung, Muscle_Skeletal (high colocalization with eQTL), Thyroid	Adipose_Subcutaneous, Esophagus_Mucosa, Lung, Muscle_Skeletal, Thyroid	#N/A	#N/A	#N/A
1_41481287_T_C_b37	rs12121539	ENSG00000171790	SLFNL1	AATAAA	Refrence allele	4	2	1	0	0	0	0	Heart_Atrial_Appendage, Lung, Testis, Thyroid (high colocalization with eQTL)	#N/A	#N/A	Heart_Atrial_Appendage, Lung, Testis, Thyroid	#N/A	#N/A
10_106027186_A_T_b37	rs17885600	ENSG00000148834	GSTO1	AATAAA	Refrence allele	3	1	1	0	0	0	0	Lung, Muscle_Skeletal, Thyroid (high colocalization with eQTL)	#N/A	#N/A	Lung, Muscle_Skeletal, Thyroid	#N/A	#N/A
10_13180287_T_G_b37	rs12415716	ENSG00000123240	OPTN	ATTAAA	Refrence allele	11	1	1	6	0	6	0	Adipose_Subcutaneous, Adipose_Subcutaneous, Adipose_Subcutaneous, Adipose_Subcutaneous, Adipose_Subcutaneous, Adipose_Subcutaneous, Brain_Caudate_basal_ganglia, Brain_Caudate_basal_ganglia, Brain_Caudate_basal_ganglia, Brain_Caudate_basal_ganglia, Brain_Caudate_basal_ganglia, Brain_Caudate_basal_ganglia, Brain_Cortex, Brain_Cortex, Brain_Cortex, Brain_Cortex, Brain_Cortex, Brain_Cortex, Breast_Ma…	#N/A	#N/A	Adipose_Subcutaneous, Adipose_Subcutaneous, Adipose_Subcutaneous, Adipose_Subcutaneous, Adipose_Subcutaneous, Adipose_Subcutaneous, Brain_Caudate_basal_ganglia, Brain_Caudate_basal_ganglia, Brain_Caudate_basal_ganglia, Brain_Caudate_basal_ganglia, Brain_Caudate_basal_ganglia, Brain_Caudate_basal_ganglia, Brain_Cortex, Brain_Cortex, Brain_Cortex, Brain_Cortex, Brain_Cortex, Brain_Cortex, Breast_Ma…	White-Blood-Cell-Count (Blood-Cell-Traits_Astle_2016), Decreased effect (high colocalization) | Basophil-Plus-Neutrophil-Count (Blood-Cell-Traits_Astle_2016), Decreased effect (high colocalization) | Granulocyte-Count (Blood-Cell-Traits_Astle_2016), Decreased effect (high colocalization) | Myeloid-White-Cell-Count (Blood-Cell-Traits_Astle_2016), Decreased effect (high colocalization) | Neutrophil…	#N/A
12_109704325_C_T_b37	rs2075263	ENSG00000076555	ACACB	AATAAA	Alternative allele	12	1	1	0	0	0	0	Adipose_Subcutaneous, Brain_Caudate_basal_ganglia, Brain_Cortex, Breast_Mammary_Tissue, Esophagus_Mucosa, Heart_Atrial_Appendage, Heart_Left_Ventricle, Lung, Muscle_Skeletal, Testis (high colocalization with eQTL), Thyroid, Whole_blood	#N/A	#N/A	Adipose_Subcutaneous, Brain_Caudate_basal_ganglia, Brain_Cortex, Breast_Mammary_Tissue, Esophagus_Mucosa, Heart_Atrial_Appendage, Heart_Left_Ventricle, Lung, Muscle_Skeletal, Testis, Thyroid, Whole_blood	#N/A	#N/A
12_112591387_T_C_b37	rs149284206	ENSG00000135148	TRAFD1	AATAAA	Refrence allele	1	1	1	0	1	0	0	Esophagus_Mucosa (high colocalization with eQTL), Esophagus_Mucosa (high colocalization with eQTL)	#N/A	#N/A	Esophagus_Mucosa, Esophagus_Mucosa	#N/A	Plateletcrit (Blood-Cell-Traits_Astle_2016), Decreased effect
12_69162438_A_G_b37	rs12301074	ENSG00000175782	SLC35E3	AATAAA	Refrence allele	11	1	1	0	0	0	0	Adipose_Subcutaneous, Brain_Caudate_basal_ganglia, Brain_Cortex, Breast_Mammary_Tissue, Esophagus_Mucosa (high colocalization with eQTL), Heart_Atrial_Appendage, Heart_Left_Ventricle, Lung, Muscle_Skeletal, Testis, Thyroid	#N/A	#N/A	Adipose_Subcutaneous, Brain_Caudate_basal_ganglia, Brain_Cortex, Breast_Mammary_Tissue, Esophagus_Mucosa, Heart_Atrial_Appendage, Heart_Left_Ventricle, Lung, Muscle_Skeletal, Testis, Thyroid	#N/A	#N/A
13_21352287_T_A_b37	rs9552277	ENSG00000132953	XPO4	AATAAA	Refrence allele	10	2	1	0	0	0	0	#N/A	Adipose_Subcutaneous (high colocalization with eQTL), Brain_Caudate_basal_ganglia, Brain_Cortex, Breast_Mammary_Tissue, Esophagus_Mucosa, Heart_Atrial_Appendage, Lung, Testis, Thyroid, Whole_blood	#N/A	Adipose_Subcutaneous, Brain_Caudate_basal_ganglia, Brain_Cortex, Breast_Mammary_Tissue, Esophagus_Mucosa, Heart_Atrial_Appendage, Lung, Testis, Thyroid, Whole_blood	#N/A	#N/A
15_101610294_T_C_b37	rs15342	ENSG00000154237	LRRK1	AATAAA	Refrence allele	1	1	1	0	0	0	0	Muscle_Skeletal (high colocalization with eQTL)	#N/A	#N/A	Muscle_Skeletal	#N/A	#N/A
15_63886816_A_C_b37	rs139217717	ENSG00000140455	USP3	ATTAAA	Refrence allele	1	1	1	0	0	0	0	Thyroid (high colocalization with eQTL)	#N/A	#N/A	Thyroid	#N/A	#N/A
17_74002056_T_G_b37	rs1135531	ENSG00000250506	CDK3	AATAAA	Refrence allele	2	2	1	0	0	0	0	#N/A	Lung (high colocalization with eQTL), Thyroid	Lung, Thyroid	#N/A	#N/A	#N/A
19_20047327_A_C_b37	rs1019279	ENSG00000184635	ZNF93	AATAAA	Refrence allele	3	1	1	0	0	0	0	Adipose_Subcutaneous (high colocalization with eQTL), Breast_Mammary_Tissue, Lung	#N/A	Adipose_Subcutaneous, Breast_Mammary_Tissue, Lung	#N/A	#N/A	#N/A
19_33204544_T_C_b37	rs1061686	ENSG00000213965	NUDT19	ATTAAA	Refrence allele	4	4	1	1	0	0	0	Lung (high colocalization with eQTL), Muscle_Skeletal, Testis, Thyroid	#N/A	#N/A	Lung, Muscle_Skeletal, Testis, Thyroid	Platelet-Count (Blood-Cell-Traits_Astle_2016), Decreased effect	#N/A
19_58419874_T_C_b37	rs10415951	ENSG00000173480	ZNF417	ATTAAA	Refrence allele	8	3	1	0	0	0	0	Adipose_Subcutaneous, Brain_Caudate_basal_ganglia, Brain_Cortex, Heart_Atrial_Appendage, Lung, Testis (high colocalization with eQTL), Thyroid, Whole_blood	#N/A	#N/A	Adipose_Subcutaneous, Brain_Caudate_basal_ganglia, Brain_Cortex, Heart_Atrial_Appendage, Lung, Testis, Thyroid, Whole_blood	#N/A	#N/A
2_26613329_A_G_b37	rs7588538	ENSG00000138018	EPT1	ATTAAA	Refrence allele	6	1	1	0	0	0	0	Adipose_Subcutaneous, Breast_Mammary_Tissue, Lung, Muscle_Skeletal (high colocalization with eQTL), Testis, Whole_blood	#N/A	#N/A	Adipose_Subcutaneous, Breast_Mammary_Tissue, Lung, Muscle_Skeletal, Testis, Whole_blood	#N/A	#N/A
3_121661597_G_A_b37	rs1136995	ENSG00000163406	SLC15A2	AATAAA	Alternative allele	12	4	1	1	0	0	0	Adipose_Subcutaneous, Brain_Caudate_basal_ganglia, Brain_Cortex (high colocalization with eQTL), Breast_Mammary_Tissue, Esophagus_Mucosa, Heart_Atrial_Appendage, Heart_Left_Ventricle, Lung, Muscle_Skeletal, Testis, Thyroid, Whole_blood	#N/A	#N/A	Adipose_Subcutaneous, Brain_Caudate_basal_ganglia, Brain_Cortex, Breast_Mammary_Tissue, Esophagus_Mucosa, Heart_Atrial_Appendage, Heart_Left_Ventricle, Lung, Muscle_Skeletal, Testis, Thyroid, Whole_blood	menarche onset age (Day_2017), Increased effect (high colocalization)	#N/A
3_170584074_A_G_b37	rs35683888	ENSG00000163584	RPL22L1	AATAAA	Refrence allele	8	1	1	0	1	0	1	Adipose_Subcutaneous, Brain_Caudate_basal_ganglia, Brain_Cortex, Breast_Mammary_Tissue, Esophagus_Mucosa, Heart_Atrial_Appendage, Testis (high colocalization with eQTL), Thyroid	#N/A	Adipose_Subcutaneous, Brain_Caudate_basal_ganglia, Brain_Cortex, Breast_Mammary_Tissue, Esophagus_Mucosa, Heart_Atrial_Appendage, Testis, Thyroid	#N/A	#N/A	type-2 diabetes (Mahajan_2018), Decreased effect (high colocalization)
3_195960225_A_G_b37	rs9343	ENSG00000163959	SLC51A	AATAAA	Refrence allele	1	1	1	1	0	0	0	#N/A	Thyroid (high colocalization with eQTL)	#N/A	Thyroid	BMI (Yengo_BMI+Height_2018), Decreased effect	#N/A
3_45786881_A_G_b37	rs7649736	ENSG00000211456	SACM1L	AATAAA	Refrence allele	8	1	1	0	0	0	0	Adipose_Subcutaneous, Esophagus_Mucosa, Heart_Atrial_Appendage, Heart_Left_Ventricle, Lung (high colocalization with eQTL), Muscle_Skeletal, Thyroid, Whole_blood	#N/A	#N/A	Adipose_Subcutaneous, Esophagus_Mucosa, Heart_Atrial_Appendage, Heart_Left_Ventricle, Lung, Muscle_Skeletal, Thyroid, Whole_blood	#N/A	#N/A
5_76728085_C_T_b37	rs335632	ENSG00000164253	WDR41	AATAAA	Alternative allele	11	2	1	0	0	0	0	Adipose_Subcutaneous, Brain_Caudate_basal_ganglia (high colocalization with eQTL), Breast_Mammary_Tissue, Esophagus_Mucosa, Heart_Atrial_Appendage, Heart_Left_Ventricle, Lung, Muscle_Skeletal, Testis, Thyroid, Whole_blood	#N/A	#N/A	Adipose_Subcutaneous, Brain_Caudate_basal_ganglia, Breast_Mammary_Tissue, Esophagus_Mucosa, Heart_Atrial_Appendage, Heart_Left_Ventricle, Lung, Muscle_Skeletal, Testis, Thyroid, Whole_blood	#N/A	#N/A
7_100471121_C_A_b37	rs12538287	ENSG00000087077	TRIP6	ATTAAA	Alternative allele	10	3	1	0	2	0	0	Adipose_Subcutaneous, Adipose_Subcutaneous, Brain_Cortex, Brain_Cortex, Breast_Mammary_Tissue, Breast_Mammary_Tissue, Esophagus_Mucosa, Esophagus_Mucosa, Heart_Left_Ventricle, Heart_Left_Ventricle, Lung, Lung, Muscle_Skeletal, Muscle_Skeletal, Testis, Testis, Thyroid (high colocalization with eQTL), Thyroid (high colocalization with eQTL), Whole_blood, Whole_blood	#N/A	#N/A	Adipose_Subcutaneous, Adipose_Subcutaneous, Brain_Cortex, Brain_Cortex, Breast_Mammary_Tissue, Breast_Mammary_Tissue, Esophagus_Mucosa, Esophagus_Mucosa, Heart_Left_Ventricle, Heart_Left_Ventricle, Lung, Lung, Muscle_Skeletal, Muscle_Skeletal, Testis, Testis, Thyroid, Thyroid, Whole_blood, Whole_blood	#N/A	Red-Blood-Cell-Count (Blood-Cell-Traits_Astle_2016), Decreased effect | Mean-Corpuscular-Hemoglobin (Blood-Cell-Traits_Astle_2016), Decreased effect
7_44866832_T_G_b37	rs7016	ENSG00000105968	H2AFV	AATAAA	Refrence allele	11	2	1	0	5	0	0	Adipose_Subcutaneous, Adipose_Subcutaneous, Adipose_Subcutaneous, Adipose_Subcutaneous, Adipose_Subcutaneous, Brain_Caudate_basal_ganglia, Brain_Caudate_basal_ganglia, Brain_Caudate_basal_ganglia, Brain_Caudate_basal_ganglia, Brain_Caudate_basal_ganglia, Brain_Cortex, Brain_Cortex, Brain_Cortex, Brain_Cortex, Brain_Cortex, Breast_Mammary_Tissue, Breast_Mammary_Tissue, Breast_Mammary_Tissue, Breas…	#N/A	Brain_Caudate_basal_ganglia, Brain_Caudate_basal_ganglia, Brain_Caudate_basal_ganglia, Brain_Caudate_basal_ganglia, Brain_Caudate_basal_ganglia, Breast_Mammary_Tissue, Breast_Mammary_Tissue, Breast_Mammary_Tissue, Breast_Mammary_Tissue, Breast_Mammary_Tissue, Heart_Atrial_Appendage, Heart_Atrial_Appendage, Heart_Atrial_Appendage, Heart_Atrial_Appendage, Heart_Atrial_Appendage, Lung, Lung, Lung, L…	Adipose_Subcutaneous, Adipose_Subcutaneous, Adipose_Subcutaneous, Adipose_Subcutaneous, Adipose_Subcutaneous, Brain_Cortex, Brain_Cortex, Brain_Cortex, Brain_Cortex, Brain_Cortex, Esophagus_Mucosa, Esophagus_Mucosa, Esophagus_Mucosa, Esophagus_Mucosa, Esophagus_Mucosa, Heart_Left_Ventricle, Heart_Left_Ventricle, Heart_Left_Ventricle, Heart_Left_Ventricle, Heart_Left_Ventricle, Muscle_Skeletal, Mu…	#N/A	Mean-Corpuscular-Volume (Blood-Cell-Traits_Astle_2016), Decreased effect | Plateletcrit (Blood-Cell-Traits_Astle_2016), Decreased effect | Mean-Corpuscular-Hemoglobin (Blood-Cell-Traits_Astle_2016), Decreased effect | Red-Blood-Cell-Count (Blood-Cell-Traits_Astle_2016), Decreased effect | Platelet-Count (Blood-Cell-Traits_Astle_2016), Decreased effect
7_64435489_A_T_b37	rs1060379	ENSG00000152926	ZNF117	ATTAAA	Alternative allele	4	2	1	2	0	0	0	#N/A	Adipose_Subcutaneous, Adipose_Subcutaneous, Esophagus_Mucosa, Esophagus_Mucosa, Lung, Lung, Muscle_Skeletal (high colocalization with eQTL), Muscle_Skeletal (high colocalization with eQTL)	#N/A	Adipose_Subcutaneous, Adipose_Subcutaneous, Esophagus_Mucosa, Esophagus_Mucosa, Lung, Lung, Muscle_Skeletal, Muscle_Skeletal	Granulocyte-Percentage-Of-Myeloid-White-Cells (Blood-Cell-Traits_Astle_2016), Decreased effect | Monocyte-Percentage-Of-White-Cells (Blood-Cell-Traits_Astle_2016), Decreased effect	#N/A
X_109699539_G_A_b37	rs5942931	ENSG00000243978	RGAG1	AATAAA	Alternative allele	5	2	1	0	0	0	0	Brain_Cortex, Heart_Left_Ventricle, Muscle_Skeletal (high colocalization with eQTL), Testis	Adipose_Subcutaneous	#N/A	Adipose_Subcutaneous, Brain_Cortex, Heart_Left_Ventricle, Muscle_Skeletal, Testis	#N/A	#N/A
1_109788453_A_T_b37	rs10776804	ENSG00000031698	SARS	AATAAA	Refrence allele	1	0	0	0	3	0	0	Brain_Cortex, Brain_Cortex, Brain_Cortex	#N/A	#N/A	#N/A	#N/A	Total-Cholesterol-Metabochip (Blood-Lipids_Willer_2013), Decreased effect | Low-Density-Lipoprotein-GWAS-and-Metabochip (Blood-Lipids_Willer_2013), Decreased effect | Low-Density-Lipoprotein-Metabochip (Blood-Lipids_Willer_2013), Decreased effect
1_118065919_T_A_b37	rs12120771	ENSG00000198162	MAN1A2	AATAAA	Alternative allele	8	0	0	0	0	0	0	Adipose_Subcutaneous, Brain_Cortex, Breast_Mammary_Tissue, Esophagus_Mucosa, Heart_Atrial_Appendage, Heart_Left_Ventricle, Lung, Thyroid	#N/A	#N/A	#N/A	#N/A	#N/A
1_151702063_A_G_b37	rs41263712	ENSG00000178796	RIIAD1	ATTAAA	Refrence allele	4	0	0	1	0	1	0	Brain_Caudate_basal_ganglia, Brain_Cortex, Heart_Atrial_Appendage, Testis	#N/A	#N/A	#N/A	atopic dermatitis (Paternoster_2015), Increased effect (high colocalization)	#N/A
1_153587308_C_T_b37	rs11548104	ENSG00000189334	S100A14	AATAAA	Alternative allele	5	2	0	1	0	0	0	Breast_Mammary_Tissue, Esophagus_Mucosa, Lung, Testis, Thyroid	#N/A	#N/A	Breast_Mammary_Tissue, Esophagus_Mucosa, Lung, Testis, Thyroid	Plateletcrit (Blood-Cell-Traits_Astle_2016), Decreased effect	#N/A
1_153901302_A_G_b37	rs3748848	ENSG00000198837	DENND4B	AATAAA	Refrence allele	7	1	0	1	1	1	0	Adipose_Subcutaneous, Adipose_Subcutaneous, Brain_Caudate_basal_ganglia, Brain_Caudate_basal_ganglia, Brain_Cortex, Brain_Cortex, Heart_Left_Ventricle, Heart_Left_Ventricle, Lung, Lung, Muscle_Skeletal, Muscle_Skeletal, Thyroid, Thyroid	#N/A	Adipose_Subcutaneous, Adipose_Subcutaneous, Brain_Caudate_basal_ganglia, Brain_Caudate_basal_ganglia, Brain_Cortex, Brain_Cortex, Heart_Left_Ventricle, Heart_Left_Ventricle, Lung, Lung, Muscle_Skeletal, Muscle_Skeletal, Thyroid, Thyroid	#N/A	Height (Yengo_BMI+Height_2018), Decreased effect (high colocalization)	prostate cancer (Schumacher_2018), Increased effect
1_169761689_T_C_b37	rs12136126	ENSG00000171806	METTL18	AATAAA	Refrence allele	2	0	0	0	0	0	0	Lung, Muscle_Skeletal	#N/A	#N/A	#N/A	#N/A	#N/A
1_183592416_G_T_b37	rs2761573	ENSG00000162704	ARPC5	AATAAA	Alternative allele	6	4	0	0	0	0	0	Adipose_Subcutaneous, Breast_Mammary_Tissue, Heart_Left_Ventricle, Muscle_Skeletal, Thyroid, Whole_blood	#N/A	#N/A	Adipose_Subcutaneous, Breast_Mammary_Tissue, Heart_Left_Ventricle, Muscle_Skeletal, Thyroid, Whole_blood	#N/A	#N/A
1_19590407_A_G_b37	rs79413009	ENSG00000053372	MRTO4	AATAAA	Refrence allele	3	0	0	0	0	0	0	Brain_Caudate_basal_ganglia, Esophagus_Mucosa, Lung	#N/A	#N/A	#N/A	#N/A	#N/A
1_236711323_T_C_b37	rs15701	ENSG00000119285	HEATR1	AATAAA	Refrence allele	9	1	0	1	0	0	0	Adipose_Subcutaneous, Brain_Caudate_basal_ganglia, Brain_Cortex, Esophagus_Mucosa, Heart_Atrial_Appendage, Heart_Left_Ventricle, Muscle_Skeletal, Thyroid, Whole_blood	#N/A	Adipose_Subcutaneous, Brain_Caudate_basal_ganglia, Brain_Cortex, Esophagus_Mucosa, Heart_Atrial_Appendage, Heart_Left_Ventricle, Muscle_Skeletal, Thyroid, Whole_blood	#N/A	Platelet-Count (Blood-Cell-Traits_Astle_2016), Decreased effect	#N/A
1_27728526_C_T_b37	rs2504762	ENSG00000158195	WASF2	AATAAA	Alternative allele	7	0	0	0	0	0	0	Adipose_Subcutaneous, Breast_Mammary_Tissue, Esophagus_Mucosa, Lung, Muscle_Skeletal, Testis, Thyroid	#N/A	#N/A	#N/A	#N/A	#N/A
1_3801973_T_C_b37	rs7551237	ENSG00000169598	DFFB	AATAAA	Refrence allele	7	6	0	0	0	0	0	Brain_Caudate_basal_ganglia, Brain_Cortex, Esophagus_Mucosa, Heart_Atrial_Appendage, Heart_Left_Ventricle, Muscle_Skeletal, Testis	#N/A	#N/A	Brain_Caudate_basal_ganglia, Brain_Cortex, Esophagus_Mucosa, Heart_Atrial_Appendage, Heart_Left_Ventricle, Muscle_Skeletal, Testis	#N/A	#N/A
1_38268836_T_C_b37	rs12395	ENSG00000196449	YRDC	AATAAA	Refrence allele	1	0	0	0	1	0	0	#N/A	Brain_Caudate_basal_ganglia	#N/A	#N/A	#N/A	Rheumatoid-Arthritis-European (Rheumatoid-Arthritis_Okada_2014), Decreased effect
1_40539076_C_T_b37	rs1126973	ENSG00000131238	PPT1	ATTAAA	Alternative allele	3	1	0	0	1	0	0	#N/A	Heart_Atrial_Appendage, Heart_Left_Ventricle, Lung	Heart_Atrial_Appendage, Heart_Left_Ventricle, Lung	#N/A	#N/A	Height (Yengo_BMI+Height_2018), Decreased effect
1_67452322_G_A_b37	rs17497828	ENSG00000198160	MIER1	ATTAAA	Alternative allele	3	2	0	1	3	0	0	Esophagus_Mucosa, Esophagus_Mucosa, Esophagus_Mucosa, Esophagus_Mucosa, Heart_Atrial_Appendage, Heart_Atrial_Appendage, Heart_Atrial_Appendage, Heart_Atrial_Appendage, Whole_blood, Whole_blood, Whole_blood, Whole_blood	#N/A	#N/A	Esophagus_Mucosa, Esophagus_Mucosa, Esophagus_Mucosa, Esophagus_Mucosa, Heart_Atrial_Appendage, Heart_Atrial_Appendage, Heart_Atrial_Appendage, Heart_Atrial_Appendage, Whole_blood, Whole_blood, Whole_blood, Whole_blood	Height_Wood_2014 (Height_Wood_2014), Decreased effect	Lymphocyte-Count (Blood-Cell-Traits_Astle_2016), Decreased effect | Lymphocyte-Percentage (Blood-Cell-Traits_Astle_2016), Decreased effect | Neutrophil-Percentage-Of-White-Cells (Blood-Cell-Traits_Astle_2016), Decreased effect
1_71524310_A_G_b37	rs4650099	ENSG00000132485	ZRANB2	ATTAAA	Refrence allele	2	0	0	0	0	0	0	Lung, Testis	#N/A	#N/A	#N/A	#N/A	#N/A
1_79002589_A_G_b37	rs12731181	ENSG00000122420	PTGFR	AATAAA	Refrence allele	1	0	0	0	1	0	0	Adipose_Subcutaneous	#N/A	#N/A	#N/A	#N/A	Height (Yengo_BMI+Height_2018), Decreased effect
1_9095202_C_T_b37	rs769898	ENSG00000142583	SLC2A5	AATAAA	Alternative allele	1	1	0	0	0	0	0	Muscle_Skeletal	#N/A	#N/A	Muscle_Skeletal	#N/A	#N/A
10_102317603_G_A_b37	rs59481707	ENSG00000166135	HIF1AN	AATAAA	Alternative allele	3	0	0	0	0	0	0	Brain_Cortex, Breast_Mammary_Tissue, Heart_Atrial_Appendage	#N/A	#N/A	#N/A	#N/A	#N/A
10_120431234_C_T_b37	rs1247112	ENSG00000151893	CACUL1	AATAAA	Alternative allele	2	1	0	0	1	0	0	Breast_Mammary_Tissue, Esophagus_Mucosa	#N/A	Breast_Mammary_Tissue, Esophagus_Mucosa	#N/A	#N/A	Height (Yengo_BMI+Height_2018), Decreased effect
10_12165247_A_C_b37	rs12570214	ENSG00000181192	DHTKD1	ATTAAA	Refrence allele	1	0	0	0	1	0	1	Thyroid	#N/A	#N/A	#N/A	#N/A	Height (Yengo_BMI+Height_2018), Decreased effect (high colocalization)
10_16555431_A_T_b37	rs1055337	ENSG00000165983	PTER	AATAAA	Refrence allele	2	0	0	0	0	0	0	Brain_Caudate_basal_ganglia, Brain_Cortex	#N/A	#N/A	#N/A	#N/A	#N/A
10_17631974_T_C_b37	rs76241184	ENSG00000165996	HACD1	AATAAA	Refrence allele	4	0	0	0	0	0	0	Esophagus_Mucosa, Heart_Atrial_Appendage, Heart_Left_Ventricle, Thyroid	#N/A	#N/A	#N/A	#N/A	#N/A
10_25138263_A_T_b37	rs7912596	ENSG00000099256	PRTFDC1	AATAAA	Alternative allele	2	0	0	0	0	0	0	Breast_Mammary_Tissue, Thyroid	#N/A	#N/A	#N/A	#N/A	#N/A
10_30303431_T_C_b37	rs12243632	ENSG00000165757	KIAA1462	ATTAAA	Refrence allele	4	0	0	0	0	0	0	Adipose_Subcutaneous, Brain_Cortex, Breast_Mammary_Tissue, Testis	#N/A	#N/A	#N/A	#N/A	#N/A
10_45950055_T_C_b37	rs116840852	ENSG00000165406	MARCH8	AATAAA	Refrence allele	7	4	0	0	6	0	1	Adipose_Subcutaneous, Adipose_Subcutaneous, Adipose_Subcutaneous, Adipose_Subcutaneous, Adipose_Subcutaneous, Adipose_Subcutaneous, Esophagus_Mucosa, Esophagus_Mucosa, Esophagus_Mucosa, Esophagus_Mucosa, Esophagus_Mucosa, Esophagus_Mucosa, Heart_Atrial_Appendage, Heart_Atrial_Appendage, Heart_Atrial_Appendage, Heart_Atrial_Appendage, Heart_Atrial_Appendage, Heart_Atrial_Appendage, Heart_Left_Vent…	#N/A	#N/A	Adipose_Subcutaneous, Adipose_Subcutaneous, Adipose_Subcutaneous, Adipose_Subcutaneous, Adipose_Subcutaneous, Adipose_Subcutaneous, Esophagus_Mucosa, Esophagus_Mucosa, Esophagus_Mucosa, Esophagus_Mucosa, Esophagus_Mucosa, Esophagus_Mucosa, Heart_Atrial_Appendage, Heart_Atrial_Appendage, Heart_Atrial_Appendage, Heart_Atrial_Appendage, Heart_Atrial_Appendage, Heart_Atrial_Appendage, Heart_Left_Vent…	#N/A	High-Light-Scatter-Reticulocyte-Count (Blood-Cell-Traits_Astle_2016), Decreased effect | Immature-Fraction-Of-Reticulocytes (Blood-Cell-Traits_Astle_2016), Decreased effect | Red-Cell-Distribution-Width (Blood-Cell-Traits_Astle_2016), Decreased effect | Red-Blood-Cell-Distribution-Width_Pilling_2017 (Red-Blood-Cell-Distribution-Width_Pilling_2017), Decreased effect (high colocalization) | Mean-Co…
10_74765592_T_C_b37	rs111407228	ENSG00000122884	P4HA1	AATAAA	Refrence allele	1	0	0	0	0	0	0	Thyroid	#N/A	#N/A	#N/A	#N/A	#N/A
11_111966497_A_G_b37	rs17113461	ENSG00000204370	SDHD	AATAAA	Refrence allele	1	0	0	0	0	0	0	Heart_Atrial_Appendage	#N/A	#N/A	#N/A	#N/A	#N/A
11_119006764_G_T_b37	rs200907799	ENSG00000172273	HINFP	AATAAA	Alternative allele	2	2	0	0	0	0	0	#N/A	Lung, Thyroid	Lung, Thyroid	#N/A	#N/A	#N/A
11_33376095_A_G_b37	rs4755571	ENSG00000110422	HIPK3	AATAAA	Refrence allele	3	0	0	0	0	0	0	Lung, Testis, Thyroid	#N/A	#N/A	#N/A	#N/A	#N/A
11_4676690_A_G_b37	rs113949980	ENSG00000180785	OR51E1	AATAAA	Refrence allele	8	0	0	0	0	0	0	Adipose_Subcutaneous, Breast_Mammary_Tissue, Esophagus_Mucosa, Heart_Atrial_Appendage, Heart_Left_Ventricle, Muscle_Skeletal, Testis, Thyroid	#N/A	#N/A	#N/A	#N/A	#N/A
11_60161527_A_G_b37	rs1062167	ENSG00000166927	MS4A7	AATAAA	Refrence allele	6	3	0	0	1	0	1	Adipose_Subcutaneous, Breast_Mammary_Tissue, Heart_Left_Ventricle, Lung, Thyroid, Whole_blood	#N/A	Adipose_Subcutaneous, Breast_Mammary_Tissue, Heart_Left_Ventricle, Lung, Thyroid, Whole_blood	#N/A	#N/A	estimated bone mineral density (Morris_2018), Decreased effect (high colocalization)
11_66058082_T_G_b37	rs556595	ENSG00000174871	CNIH2	AATAAA	Refrence allele	1	0	0	1	1	1	1	Brain_Cortex, Brain_Cortex	#N/A	#N/A	#N/A	BMI (Yengo_BMI+Height_2018), Decreased effect (high colocalization)	insomnia (Jansen_2019), Decreased effect (high colocalization)
11_67820335_T_A_b37	rs11481	ENSG00000110721	CHKA	ATTAAA	Refrence allele	1	0	0	0	0	0	0	Adipose_Subcutaneous	#N/A	#N/A	#N/A	#N/A	#N/A
11_71998351_T_G_b37	rs7127051	ENSG00000162129	CLPB	ATTAAA	Refrence allele	1	1	0	1	0	0	0	Testis	#N/A	#N/A	Testis	estimated bone mineral density (Morris_2018), Decreased effect	#N/A
11_72548135_A_G_b37	rs74669541	ENSG00000137478	FCHSD2	ATTAAA	Refrence allele	1	0	0	1	0	1	0	Thyroid	#N/A	#N/A	#N/A	Mean-Platelet-Volume (Blood-Cell-Traits_Astle_2016), Decreased effect (high colocalization)	#N/A
11_74548261_G_A_b37	rs1866562	ENSG00000166439	RNF169	AATAAA	Alternative allele	8	1	0	0	2	0	2	Brain_Caudate_basal_ganglia, Brain_Caudate_basal_ganglia, Brain_Cortex, Brain_Cortex, Breast_Mammary_Tissue, Breast_Mammary_Tissue, Esophagus_Mucosa, Esophagus_Mucosa, Lung, Lung, Muscle_Skeletal, Muscle_Skeletal, Testis, Testis, Whole_blood, Whole_blood	#N/A	#N/A	Brain_Caudate_basal_ganglia, Brain_Caudate_basal_ganglia, Brain_Cortex, Brain_Cortex, Breast_Mammary_Tissue, Breast_Mammary_Tissue, Esophagus_Mucosa, Esophagus_Mucosa, Lung, Lung, Muscle_Skeletal, Muscle_Skeletal, Testis, Testis, Whole_blood, Whole_blood	#N/A	Height (Yengo_BMI+Height_2018), Decreased effect (high colocalization), Height_Wood_2014 (Height_Wood_2014), Decreased effect (high colocalization)
11_76123531_T_C_b37	rs7115322	ENSG00000179240	RP11-111M22.2	AATAAA	Refrence allele	5	0	0	0	4	0	0	Adipose_Subcutaneous, Adipose_Subcutaneous, Adipose_Subcutaneous, Adipose_Subcutaneous, Brain_Caudate_basal_ganglia, Brain_Caudate_basal_ganglia, Brain_Caudate_basal_ganglia, Brain_Caudate_basal_ganglia, Brain_Cortex, Brain_Cortex, Brain_Cortex, Brain_Cortex, Lung, Lung, Lung, Lung, Testis, Testis, Testis, Testis	#N/A	#N/A	#N/A	#N/A	Eosinophil-Count (Blood-Cell-Traits_Astle_2016), Decreased effect | Eosinophil-Plus-Basophil-Count (Blood-Cell-Traits_Astle_2016), Decreased effect | Eosinophil-Percentage-Of-White-Cells (Blood-Cell-Traits_Astle_2016), Decreased effect | asthma (Zhu_2019), Decreased effect
11_78147374_T_C_b37	rs7934948	ENSG00000137513	NARS2	ATTAAA	Refrence allele	1	0	0	0	0	0	0	#N/A	Lung	#N/A	#N/A	#N/A	#N/A
11_8022345_A_G_b37	rs11041705	ENSG00000175390	EIF3F	AATAAA	Refrence allele	2	0	0	0	0	0	0	Testis, Thyroid	#N/A	#N/A	#N/A	#N/A	#N/A
11_82534340_T_A_b37	rs600166	ENSG00000137509	PRCP	ATTAAA	Refrence allele	4	0	0	0	0	0	0	#N/A	Brain_Cortex, Heart_Atrial_Appendage, Lung, Thyroid	#N/A	#N/A	#N/A	#N/A
11_82967023_A_G_b37	rs565276	ENSG00000137494	ANKRD42	ATTAAA	Refrence allele	2	1	0	0	0	0	0	Testis, Thyroid	#N/A	Testis, Thyroid	#N/A	#N/A	#N/A
11_82971946_G_A_b37	rs559217	ENSG00000137494	ANKRD42	ATTAAA	Alternative allele	7	2	0	1	0	1	0	Brain_Caudate_basal_ganglia, Brain_Cortex, Esophagus_Mucosa, Lung, Muscle_Skeletal, Testis, Thyroid	#N/A	#N/A	Brain_Caudate_basal_ganglia, Brain_Cortex, Esophagus_Mucosa, Lung, Muscle_Skeletal, Testis, Thyroid	gastroesophageal reflux (An_2019), Decreased effect (high colocalization)	#N/A
11_93914129_A_G_b37	rs12800562	ENSG00000110218	PANX1	AATAAA	Refrence allele	2	0	0	0	0	0	0	Testis, Thyroid	#N/A	#N/A	#N/A	#N/A	#N/A
11_95556696_C_T_b37	rs514170	ENSG00000087053	MTMR2	AATAAA	Alternative allele	3	1	0	1	0	0	0	Lung	Brain_Caudate_basal_ganglia, Brain_Cortex	Brain_Caudate_basal_ganglia, Brain_Cortex, Lung	#N/A	Education-Years-Men (Educational-Attainment_Okbay_2016), Decreased effect	#N/A
12_104153633_G_T_b37	rs12229292	ENSG00000111696	NT5DC3	AATAAA	Alternative allele	6	1	0	0	0	0	0	Adipose_Subcutaneous, Esophagus_Mucosa, Heart_Atrial_Appendage, Heart_Left_Ventricle, Lung, Thyroid	#N/A	#N/A	Adipose_Subcutaneous, Esophagus_Mucosa, Heart_Atrial_Appendage, Heart_Left_Ventricle, Lung, Thyroid	#N/A	#N/A
12_110214847_T_A_b37	rs17616911	ENSG00000139438	FAM222A	AATAAA	Alternative allele	3	0	0	1	0	1	0	Breast_Mammary_Tissue, Testis, Thyroid	#N/A	#N/A	#N/A	schizophrenia (Pardinas_2018), Decreased effect (high colocalization)	#N/A
12_118855284_T_A_b37	rs8467	ENSG00000111707	SUDS3	ATTAAA	Alternative allele	8	1	0	1	0	1	0	Adipose_Subcutaneous, Brain_Cortex, Esophagus_Mucosa, Heart_Atrial_Appendage, Lung, Muscle_Skeletal, Thyroid, Whole_blood	#N/A	#N/A	Adipose_Subcutaneous, Brain_Cortex, Esophagus_Mucosa, Heart_Atrial_Appendage, Lung, Muscle_Skeletal, Thyroid, Whole_blood	Neuroticism-Symptoms_Okbay_2016 (Neuroticism-Symptoms_Okbay_2016), Decreased effect (high colocalization)	#N/A
12_123110910_T_A_b37	rs189253549	ENSG00000184445	KNTC1	AATAAA	Refrence allele	1	0	0	0	0	0	0	Thyroid	#N/A	#N/A	#N/A	#N/A	#N/A
12_133782199_C_T_b37	rs149232094	ENSG00000090612	ZNF268	ATTAAA	Alternative allele	5	2	0	1	0	0	0	Adipose_Subcutaneous, Esophagus_Mucosa, Lung, Testis, Thyroid	#N/A	Adipose_Subcutaneous, Esophagus_Mucosa, Lung, Testis, Thyroid	#N/A	estimated bone mineral density (Morris_2018), Increased effect	#N/A
12_14921634_T_C_b37	rs247325	ENSG00000197837	HIST4H4	ATTAAA	Refrence allele	2	0	0	0	0	0	0	Esophagus_Mucosa, Thyroid	#N/A	#N/A	#N/A	#N/A	#N/A
12_15032944_A_T_b37	rs7132884	ENSG00000111341	MGP	AATAAA	Alternative allele	7	1	0	1	1	0	0	Adipose_Subcutaneous, Adipose_Subcutaneous, Esophagus_Mucosa, Esophagus_Mucosa, Heart_Atrial_Appendage, Heart_Atrial_Appendage, Heart_Left_Ventricle, Heart_Left_Ventricle, Lung, Lung, Testis, Testis, Thyroid, Thyroid	#N/A	Adipose_Subcutaneous, Adipose_Subcutaneous, Esophagus_Mucosa, Esophagus_Mucosa, Heart_Atrial_Appendage, Heart_Atrial_Appendage, Heart_Left_Ventricle, Heart_Left_Ventricle, Lung, Lung, Testis, Testis, Thyroid, Thyroid	#N/A	Bone-Mineral-Density-Estimated_Kemp_2017 (Bone-Mineral-Density-Estimated_Kemp_2017), Decreased effect	estimated bone mineral density (Morris_2018), Increased effect
12_22350436_C_T_b37	rs35774315	ENSG00000111728	ST8SIA1	AATAAA	Alternative allele	4	0	0	0	0	0	0	Brain_Caudate_basal_ganglia, Brain_Cortex, Testis, Thyroid	#N/A	#N/A	#N/A	#N/A	#N/A
12_48055741_T_C_b37	rs118155746	ENSG00000005175	RPAP3	AATAAA	Refrence allele	12	0	0	0	0	0	0	Adipose_Subcutaneous, Brain_Caudate_basal_ganglia, Brain_Cortex, Breast_Mammary_Tissue, Esophagus_Mucosa, Heart_Atrial_Appendage, Heart_Left_Ventricle, Lung, Muscle_Skeletal, Testis, Thyroid, Whole_blood	#N/A	#N/A	#N/A	#N/A	#N/A
12_49325578_T_C_b37	rs9788029	ENSG00000134287	ARF3	AATAAA	Refrence allele	3	0	0	0	1	0	0	Breast_Mammary_Tissue, Lung, Whole_blood	#N/A	#N/A	#N/A	#N/A	menarche onset age (Day_2017), Decreased effect
12_56595991_C_A_b37	rs4759219	ENSG00000181852	RNF41	ATTAAA	Alternative allele	1	0	0	0	0	0	0	Esophagus_Mucosa	#N/A	#N/A	#N/A	#N/A	#N/A
12_64540960_A_G_b37	rs7131691	ENSG00000196935	SRGAP1	ATTAAA	Refrence allele	8	0	0	0	0	0	0	Adipose_Subcutaneous, Brain_Caudate_basal_ganglia, Brain_Cortex, Breast_Mammary_Tissue, Heart_Atrial_Appendage, Heart_Left_Ventricle, Lung, Thyroid	#N/A	#N/A	#N/A	#N/A	#N/A
12_64542897_A_C_b37	rs10878108	ENSG00000196935	SRGAP1	ATTAAA	Refrence allele	7	0	0	0	0	0	0	Adipose_Subcutaneous, Brain_Caudate_basal_ganglia, Breast_Mammary_Tissue, Esophagus_Mucosa, Heart_Atrial_Appendage, Heart_Left_Ventricle, Thyroid	#N/A	#N/A	#N/A	#N/A	#N/A
12_65108531_T_C_b37	rs17100600	ENSG00000135677	GNS	AATAAA	Refrence allele	8	0	0	0	0	0	0	Adipose_Subcutaneous, Breast_Mammary_Tissue, Esophagus_Mucosa, Heart_Atrial_Appendage, Heart_Left_Ventricle, Lung, Thyroid, Whole_blood	#N/A	#N/A	#N/A	#N/A	#N/A
12_96653501_C_T_b37	rs4762144	ENSG00000059758	CDK17	AATAAA	Alternative allele	2	0	0	0	1	0	0	Breast_Mammary_Tissue, Thyroid	#N/A	#N/A	#N/A	#N/A	Height (Yengo_BMI+Height_2018), Decreased effect
12_98944104_A_G_b37	rs34963912	ENSG00000120802	TMPO	AATAAA	Refrence allele	11	0	0	0	0	0	0	Adipose_Subcutaneous, Brain_Cortex, Breast_Mammary_Tissue, Esophagus_Mucosa, Heart_Atrial_Appendage, Heart_Left_Ventricle, Lung, Muscle_Skeletal, Testis, Thyroid, Whole_blood	#N/A	#N/A	#N/A	#N/A	#N/A
13_53263805_T_A_b37	rs61959618	ENSG00000165416	SUGT1	ATTAAA	Refrence allele	1	0	0	1	0	0	0	Breast_Mammary_Tissue, Breast_Mammary_Tissue	#N/A	#N/A	#N/A	Red-Blood-Cell-Distribution-Width_Pilling_2017 (Red-Blood-Cell-Distribution-Width_Pilling_2017), Decreased effect	#N/A
13_95280923_A_T_b37	rs2298057	ENSG00000152749	GPR180	ATTAAA	Refrence allele	1	1	0	0	0	0	0	Lung	#N/A	#N/A	Lung	#N/A	#N/A
14_105403611_T_C_b37	rs145238396	ENSG00000185567	AHNAK2	AATAAA	Refrence allele	5	0	0	0	0	0	0	Adipose_Subcutaneous, Breast_Mammary_Tissue, Esophagus_Mucosa, Heart_Left_Ventricle, Thyroid	#N/A	#N/A	#N/A	#N/A	#N/A
14_105461832_C_T_b37	rs8845	ENSG00000140104	C14orf79	ATTAAA	Alternative allele	1	1	0	0	0	0	0	Heart_Left_Ventricle	#N/A	#N/A	Heart_Left_Ventricle	#N/A	#N/A
14_20825965_A_C_b37	rs2700	ENSG00000129484	PARP2	ATTAAA	Refrence allele	1	1	0	0	0	0	0	Adipose_Subcutaneous	#N/A	Adipose_Subcutaneous	#N/A	#N/A	#N/A
14_20914598_G_A_b37	rs66761532	ENSG00000092094	OSGEP	AATAAA	Alternative allele	10	6	0	0	0	0	0	Brain_Caudate_basal_ganglia, Brain_Cortex, Breast_Mammary_Tissue, Esophagus_Mucosa, Heart_Atrial_Appendage, Heart_Left_Ventricle, Lung, Muscle_Skeletal, Testis, Thyroid	#N/A	#N/A	Brain_Caudate_basal_ganglia, Brain_Cortex, Breast_Mammary_Tissue, Esophagus_Mucosa, Heart_Atrial_Appendage, Heart_Left_Ventricle, Lung, Muscle_Skeletal, Testis, Thyroid	#N/A	#N/A
14_51722682_G_A_b37	rs3088089	ENSG00000139921	TMX1	ATTAAA	Alternative allele	1	0	0	0	0	0	0	#N/A	Testis	#N/A	#N/A	#N/A	#N/A
14_56152808_A_T_b37	rs7158176	ENSG00000126777	KTN1	ATTAAA	Refrence allele	4	0	0	2	1	1	0	Brain_Cortex, Brain_Cortex, Brain_Cortex, Breast_Mammary_Tissue, Breast_Mammary_Tissue, Breast_Mammary_Tissue, Esophagus_Mucosa, Esophagus_Mucosa, Esophagus_Mucosa, Lung, Lung, Lung	#N/A	#N/A	#N/A	Height_Wood_2014 (Height_Wood_2014), Decreased effect | BMI (Yengo_BMI+Height_2018), Decreased effect (high colocalization)	Height (Yengo_BMI+Height_2018), Decreased effect
14_60611528_T_C_b37	rs409866	ENSG00000100612	DHRS7	AATAAA	Refrence allele	6	2	0	1	0	0	0	Brain_Caudate_basal_ganglia, Breast_Mammary_Tissue, Heart_Atrial_Appendage, Heart_Left_Ventricle, Thyroid, Whole_blood	#N/A	#N/A	Brain_Caudate_basal_ganglia, Breast_Mammary_Tissue, Heart_Atrial_Appendage, Heart_Left_Ventricle, Thyroid, Whole_blood	estimated bone mineral density (Morris_2018), Increased effect	#N/A
14_63758805_G_T_b37	rs60444475	ENSG00000126785	RHOJ	ATTAAA	Alternative allele	7	0	0	0	0	0	0	Adipose_Subcutaneous, Esophagus_Mucosa, Heart_Atrial_Appendage, Heart_Left_Ventricle, Lung, Muscle_Skeletal, Thyroid	#N/A	#N/A	#N/A	#N/A	#N/A
14_65216961_C_A_b37	rs77740829	ENSG00000126822	PLEKHG3	ATTAAA	Alternative allele	1	0	0	0	0	0	0	Thyroid	#N/A	#N/A	#N/A	#N/A	#N/A
14_65401695_C_A_b37	rs6745	ENSG00000258289	CHURC1	AATAAA	Alternative allele	10	10	0	0	1	0	0	Adipose_Subcutaneous, Brain_Caudate_basal_ganglia, Brain_Cortex, Esophagus_Mucosa, Heart_Atrial_Appendage, Heart_Left_Ventricle, Muscle_Skeletal, Testis, Thyroid, Whole_blood	#N/A	#N/A	Adipose_Subcutaneous, Brain_Caudate_basal_ganglia, Brain_Cortex, Esophagus_Mucosa, Heart_Atrial_Appendage, Heart_Left_Ventricle, Muscle_Skeletal, Testis, Thyroid, Whole_blood	#N/A	Height (Yengo_BMI+Height_2018), Decreased effect
14_74163625_G_A_b37	rs17129430	ENSG00000119661	DNAL1	ATTAAA	Alternative allele	3	0	0	0	0	0	0	Heart_Left_Ventricle, Lung, Testis	#N/A	#N/A	#N/A	#N/A	#N/A
14_74352411_G_A_b37	rs62003710	ENSG00000140043	PTGR2	AATAAA	Alternative allele	1	0	0	1	2	0	0	Heart_Atrial_Appendage, Heart_Atrial_Appendage, Heart_Atrial_Appendage	#N/A	#N/A	#N/A	Mean-Corpuscular-Volume (Blood-Cell-Traits_Astle_2016), Decreased effect	Red-Cell-Distribution-Width (Blood-Cell-Traits_Astle_2016), Decreased effect | Red-Blood-Cell-Distribution-Width_Pilling_2017 (Red-Blood-Cell-Distribution-Width_Pilling_2017), Decreased effect
14_74964903_T_C_b37	rs74384554	ENSG00000119681	LTBP2	AATAAA	Refrence allele	1	0	0	0	0	0	0	Thyroid	#N/A	#N/A	#N/A	#N/A	#N/A
14_88932140_A_G_b37	rs78630525	ENSG00000070778	PTPN21	AATAAA	Refrence allele	5	0	0	0	0	0	0	Adipose_Subcutaneous, Esophagus_Mucosa, Lung, Muscle_Skeletal, Thyroid	#N/A	#N/A	#N/A	#N/A	#N/A
14_92527977_T_C_b37	rs11628764	ENSG00000066427	ATXN3	ATTAAA	Refrence allele	1	0	0	0	0	0	0	Esophagus_Mucosa	#N/A	#N/A	#N/A	#N/A	#N/A
14_94515947_A_T_b37	rs34540964	ENSG00000089723	OTUB2	AATAAA	Refrence allele	2	0	0	0	0	0	0	Brain_Caudate_basal_ganglia, Brain_Cortex	#N/A	#N/A	#N/A	#N/A	#N/A
15_44062874_A_T_b37	rs7181912	ENSG00000128886	ELL3	ATTAAA	Refrence allele	6	0	0	0	0	0	0	#N/A	Adipose_Subcutaneous, Brain_Cortex, Breast_Mammary_Tissue, Lung, Testis, Thyroid	#N/A	#N/A	#N/A	#N/A
15_48431644_T_C_b37	rs3743288	ENSG00000104177	MYEF2	AATAAA	Refrence allele	1	0	0	0	0	0	0	Thyroid	#N/A	#N/A	#N/A	#N/A	#N/A
15_50528556_G_A_b37	rs8035068	ENSG00000140284	SLC27A2	AATAAA	Alternative allele	1	0	0	0	0	0	0	Thyroid	#N/A	#N/A	#N/A	#N/A	#N/A
15_72115541_C_A_b37	rs8747	ENSG00000066933	MYO9A	AATAAA	Alternative allele	10	0	0	0	2	0	0	Adipose_Subcutaneous, Adipose_Subcutaneous, Brain_Caudate_basal_ganglia, Brain_Caudate_basal_ganglia, Esophagus_Mucosa, Esophagus_Mucosa, Heart_Atrial_Appendage, Heart_Atrial_Appendage, Heart_Left_Ventricle, Heart_Left_Ventricle, Lung, Lung, Muscle_Skeletal, Muscle_Skeletal, Testis, Testis, Thyroid, Thyroid, Whole_blood, Whole_blood	#N/A	#N/A	#N/A	#N/A	Red-Blood-Cell-Count (Blood-Cell-Traits_Astle_2016), Decreased effect | Height (Yengo_BMI+Height_2018), Decreased effect
15_78461975_G_A_b37	rs79037950	ENSG00000103740	ACSBG1	AATAAA	Alternative allele	1	0	0	0	2	0	0	Lung, Lung	#N/A	#N/A	#N/A	#N/A	Red-Blood-Cell-Distribution-Width_Pilling_2017 (Red-Blood-Cell-Distribution-Width_Pilling_2017), Decreased effect | Red-Cell-Distribution-Width (Blood-Cell-Traits_Astle_2016), Decreased effect
15_85174600_G_T_b37	rs4842977	ENSG00000177082	WDR73	AATAAA	Alternative allele	3	0	0	0	1	0	0	Adipose_Subcutaneous, Lung, Whole_blood	#N/A	#N/A	#N/A	#N/A	Height (Yengo_BMI+Height_2018), Decreased effect
16_2089006_G_A_b37	rs3211995	ENSG00000065054	SLC9A3R2	AATAAA	Alternative allele	2	0	0	1	4	3	0	#N/A	Adipose_Subcutaneous, Adipose_Subcutaneous, Adipose_Subcutaneous, Adipose_Subcutaneous, Adipose_Subcutaneous, Thyroid, Thyroid, Thyroid, Thyroid, Thyroid	#N/A	#N/A	glaucoma (Craig_2020), Decreased effect (high colocalization)	Height (Yengo_BMI+Height_2018), Decreased effect | BMI (Yengo_BMI+Height_2018), Decreased effect | Height_Wood_2014 (Height_Wood_2014), Decreased effect (high colocalization) | estimated bone mineral density (Morris_2018), Decreased effect (high colocalization)
16_55617127_C_T_b37	rs12934747	ENSG00000087253	LPCAT2	AATAAA	Alternative allele	8	0	0	1	0	1	0	Brain_Caudate_basal_ganglia, Brain_Cortex, Breast_Mammary_Tissue, Heart_Atrial_Appendage, Lung, Muscle_Skeletal, Thyroid, Whole_blood	#N/A	#N/A	#N/A	estimated bone mineral density (Morris_2018), Increased effect (high colocalization)	#N/A
16_56395497_T_C_b37	rs76021325	ENSG00000159461	AMFR	AATAAA	Refrence allele	2	0	0	0	0	0	0	Adipose_Subcutaneous, Esophagus_Mucosa	#N/A	#N/A	#N/A	#N/A	#N/A
16_56667854_A_G_b37	rs2270837	ENSG00000205364	MT1M	ATTAAA	Refrence allele	6	1	0	0	0	0	0	#N/A	Adipose_Subcutaneous, Breast_Mammary_Tissue, Heart_Atrial_Appendage, Heart_Left_Ventricle, Lung, Thyroid	Adipose_Subcutaneous, Breast_Mammary_Tissue, Heart_Atrial_Appendage, Heart_Left_Ventricle, Lung, Thyroid	#N/A	#N/A	#N/A
16_70194609_G_A_b37	rs8059355	ENSG00000090857	PDPR	AATAAA	Alternative allele	6	0	0	0	0	0	0	Adipose_Subcutaneous, Heart_Left_Ventricle, Lung, Muscle_Skeletal, Testis, Thyroid	#N/A	#N/A	#N/A	#N/A	#N/A
16_81111856_A_G_b37	rs8052490	ENSG00000140905	GCSH	AATAAA	Refrence allele	3	0	0	1	0	0	0	Adipose_Subcutaneous, Brain_Cortex, Testis	#N/A	#N/A	#N/A	Mean-Corpuscular-Volume (Blood-Cell-Traits_Astle_2016), Decreased effect	#N/A
16_82022480_A_G_b37	rs13335950	ENSG00000184860	SDR42E1	AATAAA	Refrence allele	2	0	0	0	0	0	0	Esophagus_Mucosa, Lung	#N/A	#N/A	#N/A	#N/A	#N/A
16_88875248_C_A_b37	rs188631314	ENSG00000167513	CDT1	AATAAA	Alternative allele	1	0	0	0	0	0	0	Esophagus_Mucosa	#N/A	#N/A	#N/A	#N/A	#N/A
17_18231797_T_C_b37	rs12952556	ENSG00000176974	SHMT1	AATAAA	Refrence allele	3	1	0	0	2	0	0	Breast_Mammary_Tissue, Breast_Mammary_Tissue, Testis, Testis, Thyroid, Thyroid	#N/A	Breast_Mammary_Tissue, Breast_Mammary_Tissue, Testis, Testis, Thyroid, Thyroid	#N/A	#N/A	body-fat distribution (Pulit_2019), Decreased effect | Height (Yengo_BMI+Height_2018), Decreased effect
17_31277885_A_G_b37	rs2428358	ENSG00000006042	TMEM98	AATAAA	Refrence allele	11	6	0	0	0	0	0	Adipose_Subcutaneous, Brain_Caudate_basal_ganglia, Brain_Cortex, Breast_Mammary_Tissue, Esophagus_Mucosa, Heart_Atrial_Appendage, Heart_Left_Ventricle, Lung, Muscle_Skeletal, Testis, Thyroid	#N/A	#N/A	Adipose_Subcutaneous, Brain_Caudate_basal_ganglia, Brain_Cortex, Breast_Mammary_Tissue, Esophagus_Mucosa, Heart_Atrial_Appendage, Heart_Left_Ventricle, Lung, Muscle_Skeletal, Testis, Thyroid	#N/A	#N/A
17_33596157_C_T_b37	rs2671824	ENSG00000166750	SLFN5	AATAAA	Alternative allele	1	1	0	0	0	0	0	Adipose_Subcutaneous	#N/A	#N/A	Adipose_Subcutaneous	#N/A	#N/A
17_41845527_C_A_b37	rs1230401	ENSG00000108861	DUSP3	ATTAAA	Alternative allele	2	0	0	0	2	0	0	Adipose_Subcutaneous, Adipose_Subcutaneous, Lung, Lung	#N/A	#N/A	#N/A	#N/A	estimated bone mineral density (Morris_2018), Decreased effect | Bone-Mineral-Density-Estimated_Kemp_2017 (Bone-Mineral-Density-Estimated_Kemp_2017), Decreased effect
17_42749955_T_C_b37	rs8069752	ENSG00000180329	CCDC43	ATTAAA	Refrence allele	2	0	0	3	0	3	0	Adipose_Subcutaneous, Adipose_Subcutaneous, Adipose_Subcutaneous, Lung, Lung, Lung	#N/A	#N/A	#N/A	Platelet-Count (Blood-Cell-Traits_Astle_2016), Decreased effect (high colocalization) | Plateletcrit (Blood-Cell-Traits_Astle_2016), Decreased effect (high colocalization) | estimated bone mineral density (Morris_2018), Decreased effect (high colocalization)	#N/A
17_45924046_G_T_b37	rs2106800	ENSG00000189120	SP6	ATTAAA	Alternative allele	1	0	0	0	0	0	0	Testis	#N/A	#N/A	#N/A	#N/A	#N/A
17_57281461_A_G_b37	rs74470483	ENSG00000068489	PRR11	ATTAAA	Refrence allele	1	0	0	0	0	0	0	#N/A	Testis	#N/A	#N/A	#N/A	#N/A
17_59492268_A_T_b37	rs758599	ENSG00000187013	C17orf82	AATAAA	Refrence allele	8	0	0	2	13	2	4	Adipose_Subcutaneous, Adipose_Subcutaneous, Adipose_Subcutaneous, Adipose_Subcutaneous, Adipose_Subcutaneous, Adipose_Subcutaneous, Adipose_Subcutaneous, Adipose_Subcutaneous, Adipose_Subcutaneous, Adipose_Subcutaneous, Adipose_Subcutaneous, Adipose_Subcutaneous, Adipose_Subcutaneous, Adipose_Subcutaneous, Adipose_Subcutaneous, Brain_Caudate_basal_ganglia, Brain_Caudate_basal_ganglia, Brain_Cauda…	#N/A	#N/A	#N/A	BMI (Yengo_BMI+Height_2018), Decreased effect (high colocalization) | Height-Men (Anthropometrics-Sex-Stratified_Randall_2013), Decreased effect (high colocalization)	Waist-Circumference-Adjusted-For-BMI-Active-Multiethnic (BMI-Physical-Activity-Interaction_GIANT_2017), Decreased effect | Waist-Circumference-Adjusted-For-BMI-Active-European (BMI-Physical-Activity-Interaction_GIANT_2017), Decreased effect | Waist-Circumference-Adjusted-For-BMI-European (Waist-Format-2_Shungin_2015), Decreased effect | Waist-Circumference-Adjusted-For-BMI-Adjusted-For-Physical-A…
17_6481494_T_C_b37	rs2165844	ENSG00000198920	KIAA0753	AATAAA	Refrence allele	2	1	0	0	1	0	1	Testis, Whole_blood	#N/A	#N/A	Testis, Whole_blood	#N/A	Height (Yengo_BMI+Height_2018), Decreased effect (high colocalization)
17_7825671_T_A_b37	rs78057821	ENSG00000170049	KCNAB3	AATAAA	Alternative allele	7	0	0	0	0	0	0	Adipose_Subcutaneous, Brain_Cortex, Breast_Mammary_Tissue, Esophagus_Mucosa, Lung, Thyroid, Whole_blood	#N/A	#N/A	#N/A	#N/A	#N/A
18_29058643_T_C_b37	rs56294225	ENSG00000134757	DSG3	AATAAA	Refrence allele	1	0	0	0	0	0	0	Esophagus_Mucosa	#N/A	#N/A	#N/A	#N/A	#N/A
18_44383205_T_C_b37	rs56138442	ENSG00000078043	PIAS2	ATTAAA	Refrence allele	1	0	0	0	0	0	0	Thyroid	#N/A	#N/A	#N/A	#N/A	#N/A
18_45362194_T_C_b37	rs1792671	ENSG00000175387	SMAD2	ATTAAA	Refrence allele	1	0	0	1	0	0	0	Lung	#N/A	#N/A	#N/A	body-fat distribution (Pulit_2019), Decreased effect	#N/A
18_51847607_A_G_b37	rs592066	ENSG00000101751	POLI	AATAAA	Refrence allele	1	0	0	0	0	0	0	Testis	#N/A	#N/A	#N/A	#N/A	#N/A
18_60054857_A_C_b37	rs884205	ENSG00000141655	TNFRSF11A	ATTAAA	Refrence allele	12	0	0	3	7	3	7	Adipose_Subcutaneous, Adipose_Subcutaneous, Adipose_Subcutaneous, Adipose_Subcutaneous, Adipose_Subcutaneous, Adipose_Subcutaneous, Adipose_Subcutaneous, Adipose_Subcutaneous, Adipose_Subcutaneous, Adipose_Subcutaneous, Brain_Caudate_basal_ganglia, Brain_Caudate_basal_ganglia, Brain_Caudate_basal_ganglia, Brain_Caudate_basal_ganglia, Brain_Caudate_basal_ganglia, Brain_Caudate_basal_ganglia, Brain…	#N/A	#N/A	#N/A	Femoral-Neck-Bone-Mineral-Density (Bone-Mineral-Density_Zheng_2015), Decreased effect (high colocalization) | Height (Yengo_BMI+Height_2018), Decreased effect (high colocalization) | Total-Body-Bone-Mineral-Density-60-And-More (Bone-Mineral-Density-Total-Body-Lifecourse_Medina-Gomez_2018), Decreased effect (high colocalization)	Lumbar-Spine-Bone-Mineral-Density-All (Bone-Mineral-Density_Estrada_2012), Decreased effect (high colocalization) | Lumbar-Spine-Bone-Mineral-Density-Women (Bone-Mineral-Density_Estrada_2012), Decreased effect (high colocalization) | Lumbar-Spine-Bone-Mineral-Density (Bone-Mineral-Density_Zheng_2015), Decreased effect (high colocalization) | Total-Body-Bone-Mineral-Density-All (Bone-Mineral-Densi…
19_16438661_T_A_b37	rs11086029	ENSG00000127528	KLF2	AATAAA	Refrence allele	2	0	0	2	4	2	0	Lung, Lung, Lung, Lung, Lung, Lung	Testis, Testis, Testis, Testis, Testis, Testis	#N/A	#N/A	Granulocyte-Percentage-Of-Myeloid-White-Cells (Blood-Cell-Traits_Astle_2016), Decreased effect (high colocalization) | Bone-Mineral-Density-Estimated_Kemp_2017 (Bone-Mineral-Density-Estimated_Kemp_2017), Decreased effect (high colocalization)	Lymphocyte-Count (Blood-Cell-Traits_Astle_2016), Decreased effect | Neutrophil-Percentage-Of-White-Cells (Blood-Cell-Traits_Astle_2016), Decreased effect | Lymphocyte-Percentage (Blood-Cell-Traits_Astle_2016), Decreased effect | estimated bone mineral density (Morris_2018), Increased effect
19_17360864_C_T_b37	rs3745167	ENSG00000130307	USHBP1	AATAAA	Alternative allele	3	0	0	0	0	0	0	Brain_Cortex, Heart_Atrial_Appendage, Testis	#N/A	#N/A	#N/A	#N/A	#N/A
19_19227952_C_A_b37	rs10422906	ENSG00000064545	TMEM161A	ATTAAA	Alternative allele	2	1	0	0	0	0	0	#N/A	Brain_Cortex, Thyroid	Brain_Cortex, Thyroid	#N/A	#N/A	#N/A
19_35615437_T_C_b37	rs140939374	ENSG00000153902	LGI4	AATAAA	Refrence allele	2	0	0	0	0	0	0	Adipose_Subcutaneous, Muscle_Skeletal	#N/A	#N/A	#N/A	#N/A	#N/A
19_3593750_T_C_b37	rs34511477	ENSG00000006638	TBXA2R	AATAAA	Refrence allele	1	0	0	0	0	0	0	Muscle_Skeletal	#N/A	#N/A	#N/A	#N/A	#N/A
19_37035244_T_C_b37	rs76165526	ENSG00000186020	ZNF529	AATAAA	Refrence allele	2	0	0	0	0	0	0	Esophagus_Mucosa, Testis	#N/A	#N/A	#N/A	#N/A	#N/A
19_40029670_C_A_b37	rs8101913	ENSG00000176396	EID2	AATAAA	Alternative allele	1	0	0	0	0	0	0	Testis	#N/A	#N/A	#N/A	#N/A	#N/A
19_45422587_A_G_b37	rs12721054	ENSG00000130208	APOC1	AATAAA	Refrence allele	1	0	0	0	0	0	0	Adipose_Subcutaneous	#N/A	#N/A	#N/A	#N/A	#N/A
19_46006212_G_A_b37	rs8110916	ENSG00000213889	PPM1N	AATAAA	Alternative allele	1	1	0	0	2	0	0	#N/A	Lung, Lung	Lung, Lung	#N/A	#N/A	estimated bone mineral density (Morris_2018), Increased effect | Bone-Mineral-Density-Estimated_Kemp_2017 (Bone-Mineral-Density-Estimated_Kemp_2017), Decreased effect
19_53892755_T_C_b37	rs2708706	ENSG00000203326	ZNF525	AATAAA	Refrence allele	1	0	0	0	0	0	0	Testis	#N/A	#N/A	#N/A	#N/A	#N/A
19_6941670_C_T_b37	rs457037	ENSG00000174837	ADGRE1	AATAAA	Alternative allele	2	0	0	0	0	0	0	#N/A	Heart_Left_Ventricle, Lung	#N/A	#N/A	#N/A	#N/A
19_8330476_G_T_b37	rs6603159	ENSG00000090661	CERS4	AATAAA	Alternative allele	12	0	0	0	0	0	0	Adipose_Subcutaneous, Brain_Caudate_basal_ganglia, Brain_Cortex, Breast_Mammary_Tissue, Esophagus_Mucosa, Heart_Atrial_Appendage, Heart_Left_Ventricle, Lung, Muscle_Skeletal, Testis, Thyroid, Whole_blood	#N/A	#N/A	#N/A	#N/A	#N/A
2_101967346_C_T_b37	rs6543032	ENSG00000175874	CREG2	AATAAA	Alternative allele	1	0	0	0	0	0	0	Brain_Cortex	#N/A	#N/A	#N/A	#N/A	#N/A
2_10275746_A_C_b37	rs2241113	ENSG00000171848	RRM2	AATAAA	Refrence allele	1	0	0	0	0	0	0	Testis	#N/A	#N/A	#N/A	#N/A	#N/A
2_11319253_A_T_b37	rs10754957	ENSG00000134318	ROCK2	AATAAA	Alternative allele	1	0	0	1	0	0	0	#N/A	Adipose_Subcutaneous	#N/A	#N/A	body-fat distribution (Pulit_2019), Increased effect	#N/A
2_118870145_A_G_b37	rs55877572	ENSG00000125629	INSIG2	AATAAA	Refrence allele	2	0	0	0	0	0	0	Breast_Mammary_Tissue, Lung	#N/A	#N/A	#N/A	#N/A	#N/A
2_121052268_A_T_b37	rs1137385	ENSG00000144118	RALB	ATTAAA	Refrence allele	1	1	0	3	2	0	0	Lung, Lung, Lung, Lung, Lung	#N/A	#N/A	Lung, Lung, Lung, Lung, Lung	Plateletcrit (Blood-Cell-Traits_Astle_2016), Decreased effect, Platelet-Distribution-Width (Blood-Cell-Traits_Astle_2016), Decreased effect, breast cancer (Michailidou_2017), Decreased effect	Mean-Platelet-Volume (Blood-Cell-Traits_Astle_2016), Decreased effect | Platelet-Count (Blood-Cell-Traits_Astle_2016), Decreased effect
2_128461248_A_T_b37	rs17533356	ENSG00000136709	WDR33	AATAAA	Refrence allele	1	0	0	0	0	0	0	Adipose_Subcutaneous	#N/A	#N/A	#N/A	#N/A	#N/A
2_128950217_C_T_b37	rs11542864	ENSG00000136731	UGGT1	ATTAAA	Alternative allele	1	0	0	0	1	0	0	Muscle_Skeletal	#N/A	#N/A	#N/A	#N/A	Height (Yengo_BMI+Height_2018), Decreased effect
2_131132119_A_G_b37	rs76847861	ENSG00000072135	PTPN18	AATAAA	Refrence allele	3	1	0	0	0	0	0	Esophagus_Mucosa, Muscle_Skeletal, Thyroid	#N/A	Esophagus_Mucosa, Muscle_Skeletal, Thyroid	#N/A	#N/A	#N/A
2_133402607_C_T_b37	rs1131671	ENSG00000150551	LYPD1	AATAAA	Alternative allele	2	0	0	0	0	0	0	Testis, Thyroid	#N/A	#N/A	#N/A	#N/A	#N/A
2_149271566_T_A_b37	rs13424199	ENSG00000204406	MBD5	AATAAA	Alternative allele	1	0	0	0	0	0	0	Thyroid	#N/A	#N/A	#N/A	#N/A	#N/A
2_157441670_A_G_b37	rs72907916	ENSG00000115159	GPD2	AATAAA	Refrence allele	1	0	0	0	0	0	0	#N/A	Lung	#N/A	#N/A	#N/A	#N/A
2_174937467_T_C_b37	rs3739152	ENSG00000138430	OLA1	ATTAAA	Refrence allele	5	0	0	0	1	0	0	Brain_Caudate_basal_ganglia, Breast_Mammary_Tissue, Heart_Left_Ventricle, Lung, Testis	#N/A	#N/A	#N/A	#N/A	BMI (Yengo_BMI+Height_2018), Decreased effect
2_175297867_A_T_b37	rs12612661	ENSG00000163328	GPR155	AATAAA	Alternative allele	4	2	0	1	0	0	0	Esophagus_Mucosa, Thyroid	Heart_Left_Ventricle, Muscle_Skeletal	Esophagus_Mucosa, Muscle_Skeletal	Heart_Left_Ventricle, Thyroid	atrial fibrillation (Nielsen_2018), Increased effect	#N/A
2_179001515_G_A_b37	rs334064	ENSG00000155636	RBM45	AATAAA	Alternative allele	12	0	0	0	1	0	0	Adipose_Subcutaneous, Brain_Caudate_basal_ganglia, Brain_Cortex, Breast_Mammary_Tissue, Esophagus_Mucosa, Heart_Atrial_Appendage, Heart_Left_Ventricle, Lung, Muscle_Skeletal, Testis, Thyroid, Whole_blood	#N/A	#N/A	#N/A	#N/A	Height (Yengo_BMI+Height_2018), Decreased effect
2_182403387_T_G_b37	rs2290517	ENSG00000115232	ITGA4	AATAAA	Refrence allele	1	1	0	0	3	0	0	#N/A	Whole_blood, Whole_blood, Whole_blood	Whole_blood, Whole_blood, Whole_blood	#N/A	#N/A	Monocyte-Percentage-Of-White-Cells (Blood-Cell-Traits_Astle_2016), Decreased effect, Monocyte-Count (Blood-Cell-Traits_Astle_2016), Decreased effect, Granulocyte-Percentage-Of-Myeloid-White-Cells (Blood-Cell-Traits_Astle_2016), Decreased effect
2_187543123_A_T_b37	rs11891461	ENSG00000138448	ITGAV	ATTAAA	Refrence allele	1	0	0	0	0	0	0	#N/A	Testis	#N/A	#N/A	#N/A	#N/A
2_191555630_G_A_b37	rs11552967	ENSG00000138386	NAB1	AATAAA	Alternative allele	11	0	0	0	0	0	0	Adipose_Subcutaneous, Brain_Caudate_basal_ganglia, Brain_Cortex, Breast_Mammary_Tissue, Esophagus_Mucosa, Heart_Atrial_Appendage, Heart_Left_Ventricle, Lung, Testis, Thyroid, Whole_blood	#N/A	#N/A	#N/A	#N/A	#N/A
2_196999649_C_T_b37	rs12467988	ENSG00000081320	STK17B	AATAAA	Alternative allele	12	0	0	1	0	0	0	Adipose_Subcutaneous, Brain_Caudate_basal_ganglia, Brain_Cortex, Breast_Mammary_Tissue, Esophagus_Mucosa, Heart_Atrial_Appendage, Heart_Left_Ventricle, Lung, Muscle_Skeletal, Testis, Thyroid, Whole_blood	#N/A	#N/A	#N/A	estimated bone mineral density (Morris_2018), Increased effect, estimated bone mineral density (Morris_2018), Increased effect	#N/A
2_203739012_C_T_b37	rs3845801	ENSG00000138442	WDR12	AATAAA	Alternative allele	2	0	0	0	1	0	0	Brain_Cortex, Esophagus_Mucosa	#N/A	#N/A	#N/A	#N/A	estimated bone mineral density (Morris_2018), Increased effect
2_206988452_A_T_b37	rs4147728	ENSG00000023228	NDUFS1	ATTAAA	Alternative allele	3	0	0	0	0	0	0	Brain_Cortex, Testis, Thyroid	#N/A	#N/A	#N/A	#N/A	#N/A
2_211543147_T_G_b37	rs7684	ENSG00000021826	CPS1	ATTAAA	Refrence allele	1	0	0	0	6	0	0	Thyroid, Thyroid, Thyroid, Thyroid, Thyroid, Thyroid	#N/A	#N/A	#N/A	#N/A	Serum-Creatinine (Estimated-Glomerular-Filtration-Rate_Pattaro_2016), Decreased effect | Chronic-Kidney-Disease-Without-Diabetes (Estimated-Glomerular-Filtration-Rate_Pattaro_2016), Decreased effect | Eosinophil-Percentage-Of-White-Cells (Blood-Cell-Traits_Astle_2016), Decreased effect | Serum-Creatinine (Kidney-Function_Gorski_2017), Decreased effect | BMI (Yengo_BMI+Height_2018), Decreased effe…
2_216214791_A_G_b37	rs11690946	ENSG00000138363	ATIC	ATTAAA	Refrence allele	1	1	0	0	0	0	0	#N/A	Thyroid	Thyroid	#N/A	#N/A	#N/A
2_216225343_A_G_b37	rs1263	ENSG00000115414	FN1	ATTAAA	Refrence allele	6	0	0	0	0	0	0	Adipose_Subcutaneous, Brain_Caudate_basal_ganglia, Brain_Cortex, Heart_Atrial_Appendage, Heart_Left_Ventricle, Lung	#N/A	#N/A	#N/A	#N/A	#N/A
2_219318248_C_T_b37	rs80085898	ENSG00000135913	USP37	ATTAAA	Alternative allele	2	0	0	0	0	0	0	Esophagus_Mucosa, Testis	#N/A	#N/A	#N/A	#N/A	#N/A
2_231030179_T_C_b37	rs9288658	ENSG00000135899	SP110	ATTAAA	Refrence allele	10	0	0	0	0	0	0	Adipose_Subcutaneous, Brain_Caudate_basal_ganglia, Brain_Cortex, Breast_Mammary_Tissue, Esophagus_Mucosa, Heart_Atrial_Appendage, Lung, Muscle_Skeletal, Testis, Thyroid	#N/A	#N/A	#N/A	#N/A	#N/A
2_32236970_T_G_b37	rs116064914	ENSG00000162961	DPY30	AATAAA	Refrence allele	6	0	0	0	0	0	0	Adipose_Subcutaneous, Esophagus_Mucosa, Heart_Atrial_Appendage, Lung, Thyroid, Whole_blood	#N/A	#N/A	#N/A	#N/A	#N/A
2_3502055_T_G_b37	rs1130319	ENSG00000182551	ADI1	AATAAA	Refrence allele	5	3	0	0	0	0	0	#N/A	Brain_Caudate_basal_ganglia, Brain_Cortex, Heart_Left_Ventricle, Testis, Whole_blood	Brain_Cortex, Heart_Left_Ventricle, Whole_blood	Brain_Caudate_basal_ganglia, Testis	#N/A	#N/A
2_54480336_A_T_b37	rs62139254	ENSG00000178021	TSPYL6	AATAAA	Refrence allele	1	1	0	0	2	0	0	Brain_Cortex, Brain_Cortex	#N/A	#N/A	Brain_Cortex, Brain_Cortex	#N/A	estimated bone mineral density (Morris_2018), Decreased effect, Bone-Mineral-Density-Estimated_Kemp_2017 (Bone-Mineral-Density-Estimated_Kemp_2017), Decreased effect
2_65497262_A_G_b37	rs11698	ENSG00000138071	ACTR2	AATAAA	Refrence allele	11	1	0	1	1	1	1	Adipose_Subcutaneous, Adipose_Subcutaneous, Brain_Caudate_basal_ganglia, Brain_Caudate_basal_ganglia, Brain_Cortex, Brain_Cortex, Esophagus_Mucosa, Esophagus_Mucosa, Heart_Atrial_Appendage, Heart_Atrial_Appendage, Heart_Left_Ventricle, Heart_Left_Ventricle, Lung, Lung, Muscle_Skeletal, Muscle_Skeletal, Testis, Testis, Thyroid, Thyroid, Whole_blood, Whole_blood	#N/A	#N/A	Adipose_Subcutaneous, Adipose_Subcutaneous, Brain_Caudate_basal_ganglia, Brain_Caudate_basal_ganglia, Brain_Cortex, Brain_Cortex, Esophagus_Mucosa, Esophagus_Mucosa, Heart_Atrial_Appendage, Heart_Atrial_Appendage, Heart_Left_Ventricle, Heart_Left_Ventricle, Lung, Lung, Muscle_Skeletal, Muscle_Skeletal, Testis, Testis, Thyroid, Thyroid, Whole_blood, Whole_blood	Monocyte-Count (Blood-Cell-Traits_Astle_2016), Decreased effect (high colocalization)	estimated bone mineral density (Morris_2018), Increased effect (high colocalization)
2_85772628_C_T_b37	rs62165899	ENSG00000115486	GGCX	ATTAAA	Alternative allele	1	1	0	0	1	0	0	Lung	#N/A	#N/A	Lung	#N/A	albuminuria level (Teumer_2019), Increased effect
20_13801398_A_G_b37	rs79416844	ENSG00000101247	NDUFAF5	AATAAA	Refrence allele	8	0	0	0	0	0	0	Adipose_Subcutaneous, Brain_Cortex, Breast_Mammary_Tissue, Esophagus_Mucosa, Heart_Atrial_Appendage, Lung, Muscle_Skeletal, Thyroid	#N/A	#N/A	#N/A	#N/A	#N/A
20_45315346_C_T_b37	rs45544334	ENSG00000172315	TP53RK	AATAAA	Alternative allele	10	1	0	0	0	0	0	Adipose_Subcutaneous, Breast_Mammary_Tissue, Esophagus_Mucosa, Heart_Atrial_Appendage, Heart_Left_Ventricle, Lung, Muscle_Skeletal, Testis, Thyroid, Whole_blood	#N/A	#N/A	Adipose_Subcutaneous, Breast_Mammary_Tissue, Esophagus_Mucosa, Heart_Atrial_Appendage, Heart_Left_Ventricle, Lung, Muscle_Skeletal, Testis, Thyroid, Whole_blood	#N/A	#N/A
20_49495326_G_A_b37	rs6122981	ENSG00000124243	BCAS4	ATTAAA	Alternative allele	2	2	0	0	0	0	0	#N/A	Esophagus_Mucosa, Lung	Esophagus_Mucosa, Lung	#N/A	#N/A	#N/A
20_57834150_A_T_b37	rs2273869	ENSG00000124203	ZNF831	ATTAAA	Refrence allele	2	0	0	0	2	0	0	Brain_Caudate_basal_ganglia, Brain_Caudate_basal_ganglia, Lung, Lung	#N/A	#N/A	#N/A	#N/A	Platelet-Distribution-Width (Blood-Cell-Traits_Astle_2016), Decreased effect | Lymphocyte-Count (Blood-Cell-Traits_Astle_2016)
21_15599848_C_T_b37	rs2822446	ENSG00000185272	RBM11	AATAAA	Alternative allele	3	1	0	0	0	0	0	Esophagus_Mucosa, Lung, Thyroid	#N/A	#N/A	Esophagus_Mucosa, Lung, Thyroid	#N/A	#N/A
21_34163003_T_C_b37	rs79168354	ENSG00000205929	C21orf62	AATAAA	Refrence allele	5	0	0	0	0	0	0	Brain_Caudate_basal_ganglia, Breast_Mammary_Tissue, Esophagus_Mucosa, Heart_Left_Ventricle, Testis	#N/A	#N/A	#N/A	#N/A	#N/A
21_44333185_T_A_b37	rs79864358	ENSG00000160194	NDUFV3	AATAAA	Alternative allele	3	2	0	0	0	0	0	Brain_Caudate_basal_ganglia, Breast_Mammary_Tissue, Thyroid	#N/A	Brain_Caudate_basal_ganglia, Breast_Mammary_Tissue, Thyroid	#N/A	#N/A	#N/A
21_48002833_A_G_b37	rs9978318	ENSG00000160305	DIP2A	ATTAAA	Refrence allele	3	0	0	0	0	0	0	Brain_Caudate_basal_ganglia, Brain_Cortex, Testis	#N/A	#N/A	#N/A	#N/A	#N/A
22_19861127_T_C_b37	rs7285948	ENSG00000184470	TXNRD2	AATAAA	Refrence allele	10	6	0	0	1	0	0	Adipose_Subcutaneous, Brain_Caudate_basal_ganglia, Brain_Cortex, Breast_Mammary_Tissue, Heart_Atrial_Appendage, Heart_Left_Ventricle, Lung, Muscle_Skeletal, Thyroid, Whole_blood	#N/A	#N/A	Adipose_Subcutaneous, Brain_Caudate_basal_ganglia, Brain_Cortex, Breast_Mammary_Tissue, Heart_Atrial_Appendage, Heart_Left_Ventricle, Lung, Muscle_Skeletal, Thyroid, Whole_blood	#N/A	glaucoma (Craig_2020), Decreased effect
22_26886702_T_G_b37	rs4822726	ENSG00000100109	TFIP11	AATAAA	Refrence allele	1	0	0	0	0	0	0	Muscle_Skeletal	#N/A	#N/A	#N/A	#N/A	#N/A
3_10982296_G_A_b37	rs2938401	ENSG00000132164	SLC6A11	AATAAA	Alternative allele	1	0	0	0	0	0	0	Esophagus_Mucosa	#N/A	#N/A	#N/A	#N/A	#N/A
3_111693679_A_T_b37	rs3749300	ENSG00000144824	PHLDB2	AATAAA	Refrence allele	5	0	0	0	0	0	0	Adipose_Subcutaneous, Esophagus_Mucosa, Heart_Atrial_Appendage, Heart_Left_Ventricle, Thyroid	#N/A	#N/A	#N/A	#N/A	#N/A
3_118613331_A_G_b37	rs149124555	ENSG00000144847	IGSF11	AATAAA	Refrence allele	1	0	0	0	0	0	0	Muscle_Skeletal	#N/A	#N/A	#N/A	#N/A	#N/A
3_141881956_T_C_b37	rs73236067	ENSG00000175066	GK5	AATAAA	Refrence allele	4	1	0	0	0	0	0	#N/A	Breast_Mammary_Tissue, Lung, Muscle_Skeletal, Thyroid	Breast_Mammary_Tissue, Lung, Muscle_Skeletal, Thyroid	#N/A	#N/A	#N/A
3_149036312_C_T_b37	rs1045808	ENSG00000163762	TM4SF18	ATTAAA	Alternative allele	2	0	0	0	0	0	0	Heart_Left_Ventricle, Thyroid	#N/A	#N/A	#N/A	#N/A	#N/A
3_158324404_A_C_b37	rs73024790	ENSG00000178053	MLF1	AATAAA	Refrence allele	2	0	0	0	0	0	0	#N/A	Breast_Mammary_Tissue, Heart_Left_Ventricle	#N/A	#N/A	#N/A	#N/A
3_169712558_A_G_b37	rs78450791	ENSG00000008952	SEC62	AATAAA	Refrence allele	1	0	0	0	0	0	0	Brain_Cortex	#N/A	#N/A	#N/A	#N/A	#N/A
3_175521245_G_T_b37	rs35999837	ENSG00000177694	NAALADL2	AATAAA	Alternative allele	1	0	0	0	0	0	0	Breast_Mammary_Tissue	#N/A	#N/A	#N/A	#N/A	#N/A
3_179110393_G_A_b37	rs9874433	ENSG00000171109	MFN1	ATTAAA	Alternative allele	8	0	0	0	0	0	0	Breast_Mammary_Tissue, Esophagus_Mucosa, Heart_Atrial_Appendage, Heart_Left_Ventricle, Lung, Muscle_Skeletal, Testis, Thyroid	#N/A	#N/A	#N/A	#N/A	#N/A
3_190024188_G_A_b37	rs2204226	ENSG00000163347	CLDN1	AATAAA	Alternative allele	6	0	0	0	0	0	0	Adipose_Subcutaneous, Brain_Caudate_basal_ganglia, Breast_Mammary_Tissue, Lung, Testis, Thyroid	#N/A	#N/A	#N/A	#N/A	#N/A
3_53850475_T_A_b37	rs4234642	ENSG00000016391	CHDH	AATAAA	Alternative allele	2	0	0	0	0	0	0	Brain_Caudate_basal_ganglia, Heart_Left_Ventricle	#N/A	#N/A	#N/A	#N/A	#N/A
3_69155477_G_A_b37	rs3772983	ENSG00000144746	ARL6IP5	AATAAA	Alternative allele	1	0	0	0	0	0	0	Whole_blood	#N/A	#N/A	#N/A	#N/A	#N/A
3_97660198_A_G_b37	rs832089	ENSG00000170854	RIOX2	AATAAA	Refrence allele	4	0	0	0	0	0	0	Breast_Mammary_Tissue, Esophagus_Mucosa, Muscle_Skeletal, Thyroid	#N/A	#N/A	#N/A	#N/A	#N/A
4_103714786_G_T_b37	rs223443	ENSG00000109332	UBE2D3	AATAAA	Alternative allele	7	3	0	2	2	0	0	#N/A	Brain_Caudate_basal_ganglia, Brain_Caudate_basal_ganglia, Brain_Caudate_basal_ganglia, Brain_Caudate_basal_ganglia, Brain_Cortex, Brain_Cortex, Brain_Cortex, Brain_Cortex, Breast_Mammary_Tissue, Breast_Mammary_Tissue, Breast_Mammary_Tissue, Breast_Mammary_Tissue, Heart_Atrial_Appendage, Heart_Atrial_Appendage, Heart_Atrial_Appendage, Heart_Atrial_Appendage, Heart_Left_Ventricle, Heart_Left_Ventri…	Brain_Caudate_basal_ganglia, Brain_Caudate_basal_ganglia, Brain_Caudate_basal_ganglia, Brain_Caudate_basal_ganglia, Brain_Cortex, Brain_Cortex, Brain_Cortex, Brain_Cortex, Breast_Mammary_Tissue, Breast_Mammary_Tissue, Breast_Mammary_Tissue, Breast_Mammary_Tissue, Heart_Atrial_Appendage, Heart_Atrial_Appendage, Heart_Atrial_Appendage, Heart_Atrial_Appendage, Heart_Left_Ventricle, Heart_Left_Ventri…	#N/A	Lymphocyte-Percentage (Blood-Cell-Traits_Astle_2016), Decreased effect | atrial fibrillation (Nielsen_2018), Decreased effect	Lymphocyte-Count (Blood-Cell-Traits_Astle_2016), Decreased effect | type-2 diabetes (Mahajan_2018), Increased effect
4_109663371_T_G_b37	rs4956208	ENSG00000164089	ETNPPL	AATAAA	Refrence allele	1	0	0	0	0	0	0	Brain_Cortex	#N/A	#N/A	#N/A	#N/A	#N/A
4_122053223_T_C_b37	rs6846553	ENSG00000050730	TNIP3	ATTAAA	Refrence allele	3	0	0	0	0	0	0	Brain_Cortex, Lung, Thyroid	#N/A	#N/A	#N/A	#N/A	#N/A
4_141308433_T_A_b37	rs358324	ENSG00000153132	CLGN	AATAAA	Refrence allele	2	0	0	0	0	0	0	Brain_Caudate_basal_ganglia, Brain_Cortex	#N/A	#N/A	#N/A	#N/A	#N/A
4_158092920_A_G_b37	rs11941419	ENSG00000109738	GLRB	AATAAA	Refrence allele	1	0	0	0	0	0	0	Thyroid	#N/A	#N/A	#N/A	#N/A	#N/A
4_164447003_T_C_b37	rs1054683	ENSG00000145416	MARCH1	AATAAA	Refrence allele	5	3	0	0	0	0	0	Brain_Caudate_basal_ganglia, Brain_Cortex, Heart_Left_Ventricle, Lung, Testis	#N/A	#N/A	Brain_Caudate_basal_ganglia, Brain_Cortex, Heart_Left_Ventricle, Lung, Testis	#N/A	#N/A
4_167024905_T_C_b37	rs1497948	ENSG00000038295	TLL1	ATTAAA	Refrence allele	6	0	0	0	0	0	0	Adipose_Subcutaneous, Brain_Cortex, Breast_Mammary_Tissue, Esophagus_Mucosa, Lung, Muscle_Skeletal	#N/A	#N/A	#N/A	#N/A	#N/A
4_1694809_T_C_b37	rs8051	ENSG00000163950	SLBP	ATTAAA	Refrence allele	1	0	0	0	2	0	0	Testis, Testis	#N/A	#N/A	#N/A	#N/A	Height_Wood_2014 (Height_Wood_2014), Decreased effect, Height (Yengo_BMI+Height_2018), Decreased effect
4_25002157_G_T_b37	rs9999022	ENSG00000153012	LGI2	AATAAA	Alternative allele	2	1	0	0	0	0	0	Testis	Brain_Cortex	Brain_Cortex, Testis	#N/A	#N/A	#N/A
4_252804_G_A_b37	rs12510827	ENSG00000186777	ZNF732	AATAAA	Alternative allele	2	1	0	0	0	0	0	Brain_Cortex, Testis	#N/A	Brain_Cortex, Testis	#N/A	#N/A	#N/A
4_31147272_A_C_b37	rs4692500	ENSG00000169851	PCDH7	ATTAAA	Refrence allele	1	0	0	2	0	0	0	Esophagus_Mucosa, Esophagus_Mucosa	#N/A	#N/A	#N/A	BMI (Yengo_BMI+Height_2018), Decreased effect, Height (Yengo_BMI+Height_2018), Decreased effect	#N/A
4_39452432_A_C_b37	rs2687968	ENSG00000163682	RPL9	ATTAAA	Refrence allele	1	1	0	0	0	0	0	Lung	#N/A	#N/A	Lung	#N/A	#N/A
4_41962491_C_A_b37	rs1043343	ENSG00000109133	TMEM33	ATTAAA	Alternative allele	8	0	0	0	0	0	0	Adipose_Subcutaneous, Breast_Mammary_Tissue, Esophagus_Mucosa, Heart_Atrial_Appendage, Lung, Testis, Thyroid, Whole_blood	#N/A	#N/A	#N/A	#N/A	#N/A
4_48863189_T_C_b37	rs79407743	ENSG00000109180	OCIAD1	ATTAAA	Refrence allele	1	0	0	0	0	0	0	#N/A	Lung	#N/A	#N/A	#N/A	#N/A
4_56292101_A_T_b37	rs6802	ENSG00000134851	TMEM165	AATAAA	Alternative allele	3	2	0	2	1	2	0	Heart_Atrial_Appendage, Heart_Atrial_Appendage, Heart_Atrial_Appendage, Heart_Left_Ventricle, Heart_Left_Ventricle, Heart_Left_Ventricle, Muscle_Skeletal, Muscle_Skeletal, Muscle_Skeletal	#N/A	#N/A	Heart_Atrial_Appendage, Heart_Atrial_Appendage, Heart_Atrial_Appendage, Heart_Left_Ventricle, Heart_Left_Ventricle, Heart_Left_Ventricle, Muscle_Skeletal, Muscle_Skeletal, Muscle_Skeletal	Waist-Hip-Ratio-Adjusted-For-BMI-Females (Waist-Format-1_Shungin_2015), Decreased effect (high colocalization) | Waist-Hip-Ratio-Adjusted-For-BMI-Females-European (Waist-Format-1_Shungin_2015), Decreased effect (high colocalization)	body-fat distribution (Pulit_2019), Decreased effect
4_57827119_T_A_b37	rs13113032	ENSG00000084092	NOA1	ATTAAA	Refrence allele	3	1	0	1	1	0	0	Brain_Cortex, Brain_Cortex, Heart_Left_Ventricle, Heart_Left_Ventricle, Thyroid, Thyroid	#N/A	Brain_Cortex, Brain_Cortex, Heart_Left_Ventricle, Heart_Left_Ventricle, Thyroid, Thyroid	#N/A	Bone-Mineral-Density-Estimated_Kemp_2017 (Bone-Mineral-Density-Estimated_Kemp_2017), Decreased effect (high colocalization)	estimated bone mineral density (Morris_2018), Increased effect
4_77034095_T_G_b37	rs79294795	ENSG00000138750	NUP54	AATAAA	Refrence allele	1	1	0	0	0	0	0	#N/A	Thyroid	Thyroid	#N/A	#N/A	#N/A
4_77034096_T_A_b37	rs79825418	ENSG00000138750	NUP54	AATAAA	Refrence allele	1	1	0	0	0	0	0	#N/A	Thyroid	Thyroid	#N/A	#N/A	#N/A
4_77034097_T_C_b37	rs75529676	ENSG00000138750	NUP54	AATAAA	Refrence allele	1	1	0	0	0	0	0	#N/A	Thyroid	Thyroid	#N/A	#N/A	#N/A
4_83344850_T_A_b37	rs13952	ENSG00000152795	HNRNPDL	AATAAA	Refrence allele	5	0	0	0	0	0	0	#N/A	Adipose_Subcutaneous, Brain_Caudate_basal_ganglia, Brain_Cortex, Muscle_Skeletal, Thyroid	#N/A	#N/A	#N/A	#N/A
4_84382550_A_G_b37	rs77519137	ENSG00000163319	MRPS18C	AATAAA	Refrence allele	6	0	0	0	0	0	0	Breast_Mammary_Tissue, Heart_Atrial_Appendage, Heart_Left_Ventricle, Lung, Testis, Thyroid	#N/A	#N/A	#N/A	#N/A	#N/A
4_89182518_T_C_b37	rs7658173	ENSG00000163644	PPM1K	AATAAA	Refrence allele	10	0	0	0	0	0	0	Adipose_Subcutaneous, Brain_Caudate_basal_ganglia, Brain_Cortex, Breast_Mammary_Tissue, Esophagus_Mucosa, Heart_Atrial_Appendage, Heart_Left_Ventricle, Muscle_Skeletal, Testis, Thyroid	#N/A	#N/A	#N/A	#N/A	#N/A
4_99801016_A_G_b37	rs150187763	ENSG00000151247	EIF4E	ATTAAA	Refrence allele	2	0	0	0	0	0	0	#N/A	Adipose_Subcutaneous, Esophagus_Mucosa	#N/A	#N/A	#N/A	#N/A
5_102365186_G_A_b37	rs5855	ENSG00000145730	PAM	AATAAA	Alternative allele	9	1	0	1	3	0	0	Adipose_Subcutaneous, Adipose_Subcutaneous, Adipose_Subcutaneous, Adipose_Subcutaneous, Brain_Caudate_basal_ganglia, Brain_Caudate_basal_ganglia, Brain_Caudate_basal_ganglia, Brain_Caudate_basal_ganglia, Breast_Mammary_Tissue, Breast_Mammary_Tissue, Breast_Mammary_Tissue, Breast_Mammary_Tissue, Esophagus_Mucosa, Esophagus_Mucosa, Esophagus_Mucosa, Esophagus_Mucosa, Heart_Atrial_Appendage, Heart_A…	#N/A	Adipose_Subcutaneous, Adipose_Subcutaneous, Adipose_Subcutaneous, Adipose_Subcutaneous, Brain_Caudate_basal_ganglia, Brain_Caudate_basal_ganglia, Brain_Caudate_basal_ganglia, Brain_Caudate_basal_ganglia, Breast_Mammary_Tissue, Breast_Mammary_Tissue, Breast_Mammary_Tissue, Breast_Mammary_Tissue, Esophagus_Mucosa, Esophagus_Mucosa, Esophagus_Mucosa, Esophagus_Mucosa, Heart_Atrial_Appendage, Heart_A…	#N/A	insomnia (Jansen_2019), Decreased effect	type-2 diabetes (Mahajan_2018), Increased effect | body-fat distribution (Pulit_2019), Decreased effect | Height (Yengo_BMI+Height_2018), Decreased effect
5_107194704_A_G_b37	rs76913715	ENSG00000145743	FBXL17	AATAAA	Refrence allele	1	1	0	0	0	0	0	#N/A	Muscle_Skeletal	Muscle_Skeletal	#N/A	#N/A	#N/A
5_108672755_T_A_b37	rs33730	ENSG00000198961	PJA2	ATTAAA	Refrence allele	2	1	0	2	1	1	0	Lung, Lung, Lung, Whole_blood, Whole_blood, Whole_blood	#N/A	Lung, Lung, Lung, Whole_blood, Whole_blood, Whole_blood	#N/A	Bone-Mineral-Density-Estimated_Kemp_2017 (Bone-Mineral-Density-Estimated_Kemp_2017), Decreased effect |BMI (Yengo_BMI+Height_2018), Decreased effect (high colocalization)	estimated bone mineral density (Morris_2018), Decreased effect
5_110462674_A_C_b37	rs114583874	ENSG00000134987	WDR36	AATAAA	Refrence allele	1	0	0	0	0	0	0	Heart_Atrial_Appendage	#N/A	#N/A	#N/A	#N/A	#N/A
5_111065428_T_G_b37	rs4618	ENSG00000134986	NREP	AATAAA	Refrence allele	1	0	0	0	0	0	0	Whole_blood	#N/A	#N/A	#N/A	#N/A	#N/A
5_115363281_T_G_b37	rs79790545	ENSG00000172901	LVRN	AATAAA	Refrence allele	7	0	0	0	0	0	0	Adipose_Subcutaneous, Breast_Mammary_Tissue, Esophagus_Mucosa, Lung, Muscle_Skeletal, Testis, Thyroid	#N/A	#N/A	#N/A	#N/A	#N/A
5_140476939_A_G_b37	rs3776101	ENSG00000112852	PCDHB2	AATAAA	Refrence allele	10	8	0	0	0	0	0	Adipose_Subcutaneous, Brain_Cortex, Breast_Mammary_Tissue, Esophagus_Mucosa, Heart_Atrial_Appendage, Heart_Left_Ventricle, Lung, Muscle_Skeletal, Testis, Thyroid	#N/A	#N/A	Adipose_Subcutaneous, Brain_Cortex, Breast_Mammary_Tissue, Esophagus_Mucosa, Heart_Atrial_Appendage, Heart_Left_Ventricle, Lung, Muscle_Skeletal, Testis, Thyroid	#N/A	#N/A
5_140517690_C_A_b37	rs79503440	ENSG00000113209	PCDHB5	AATAAA	Alternative allele	2	0	0	0	0	0	0	Lung, Testis	#N/A	#N/A	#N/A	#N/A	#N/A
5_14508793_A_T_b37	rs192969715	ENSG00000038382	TRIO	ATTAAA	Refrence allele	2	0	0	0	0	0	0	Esophagus_Mucosa, Testis	#N/A	#N/A	#N/A	#N/A	#N/A
5_1461568_C_T_b37	rs4738	ENSG00000153395	LPCAT1	AATAAA	Alternative allele	2	0	0	0	0	0	0	Lung, Testis	#N/A	#N/A	#N/A	#N/A	#N/A
5_150056997_G_A_b37	rs76816714	ENSG00000164591	MYOZ3	AATAAA	Alternative allele	1	0	0	0	0	0	0	Muscle_Skeletal	#N/A	#N/A	#N/A	#N/A	#N/A
5_154256175_G_A_b37	rs12300	ENSG00000155508	CNOT8	AATAAA	Alternative allele	1	1	0	1	0	0	0	#N/A	Heart_Left_Ventricle	#N/A	Heart_Left_Ventricle	estimated bone mineral density (Morris_2018), Decreased effect	#N/A
5_162873507_A_G_b37	rs422356	ENSG00000113328	CCNG1	AATAAA	Refrence allele	6	0	0	0	0	0	0	Adipose_Subcutaneous, Heart_Atrial_Appendage, Lung, Muscle_Skeletal, Thyroid, Whole_blood	#N/A	#N/A	#N/A	#N/A	#N/A
5_167972986_T_C_b37	rs1990920	ENSG00000120137	PANK3	AATAAA	Refrence allele	1	0	0	0	0	0	0	#N/A	Adipose_Subcutaneous	#N/A	#N/A	#N/A	#N/A
5_174955535_T_A_b37	rs72821224	ENSG00000164466	SFXN1	AATAAA	Alternative allele	7	0	0	0	0	0	0	Adipose_Subcutaneous, Esophagus_Mucosa, Heart_Left_Ventricle, Lung, Muscle_Skeletal, Thyroid, Whole_blood	#N/A	#N/A	#N/A	#N/A	#N/A
5_50140765_A_G_b37	rs13163802	ENSG00000151883	PARP8	AATAAA	Refrence allele	2	0	0	0	0	0	0	Lung, Thyroid	#N/A	#N/A	#N/A	#N/A	#N/A
5_52391532_T_C_b37	rs116368818	ENSG00000164172	MOCS2	AATAAA	Refrence allele	1	0	0	0	0	0	0	Heart_Atrial_Appendage	#N/A	#N/A	#N/A	#N/A	#N/A
5_58147753_T_A_b37	rs295670	ENSG00000152932	RAB3C	ATTAAA	Alternative allele	3	0	0	0	0	0	0	Adipose_Subcutaneous, Brain_Caudate_basal_ganglia, Brain_Cortex	#N/A	#N/A	#N/A	#N/A	#N/A
5_59884317_C_T_b37	rs2409791	ENSG00000035499	DEPDC1B	AATAAA	Alternative allele	1	0	0	0	1	0	1	Testis	#N/A	#N/A	#N/A	#N/A	Mean-Platelet-Volume (Blood-Cell-Traits_Astle_2016), Decreased effect (high colocalization)
5_6676626_A_G_b37	rs73737156	ENSG00000145545	SRD5A1	AATAAA	Refrence allele	7	0	0	0	0	0	0	Adipose_Subcutaneous, Brain_Cortex, Breast_Mammary_Tissue, Esophagus_Mucosa, Lung, Testis, Thyroid	#N/A	#N/A	#N/A	#N/A	#N/A
5_78984046_A_G_b37	rs73121500	ENSG00000164329	PAPD4	AATAAA	Refrence allele	1	0	0	0	0	0	0	Lung	#N/A	#N/A	#N/A	#N/A	#N/A
5_94798519_T_A_b37	rs10056208	ENSG00000198677	TTC37	AATAAA	Refrence allele	3	2	0	0	0	0	0	Adipose_Subcutaneous, Testis	Brain_Caudate_basal_ganglia	Adipose_Subcutaneous, Brain_Caudate_basal_ganglia, Testis	#N/A	#N/A	#N/A
6_107115394_A_G_b37	rs3101493	ENSG00000130348	QRSL1	AATAAA	Refrence allele	8	8	0	0	0	0	0	Adipose_Subcutaneous, Brain_Caudate_basal_ganglia, Brain_Cortex, Breast_Mammary_Tissue, Esophagus_Mucosa, Heart_Left_Ventricle, Lung, Thyroid	#N/A	#N/A	Adipose_Subcutaneous, Brain_Caudate_basal_ganglia, Brain_Cortex, Breast_Mammary_Tissue, Esophagus_Mucosa, Heart_Left_Ventricle, Lung, Thyroid	#N/A	#N/A
6_129899436_C_T_b37	rs118086339	ENSG00000146376	ARHGAP18	AATAAA	Alternative allele	2	0	0	0	0	0	0	Lung, Muscle_Skeletal	#N/A	#N/A	#N/A	#N/A	#N/A
6_132212350_T_A_b37	rs34142005	ENSG00000197594	ENPP1	ATTAAA	Alternative allele	1	0	0	0	0	0	0	Adipose_Subcutaneous	#N/A	#N/A	#N/A	#N/A	#N/A
6_143665748_G_A_b37	rs9496592	ENSG00000146416	AIG1	AATAAA	Alternative allele	2	0	0	0	1	0	0	Lung, Testis	#N/A	#N/A	#N/A	#N/A	Height (Yengo_BMI+Height_2018), Decreased effect
6_153306552_G_T_b37	rs4870159	ENSG00000112031	MTRF1L	AATAAA	Alternative allele	2	2	0	0	0	0	0	#N/A	Breast_Mammary_Tissue, Testis	Breast_Mammary_Tissue, Testis	#N/A	#N/A	#N/A
6_160100116_A_T_b37	rs2842980	ENSG00000112096	SOD2	ATTAAA	Alternative allele	3	0	0	0	0	0	0	Breast_Mammary_Tissue, Muscle_Skeletal, Whole_blood	#N/A	#N/A	#N/A	#N/A	#N/A
6_167455876_G_A_b37	rs79818000	ENSG00000213066	FGFR1OP	AATAAA	Alternative allele	7	0	0	0	0	0	0	Esophagus_Mucosa, Heart_Atrial_Appendage, Heart_Left_Ventricle, Lung, Muscle_Skeletal, Thyroid, Whole_blood	#N/A	#N/A	#N/A	#N/A	#N/A
6_169617429_A_G_b37	rs1132755	ENSG00000186340	THBS2	ATTAAA	Refrence allele	1	0	0	0	0	0	0	#N/A	Breast_Mammary_Tissue	#N/A	#N/A	#N/A	#N/A
6_169617430_T_C_b37	rs10280	ENSG00000186340	THBS2	ATTAAA	Refrence allele	1	0	0	0	0	0	0	Thyroid	#N/A	#N/A	#N/A	#N/A	#N/A
6_18225479_A_C_b37	rs78888154	ENSG00000124795	DEK	ATTAAA	Refrence allele	1	0	0	0	0	0	0	Thyroid	#N/A	#N/A	#N/A	#N/A	#N/A
6_32611021_T_C_b37	rs9272934	ENSG00000196735	HLA-DQA1	AATAAA	Refrence allele	1	1	0	0	0	0	0	Heart_Left_Ventricle	#N/A	#N/A	Heart_Left_Ventricle	#N/A	#N/A
6_42163839_A_T_b37	rs2395805	ENSG00000048544	MRPS10	ATTAAA	Alternative allele	1	1	0	0	0	0	0	Adipose_Subcutaneous	#N/A	#N/A	Adipose_Subcutaneous	#N/A	#N/A
6_42662323_C_T_b37	rs149719038	ENSG00000112619	PRPH2	ATTAAA	Alternative allele	1	0	0	0	0	0	0	Testis	#N/A	#N/A	#N/A	#N/A	#N/A
6_44226433_C_T_b37	rs28385699	ENSG00000146232	NFKBIE	ATTAAA	Alternative allele	11	0	0	0	0	0	0	Adipose_Subcutaneous, Brain_Caudate_basal_ganglia, Brain_Cortex, Breast_Mammary_Tissue, Esophagus_Mucosa, Heart_Atrial_Appendage, Lung, Muscle_Skeletal, Testis, Thyroid, Whole_blood	#N/A	#N/A	#N/A	#N/A	#N/A
6_52842839_C_T_b37	rs7496	ENSG00000170899	GSTA4	AATAAA	Alternative allele	2	0	0	0	0	0	0	Lung, Testis	#N/A	#N/A	#N/A	#N/A	#N/A
6_57053519_G_A_b37	rs9382689	ENSG00000112208	BAG2	AATAAA	Alternative allele	3	0	0	0	0	0	0	Brain_Cortex	Heart_Atrial_Appendage, Whole_blood	#N/A	#N/A	#N/A	#N/A
6_71270543_A_C_b37	rs3193656	ENSG00000082269	FAM135A	AATAAA	Refrence allele	3	0	0	0	0	0	0	Esophagus_Mucosa, Lung, Testis	#N/A	#N/A	#N/A	#N/A	#N/A
6_75964688_T_C_b37	rs414624	ENSG00000112697	TMEM30A	ATTAAA	Refrence allele	2	2	0	1	0	0	0	Adipose_Subcutaneous, Heart_Atrial_Appendage	#N/A	Adipose_Subcutaneous, Heart_Atrial_Appendage	#N/A	Height (Yengo_BMI+Height_2018), Decreased effect	#N/A
7_110303527_T_C_b37	rs1044729	ENSG00000184903	IMMP2L	ATTAAA	Refrence allele	4	0	0	0	0	0	0	Brain_Caudate_basal_ganglia, Heart_Atrial_Appendage, Lung, Thyroid	#N/A	#N/A	#N/A	#N/A	#N/A
7_116201228_G_A_b37	rs187498039	ENSG00000105974	CAV1	ATTAAA	Alternative allele	1	0	0	0	0	0	0	#N/A	Thyroid	#N/A	#N/A	#N/A	#N/A
7_116438418_G_A_b37	rs6566	ENSG00000105976	MET	AATAAA	Alternative allele	3	1	0	2	0	0	0	Muscle_Skeletal, Muscle_Skeletal	Adipose_Subcutaneous, Adipose_Subcutaneous, Brain_Caudate_basal_ganglia, Brain_Caudate_basal_ganglia	Adipose_Subcutaneous, Adipose_Subcutaneous, Brain_Caudate_basal_ganglia, Brain_Caudate_basal_ganglia, Muscle_Skeletal, Muscle_Skeletal	#N/A	Platelet-Count (Blood-Cell-Traits_Astle_2016), Decreased effect | Plateletcrit (Blood-Cell-Traits_Astle_2016), Decreased effect	#N/A
7_124459925_G_A_b37	rs11983251	ENSG00000128513	POT1	AATAAA	Alternative allele	3	0	0	0	0	0	0	Breast_Mammary_Tissue, Lung, Thyroid	#N/A	#N/A	#N/A	#N/A	#N/A
7_128589427_G_A_b37	rs10954213	ENSG00000128604	IRF5	AATAAA	Alternative allele	12	7	0	0	2	0	0	Adipose_Subcutaneous, Adipose_Subcutaneous, Brain_Caudate_basal_ganglia, Brain_Caudate_basal_ganglia, Brain_Cortex, Brain_Cortex, Breast_Mammary_Tissue, Breast_Mammary_Tissue, Esophagus_Mucosa, Esophagus_Mucosa, Heart_Atrial_Appendage, Heart_Atrial_Appendage, Heart_Left_Ventricle, Heart_Left_Ventricle, Lung, Lung, Muscle_Skeletal, Muscle_Skeletal, Testis, Testis, Thyroid, Thyroid, Whole_blood, Wh…	#N/A	#N/A	Adipose_Subcutaneous, Adipose_Subcutaneous, Brain_Caudate_basal_ganglia, Brain_Caudate_basal_ganglia, Brain_Cortex, Brain_Cortex, Breast_Mammary_Tissue, Breast_Mammary_Tissue, Esophagus_Mucosa, Esophagus_Mucosa, Heart_Atrial_Appendage, Heart_Atrial_Appendage, Heart_Left_Ventricle, Heart_Left_Ventricle, Lung, Lung, Muscle_Skeletal, Muscle_Skeletal, Testis, Testis, Thyroid, Thyroid, Whole_blood, Wh…	#N/A	SLE (Julia_2018), Increased effect | Rheumatoid-Arthritis-European (Rheumatoid-Arthritis_Okada_2014), Decreased effect
7_129125825_T_C_b37	rs676947	ENSG00000128578	STRIP2	AATAAA	Refrence allele	6	0	0	0	0	0	0	Brain_Caudate_basal_ganglia, Heart_Atrial_Appendage, Heart_Left_Ventricle, Lung, Muscle_Skeletal, Testis	#N/A	#N/A	#N/A	#N/A	#N/A
7_133755543_T_A_b37	rs6977494	ENSG00000131558	EXOC4	AATAAA	Refrence allele	10	1	0	0	0	0	0	Brain_Caudate_basal_ganglia, Brain_Cortex, Esophagus_Mucosa, Heart_Atrial_Appendage, Heart_Left_Ventricle, Lung, Muscle_Skeletal, Testis, Thyroid, Whole_blood	#N/A	Brain_Caudate_basal_ganglia, Brain_Cortex, Esophagus_Mucosa, Heart_Atrial_Appendage, Heart_Left_Ventricle, Lung, Muscle_Skeletal, Testis, Thyroid, Whole_blood	#N/A	#N/A	#N/A
7_150218137_G_A_b37	rs58391005	ENSG00000179144	GIMAP7	AATAAA	Alternative allele	2	0	0	4	3	0	0	#N/A	Breast_Mammary_Tissue, Breast_Mammary_Tissue, Breast_Mammary_Tissue, Breast_Mammary_Tissue, Breast_Mammary_Tissue, Breast_Mammary_Tissue, Breast_Mammary_Tissue, Lung, Lung, Lung, Lung, Lung, Lung, Lung	#N/A	#N/A	Neutrophil-Percentage-Of-Granulocytes (Blood-Cell-Traits_Astle_2016), Decreased effect | High-Light-Scatter-Reticulocyte-Count (Blood-Cell-Traits_Astle_2016), Decreased effect | Eosinophil-Percentage-Of-Granulocytes (Blood-Cell-Traits_Astle_2016), Decreased effect |body-fat distribution (Pulit_2019), Decreased effect	Lymphocyte-Count (Blood-Cell-Traits_Astle_2016), Decreased effect | Lymphocyte-Percentage (Blood-Cell-Traits_Astle_2016), Decreased effect | Neutrophil-Percentage-Of-White-Cells (Blood-Cell-Traits_Astle_2016), Decreased effect
7_150418445_T_A_b37	rs7798682	ENSG00000213203	GIMAP1	AATAAA	Refrence allele	9	1	0	0	0	0	0	#N/A	Adipose_Subcutaneous, Breast_Mammary_Tissue, Esophagus_Mucosa, Heart_Atrial_Appendage, Heart_Left_Ventricle, Lung, Muscle_Skeletal, Thyroid, Whole_blood	#N/A	Adipose_Subcutaneous, Breast_Mammary_Tissue, Esophagus_Mucosa, Heart_Atrial_Appendage, Heart_Left_Ventricle, Lung, Muscle_Skeletal, Thyroid, Whole_blood	#N/A	#N/A
7_150502183_T_C_b37	rs78809157	ENSG00000002933	TMEM176A	AATAAA	Refrence allele	2	0	0	0	0	0	0	Muscle_Skeletal, Whole_blood	#N/A	#N/A	#N/A	#N/A	#N/A
7_21941439_A_G_b37	rs12700325	ENSG00000105877	DNAH11	AATAAA	Refrence allele	1	0	0	0	0	0	0	Esophagus_Mucosa	#N/A	#N/A	#N/A	#N/A	#N/A
7_32625754_A_C_b37	rs17462942	ENSG00000105778	AVL9	AATAAA	Refrence allele	2	0	0	0	0	0	0	Lung, Whole_blood	#N/A	#N/A	#N/A	#N/A	#N/A
7_6055929_T_C_b37	rs3779107	ENSG00000086232	EIF2AK1	AATAAA	Refrence allele	1	0	0	0	2	0	0	Brain_Cortex, Brain_Cortex	#N/A	#N/A	#N/A	#N/A	Reticulocyte-Fraction-Of-Red-Cells (Blood-Cell-Traits_Astle_2016), Decreased effect | Reticulocyte-Count (Blood-Cell-Traits_Astle_2016), Decreased effect
7_66276153_A_G_b37	rs3778911	ENSG00000154710	RABGEF1	AATAAA	Refrence allele	12	12	0	4	0	0	0	Adipose_Subcutaneous, Adipose_Subcutaneous, Adipose_Subcutaneous, Adipose_Subcutaneous, Brain_Caudate_basal_ganglia, Brain_Caudate_basal_ganglia, Brain_Caudate_basal_ganglia, Brain_Caudate_basal_ganglia, Brain_Cortex, Brain_Cortex, Brain_Cortex, Brain_Cortex, Breast_Mammary_Tissue, Breast_Mammary_Tissue, Breast_Mammary_Tissue, Breast_Mammary_Tissue, Esophagus_Mucosa, Esophagus_Mucosa, Esophagus_M…	#N/A	Adipose_Subcutaneous, Adipose_Subcutaneous, Adipose_Subcutaneous, Adipose_Subcutaneous, Brain_Caudate_basal_ganglia, Brain_Caudate_basal_ganglia, Brain_Caudate_basal_ganglia, Brain_Caudate_basal_ganglia, Brain_Cortex, Brain_Cortex, Brain_Cortex, Brain_Cortex, Breast_Mammary_Tissue, Breast_Mammary_Tissue, Breast_Mammary_Tissue, Breast_Mammary_Tissue, Esophagus_Mucosa, Esophagus_Mucosa, Esophagus_M…	#N/A	Granulocyte-Count (Blood-Cell-Traits_Astle_2016), Decreased effect | Neutrophil-Plus-Eosinophil-Count (Blood-Cell-Traits_Astle_2016), Decreased effect | Myeloid-White-Cell-Count (Blood-Cell-Traits_Astle_2016), Decreased effect | White-Blood-Cell-Count (Blood-Cell-Traits_Astle_2016), Decreased effect	#N/A
7_7397599_G_A_b37	rs12702610	ENSG00000215018	COL28A1	AATAAA	Alternative allele	6	0	0	0	0	0	0	Breast_Mammary_Tissue, Esophagus_Mucosa, Heart_Atrial_Appendage, Heart_Left_Ventricle, Lung, Muscle_Skeletal	#N/A	#N/A	#N/A	#N/A	#N/A
7_87828204_C_A_b37	rs10268218	ENSG00000008277	ADAM22	AATAAA	Alternative allele	7	0	0	0	0	0	0	Adipose_Subcutaneous, Brain_Caudate_basal_ganglia, Breast_Mammary_Tissue, Heart_Left_Ventricle, Lung, Thyroid, Whole_blood	#N/A	#N/A	#N/A	#N/A	#N/A
7_91740796_G_A_b37	rs10274756	ENSG00000001630	CYP51A1	ATTAAA	Alternative allele	4	0	0	0	2	0	0	#N/A	Adipose_Subcutaneous, Adipose_Subcutaneous, Brain_Cortex, Brain_Cortex, Esophagus_Mucosa, Esophagus_Mucosa, Lung, Lung	#N/A	#N/A	#N/A	estimated bone mineral density (Morris_2018), Increased effect, breast cancer (Michailidou_2017), Decreased effect
7_92029302_G_A_b37	rs12740	ENSG00000001629	ANKIB1	AATAAA	Alternative allele	5	0	0	0	3	0	3	Esophagus_Mucosa, Esophagus_Mucosa, Esophagus_Mucosa, Heart_Atrial_Appendage, Heart_Atrial_Appendage, Heart_Atrial_Appendage, Heart_Left_Ventricle, Heart_Left_Ventricle, Heart_Left_Ventricle, Lung, Lung, Lung, Testis, Testis, Testis	#N/A	#N/A	#N/A	#N/A	breast cancer (Michailidou_2017), Increased effect (high colocalization) | estimated bone mineral density (Morris_2018), Decreased effect (high colocalization) | Height (Yengo_BMI+Height_2018), Decreased effect (high colocalization)
7_94060509_G_T_b37	rs1062394	ENSG00000164692	COL1A2	ATTAAA	Alternative allele	1	0	0	0	0	0	0	Testis	#N/A	#N/A	#N/A	#N/A	#N/A
7_99488543_C_T_b37	rs2572010	ENSG00000146833	TRIM4	AATAAA	Alternative allele	10	10	0	1	0	1	0	Adipose_Subcutaneous, Brain_Caudate_basal_ganglia, Brain_Cortex, Esophagus_Mucosa, Heart_Atrial_Appendage, Heart_Left_Ventricle, Lung, Muscle_Skeletal, Thyroid, Whole_blood	#N/A	#N/A	Adipose_Subcutaneous, Brain_Caudate_basal_ganglia, Brain_Cortex, Esophagus_Mucosa, Heart_Atrial_Appendage, Heart_Left_Ventricle, Lung, Muscle_Skeletal, Thyroid, Whole_blood	Offspring-Birth-Weight_Beaumont_2018 (Offspring-Birth-Weight_Beaumont_2018), Decreased effect (high colocalization)	#N/A
8_101585139_T_A_b37	rs2507776	ENSG00000174226	SNX31	AATAAA	Refrence allele	7	1	0	0	0	0	0	Adipose_Subcutaneous, Brain_Caudate_basal_ganglia, Esophagus_Mucosa, Heart_Atrial_Appendage, Heart_Left_Ventricle, Muscle_Skeletal, Thyroid	#N/A	#N/A	Adipose_Subcutaneous, Brain_Caudate_basal_ganglia, Esophagus_Mucosa, Heart_Atrial_Appendage, Heart_Left_Ventricle, Muscle_Skeletal, Thyroid	#N/A	#N/A
8_17155316_T_G_b37	rs35853435	ENSG00000155975	VPS37A	AATAAA	Refrence allele	1	0	0	0	0	0	0	Brain_Caudate_basal_ganglia	#N/A	#N/A	#N/A	#N/A	#N/A
8_18388041_C_T_b37	rs3739396	ENSG00000156011	PSD3	ATTAAA	Alternative allele	4	0	0	0	0	0	0	Brain_Caudate_basal_ganglia, Brain_Cortex, Esophagus_Mucosa, Thyroid	#N/A	#N/A	#N/A	#N/A	#N/A
8_23046322_T_C_b37	rs13255781	ENSG00000104689	TNFRSF10A	AATAAA	Refrence allele	4	0	0	0	0	0	0	Adipose_Subcutaneous, Esophagus_Mucosa, Lung, Thyroid	#N/A	#N/A	#N/A	#N/A	#N/A
8_37718894_A_G_b37	rs7003704	ENSG00000156675	RAB11FIP1	AATAAA	Refrence allele	1	0	0	0	0	0	0	Whole_blood	#N/A	#N/A	#N/A	#N/A	#N/A
8_6360289_G_T_b37	rs76020419	ENSG00000091879	ANGPT2	AATAAA	Alternative allele	9	0	0	1	0	1	0	Adipose_Subcutaneous, Breast_Mammary_Tissue, Esophagus_Mucosa, Heart_Atrial_Appendage, Heart_Left_Ventricle, Lung, Muscle_Skeletal, Testis, Thyroid	#N/A	#N/A	#N/A	glaucoma (Craig_2020), Increased effect (high colocalization)	#N/A
8_66515988_C_T_b37	rs1053085	ENSG00000104442	ARMC1	AATAAA	Alternative allele	11	8	0	0	0	0	0	Adipose_Subcutaneous, Brain_Caudate_basal_ganglia, Brain_Cortex, Breast_Mammary_Tissue, Heart_Atrial_Appendage, Heart_Left_Ventricle, Lung, Muscle_Skeletal, Testis, Thyroid, Whole_blood	#N/A	#N/A	Adipose_Subcutaneous, Brain_Caudate_basal_ganglia, Brain_Cortex, Breast_Mammary_Tissue, Heart_Atrial_Appendage, Heart_Left_Ventricle, Lung, Muscle_Skeletal, Testis, Thyroid, Whole_blood	#N/A	#N/A
8_69146175_A_G_b37	rs12681348	ENSG00000046889	PREX2	ATTAAA	Refrence allele	1	0	0	0	0	0	0	Lung	#N/A	#N/A	#N/A	#N/A	#N/A
8_69730797_C_A_b37	rs77705633	ENSG00000165084	C8orf34	AATAAA	Alternative allele	3	0	0	0	0	0	0	Brain_Caudate_basal_ganglia, Lung, Testis	#N/A	#N/A	#N/A	#N/A	#N/A
9_114340399_A_C_b37	rs117169704	ENSG00000173258	ZNF483	AATAAA	Refrence allele	1	0	0	0	2	0	0	Heart_Left_Ventricle, Heart_Left_Ventricle	#N/A	#N/A	#N/A	#N/A	Monocyte-Count (Blood-Cell-Traits_Astle_2016), Decreased effect | Monocyte-Percentage-Of-White-Cells (Blood-Cell-Traits_Astle_2016), Decreased effect
9_130558364_A_C_b37	rs4606161	ENSG00000136877	FPGS	AATAAA	Refrence allele	10	0	0	0	0	0	0	Adipose_Subcutaneous, Breast_Mammary_Tissue, Esophagus_Mucosa, Heart_Atrial_Appendage, Heart_Left_Ventricle, Lung, Muscle_Skeletal, Testis, Thyroid, Whole_blood	#N/A	#N/A	#N/A	#N/A	#N/A
9_132589633_T_A_b37	rs8719	ENSG00000136819	C9orf78	ATTAAA	Refrence allele	7	1	0	0	1	0	0	Adipose_Subcutaneous, Heart_Left_Ventricle, Lung, Muscle_Skeletal, Testis, Thyroid, Whole_blood	#N/A	#N/A	Adipose_Subcutaneous, Heart_Left_Ventricle, Lung, Muscle_Skeletal, Testis, Thyroid, Whole_blood	#N/A	prostate cancer (Schumacher_2018), Increased effect
9_136195840_T_C_b37	rs1141748	ENSG00000148296	SURF6	AATAAA	Refrence allele	11	5	0	0	1	0	1	Adipose_Subcutaneous, Brain_Caudate_basal_ganglia, Brain_Cortex, Breast_Mammary_Tissue, Esophagus_Mucosa, Heart_Atrial_Appendage, Lung, Muscle_Skeletal, Testis, Thyroid, Whole_blood	#N/A	Breast_Mammary_Tissue, Testis	Adipose_Subcutaneous, Brain_Caudate_basal_ganglia, Brain_Cortex, Esophagus_Mucosa, Heart_Atrial_Appendage, Lung, Muscle_Skeletal, Thyroid, Whole_blood	#N/A	Red-Blood-Cell-Distribution-Width_Pilling_2017 (Red-Blood-Cell-Distribution-Width_Pilling_2017)
9_139942576_A_G_b37	rs77892574	ENSG00000054179	ENTPD2	AATAAA	Refrence allele	2	0	0	0	0	0	0	Brain_Caudate_basal_ganglia, Testis	#N/A	#N/A	#N/A	#N/A	#N/A
9_14586790_T_C_b37	rs10810183	ENSG00000175893	ZDHHC21	AATAAA	Refrence allele	1	0	0	1	0	1	0	Adipose_Subcutaneous	#N/A	#N/A	#N/A	schizophrenia (Pardinas_2018), Decreased effect (high colocalization)	#N/A
9_14617477_A_T_b37	rs3819003	ENSG00000175893	ZDHHC21	ATTAAA	Refrence allele	7	0	0	0	0	0	0	Adipose_Subcutaneous, Brain_Caudate_basal_ganglia, Brain_Cortex, Breast_Mammary_Tissue, Esophagus_Mucosa, Heart_Left_Ventricle, Lung	#N/A	#N/A	#N/A	#N/A	#N/A
9_32454348_T_A_b37	rs1360171	ENSG00000122729	ACO1	AATAAA	Alternative allele	8	0	0	0	0	0	0	Adipose_Subcutaneous, Brain_Caudate_basal_ganglia, Brain_Cortex, Breast_Mammary_Tissue, Heart_Atrial_Appendage, Heart_Left_Ventricle, Testis, Thyroid	#N/A	#N/A	#N/A	#N/A	#N/A
9_33920953_A_G_b37	rs10971792	ENSG00000137073	UBAP2	AATAAA	Refrence allele	1	0	0	0	0	0	0	#N/A	Thyroid	#N/A	#N/A	#N/A	#N/A
9_77676305_T_C_b37	rs1045882	ENSG00000106733	NMRK1	AATAAA	Refrence allele	1	1	0	0	0	0	0	#N/A	Breast_Mammary_Tissue	Breast_Mammary_Tissue	#N/A	#N/A	#N/A
9_94793445_A_C_b37	rs7035964	ENSG00000090054	SPTLC1	AATAAA	Refrence allele	10	0	0	0	0	0	0	Adipose_Subcutaneous, Brain_Caudate_basal_ganglia, Brain_Cortex, Breast_Mammary_Tissue, Esophagus_Mucosa, Heart_Atrial_Appendage, Lung, Muscle_Skeletal, Testis, Whole_blood	#N/A	#N/A	#N/A	#N/A	#N/A
X_117925898_A_G_b37	rs2495636	ENSG00000131724	IL13RA1	ATTAAA	Refrence allele	2	1	0	0	0	0	0	Esophagus_Mucosa, Whole_blood	#N/A	Esophagus_Mucosa, Whole_blood	#N/A	#N/A	#N/A
X_118377608_C_T_b37	rs11546862	ENSG00000101856	PGRMC1	AATAAA	Alternative allele	1	0	0	0	0	0	0	Whole_blood	#N/A	#N/A	#N/A	#N/A	#N/A
X_3526261_A_T_b37	rs1056370	ENSG00000183943	PRKX	ATTAAA	Alternative allele	1	0	0	0	0	0	0	Adipose_Subcutaneous	#N/A	#N/A	#N/A	#N/A	#N/A
X_57138589_T_C_b37	rs5960246	ENSG00000186787	SPIN2B	AATAAA	Refrence allele	2	0	0	0	0	0	0	Brain_Caudate_basal_ganglia, Heart_Atrial_Appendage	#N/A	#N/A	#N/A	#N/A	#N/A

## Sheet: Adipose_Subcutaneous
Variant_id	rs_ID	Gene_ID	Gene_Symbol	PAS_Type	Allele	pA-QTL_pval_nominal	pA-QTL_pval_nominal_threshold	In_credible_set	PIA_3'UTR_effect	eQTL_pval_nominal	eQTL_pval_nominal_threshold	PIA_expression_effect	CLPP_eQTL	Trait	PIA_effect_on_triat	GWAS_pval	CLPP_GWAS	Lead_SNP_GWAS_pvalue < 5e-8
1_111894890_A_G_b37	rs9645352	ENSG00000173947	PIFO	AATAAA	Refrence allele	0.536071	0.0136413	FALSE	Shortening	#N/A	#N/A	#N/A	#N/A	#N/A	#N/A	#N/A	#N/A	#N/A
1_118065919_T_A_b37	rs12120771	ENSG00000198162	MAN1A2	AATAAA	Alternative allele	0.00030222	0.0167142	TRUE	Lengthening	#N/A	#N/A	#N/A	#N/A	#N/A	#N/A	#N/A	#N/A	#N/A
1_150931538_A_C_b37	rs74128604	ENSG00000143418	CERS2	ATTAAA	Refrence allele	0.739149	0.0134767	FALSE	Shortening	#N/A	#N/A	#N/A	#N/A	#N/A	#N/A	#N/A	#N/A	#N/A
1_151021509_A_G_b37	rs6664387	ENSG00000197622	CDC42SE1	AATAAA	Refrence allele	0.259725	0.0145562	FALSE	Shortening	#N/A	#N/A	#N/A	#N/A	#N/A	#N/A	#N/A	#N/A	#N/A
1_153901302_A_G_b37	rs3748848	ENSG00000198837	DENND4B	AATAAA	Refrence allele	0.00124767	0.0226915	TRUE	Lengthening	3.32665e-08	6.57468e-05	Higher	0.00233983	Height (Yengo_BMI+Height_2018)	Decreased effect	1.3e-06	0.00765625	FALSE
1_153901302_A_G_b37	rs3748848	ENSG00000198837	DENND4B	AATAAA	Refrence allele	0.00124767	0.0226915	TRUE	Lengthening	3.32665e-08	6.57468e-05	Higher	0.00233983	prostate cancer (Schumacher_2018)	Increased effect	7.79537e-13	0.00322606	TRUE
1_156687576_C_T_b37	rs4661214	ENSG00000143319	ISG20L2	AATAAA	Alternative allele	0.550601	0.00996754	FALSE	Lengthening	#N/A	#N/A	#N/A	#N/A	#N/A	#N/A	#N/A	#N/A	#N/A
1_179813551_T_G_b37	rs76891334	ENSG00000169905	TOR1AIP2	ATTAAA	Refrence allele	0.571446	0.0128994	FALSE	Lengthening	#N/A	#N/A	#N/A	#N/A	#N/A	#N/A	#N/A	#N/A	#N/A
1_180857257_T_G_b37	rs17302054	ENSG00000143324	XPR1	ATTAAA	Refrence allele	0.728206	0.0169652	FALSE	Shortening	#N/A	#N/A	#N/A	#N/A	#N/A	#N/A	#N/A	#N/A	#N/A
1_183592416_G_T_b37	rs2761573	ENSG00000162704	ARPC5	AATAAA	Alternative allele	2.36399e-26	0.0136854	TRUE	Lengthening	2.17304e-12	8.91773e-05	Lower	6.40412e-14	#N/A	#N/A	#N/A	#N/A	#N/A
1_19590407_A_G_b37	rs79413009	ENSG00000053372	MRTO4	AATAAA	Refrence allele	0.0130141	0.0122325	TRUE	Lengthening	#N/A	#N/A	#N/A	#N/A	#N/A	#N/A	#N/A	#N/A	#N/A
1_197475659_T_C_b37	rs116224696	ENSG00000213047	DENND1B	AATAAA	Refrence allele	0.897692	0.0132261	FALSE	Lengthening	#N/A	#N/A	#N/A	#N/A	#N/A	#N/A	#N/A	#N/A	#N/A
1_236711323_T_C_b37	rs15701	ENSG00000119285	HEATR1	AATAAA	Refrence allele	0.000697568	0.0149266	TRUE	Lengthening	#N/A	#N/A	#N/A	#N/A	Platelet-Count (Blood-Cell-Traits_Astle_2016)	Decreased effect	9.088e-06	3.02213e-05	FALSE
1_246931119_A_G_b37	rs41310575	ENSG00000143653	SCCPDH	AATAAA	Refrence allele	1.34962e-15	0.0173633	TRUE	Lengthening	#N/A	#N/A	#N/A	#N/A	#N/A	#N/A	#N/A	#N/A	#N/A
1_27728526_C_T_b37	rs2504762	ENSG00000158195	WASF2	AATAAA	Alternative allele	1.38849e-05	0.0128371	TRUE	Lengthening	#N/A	#N/A	#N/A	#N/A	#N/A	#N/A	#N/A	#N/A	#N/A
1_36602202_T_C_b37	rs4653161	ENSG00000054116	TRAPPC3	AATAAA	Refrence allele	0.00370833	0.0195533	TRUE	Shortening	#N/A	#N/A	#N/A	#N/A	#N/A	#N/A	#N/A	#N/A	#N/A
1_36789546_A_G_b37	rs12116935	ENSG00000116883	RP11-268J15.5	AATAAA	Refrence allele	5.07892e-10	0.017158	TRUE	Lengthening	5.87055e-17	7.10043e-05	Higher	0.413828	Height (Yengo_BMI+Height_2018) (high colocalization)	Decreased effect	1e-16	0.982417	TRUE
1_3801973_T_C_b37	rs7551237	ENSG00000169598	DFFB	AATAAA	Refrence allele	1.74856e-13	0.00979518	FALSE	Lengthening	#N/A	#N/A	#N/A	#N/A	#N/A	#N/A	#N/A	#N/A	#N/A
1_39500749_C_A_b37	rs12074322	ENSG00000168653	NDUFS5	ATTAAA	Alternative allele	0.0535648	0.0142298	TRUE	Lengthening	#N/A	#N/A	#N/A	#N/A	#N/A	#N/A	#N/A	#N/A	#N/A
1_40539076_C_T_b37	rs1126973	ENSG00000131238	PPT1	ATTAAA	Alternative allele	1.05058e-05	0.0210783	FALSE	Shortening	#N/A	#N/A	#N/A	#N/A	#N/A	#N/A	#N/A	#N/A	#N/A
1_43310639_A_G_b37	rs12406279	ENSG00000164010	ERMAP	AATAAA	Refrence allele	4.19934e-56	0.0205417	TRUE	Lengthening	1.56393e-07	7.91824e-05	Lower	0.30161	#N/A	#N/A	#N/A	#N/A	#N/A
1_51821046_A_C_b37	rs1802598	ENSG00000085832	EPS15	ATTAAA	Refrence allele	0.0803072	0.0152186	FALSE	Lengthening	#N/A	#N/A	#N/A	#N/A	#N/A	#N/A	#N/A	#N/A	#N/A
1_67452322_G_A_b37	rs17497828	ENSG00000198160	MIER1	ATTAAA	Alternative allele	2.21549e-06	0.0167009	FALSE	Lengthening	#N/A	#N/A	#N/A	#N/A	#N/A	#N/A	#N/A	#N/A	#N/A
1_79002589_A_G_b37	rs12731181	ENSG00000122420	PTGFR	AATAAA	Refrence allele	0.0107959	0.0131829	TRUE	Lengthening	#N/A	#N/A	#N/A	#N/A	Height (Yengo_BMI+Height_2018)	Decreased effect	8.6e-07	3.62089e-08	TRUE
1_9095202_C_T_b37	rs769898	ENSG00000142583	SLC2A5	AATAAA	Alternative allele	0.153019	0.0139519	TRUE	Lengthening	#N/A	#N/A	#N/A	#N/A	#N/A	#N/A	#N/A	#N/A	#N/A
1_92857558_G_A_b37	rs139888046	ENSG00000122484	RPAP2	AATAAA	Alternative allele	0.0855416	0.0201303	FALSE	Lengthening	#N/A	#N/A	#N/A	#N/A	#N/A	#N/A	#N/A	#N/A	#N/A
1_93607026_A_G_b37	rs72955388	ENSG00000143033	MTF2	ATTAAA	Refrence allele	0.0308557	0.0176695	TRUE	Lengthening	#N/A	#N/A	#N/A	#N/A	#N/A	#N/A	#N/A	#N/A	#N/A
10_102034474_T_C_b37	rs41290536	ENSG00000196072	BLOC1S2	AATAAA	Refrence allele	3.12332e-33	0.0135105	TRUE	Lengthening	2.77862e-38	7.13137e-05	Lower	0.00376395	#N/A	#N/A	#N/A	#N/A	#N/A
10_102317603_G_A_b37	rs59481707	ENSG00000166135	HIF1AN	AATAAA	Alternative allele	5.45078e-13	0.0194262	FALSE	Lengthening	#N/A	#N/A	#N/A	#N/A	#N/A	#N/A	#N/A	#N/A	#N/A
10_116193693_T_C_b37	rs3802733	ENSG00000099204	ABLIM1	AATAAA	Refrence allele	0.17245	0.0107065	FALSE	Lengthening	#N/A	#N/A	#N/A	#N/A	#N/A	#N/A	#N/A	#N/A	#N/A
10_119037009_A_C_b37	rs10377	ENSG00000165650	PDZD8	ATTAAA	Refrence allele	4.37302e-18	0.0231715	FALSE	Shortening	#N/A	#N/A	#N/A	#N/A	#N/A	#N/A	#N/A	#N/A	#N/A
10_120431234_C_T_b37	rs1247112	ENSG00000151893	CACUL1	AATAAA	Alternative allele	0.152017	0.0131142	FALSE	Lengthening	#N/A	#N/A	#N/A	#N/A	#N/A	#N/A	#N/A	#N/A	#N/A
10_120433649_G_T_b37	rs67024721	ENSG00000151893	CACUL1	AATAAA	Alternative allele	1.14436e-14	0.0129427	FALSE	Lengthening	#N/A	#N/A	#N/A	#N/A	#N/A	#N/A	#N/A	#N/A	#N/A
10_13180287_T_G_b37	rs12415716	ENSG00000123240	OPTN	ATTAAA	Refrence allele	3.36957e-16	0.0137751	TRUE	Lengthening	#N/A	#N/A	#N/A	#N/A	White-Blood-Cell-Count (Blood-Cell-Traits_Astle_2016) (high colocalization)	Decreased effect	5.821e-07	0.105334	FALSE
10_13180287_T_G_b37	rs12415716	ENSG00000123240	OPTN	ATTAAA	Refrence allele	3.36957e-16	0.0137751	TRUE	Lengthening	#N/A	#N/A	#N/A	#N/A	Basophil-Plus-Neutrophil-Count (Blood-Cell-Traits_Astle_2016) (high colocalization)	Decreased effect	3.224e-06	0.111868	FALSE
10_13180287_T_G_b37	rs12415716	ENSG00000123240	OPTN	ATTAAA	Refrence allele	3.36957e-16	0.0137751	TRUE	Lengthening	#N/A	#N/A	#N/A	#N/A	Granulocyte-Count (Blood-Cell-Traits_Astle_2016) (high colocalization)	Decreased effect	2.623e-06	0.115448	FALSE
10_13180287_T_G_b37	rs12415716	ENSG00000123240	OPTN	ATTAAA	Refrence allele	3.36957e-16	0.0137751	TRUE	Lengthening	#N/A	#N/A	#N/A	#N/A	Myeloid-White-Cell-Count (Blood-Cell-Traits_Astle_2016) (high colocalization)	Decreased effect	8.206e-07	0.116722	FALSE
10_13180287_T_G_b37	rs12415716	ENSG00000123240	OPTN	ATTAAA	Refrence allele	3.36957e-16	0.0137751	TRUE	Lengthening	#N/A	#N/A	#N/A	#N/A	Neutrophil-Count (Blood-Cell-Traits_Astle_2016) (high colocalization)	Decreased effect	4.057e-06	0.11048	FALSE
10_13180287_T_G_b37	rs12415716	ENSG00000123240	OPTN	ATTAAA	Refrence allele	3.36957e-16	0.0137751	TRUE	Lengthening	#N/A	#N/A	#N/A	#N/A	Neutrophil-Plus-Eosinophil-Count (Blood-Cell-Traits_Astle_2016) (high colocalization)	Decreased effect	3.461e-06	0.113559	FALSE
10_16555431_A_T_b37	rs1055337	ENSG00000165983	PTER	AATAAA	Refrence allele	2.39032e-118	0.00772054	FALSE	Lengthening	#N/A	#N/A	#N/A	#N/A	#N/A	#N/A	#N/A	#N/A	#N/A
10_17631974_T_C_b37	rs76241184	ENSG00000165996	HACD1	AATAAA	Refrence allele	0.000660781	0.015516	FALSE	Lengthening	#N/A	#N/A	#N/A	#N/A	#N/A	#N/A	#N/A	#N/A	#N/A
10_27399806_T_A_b37	rs11015537	ENSG00000136758	YME1L1	ATTAAA	Refrence allele	0.347856	0.0122539	FALSE	Lengthening	#N/A	#N/A	#N/A	#N/A	#N/A	#N/A	#N/A	#N/A	#N/A
10_30303431_T_C_b37	rs12243632	ENSG00000165757	KIAA1462	ATTAAA	Refrence allele	0.00411239	0.0113813	TRUE	Lengthening	#N/A	#N/A	#N/A	#N/A	#N/A	#N/A	#N/A	#N/A	#N/A
10_45950055_T_C_b37	rs116840852	ENSG00000165406	MARCH8	AATAAA	Refrence allele	3.42783e-17	0.0119763	TRUE	Lengthening	1.43955e-05	9.33693e-05	Lower	2.18696e-05	High-Light-Scatter-Reticulocyte-Count (Blood-Cell-Traits_Astle_2016)	Decreased effect	7.024e-06	5.26792e-26	TRUE
10_45950055_T_C_b37	rs116840852	ENSG00000165406	MARCH8	AATAAA	Refrence allele	3.42783e-17	0.0119763	TRUE	Lengthening	1.43955e-05	9.33693e-05	Lower	2.18696e-05	Immature-Fraction-Of-Reticulocytes (Blood-Cell-Traits_Astle_2016)	Decreased effect	9.435e-09	1.76268e-44	TRUE
10_45950055_T_C_b37	rs116840852	ENSG00000165406	MARCH8	AATAAA	Refrence allele	3.42783e-17	0.0119763	TRUE	Lengthening	1.43955e-05	9.33693e-05	Lower	2.18696e-05	Red-Cell-Distribution-Width (Blood-Cell-Traits_Astle_2016)	Decreased effect	2.976e-14	0.00720905	TRUE
10_45950055_T_C_b37	rs116840852	ENSG00000165406	MARCH8	AATAAA	Refrence allele	3.42783e-17	0.0119763	TRUE	Lengthening	1.43955e-05	9.33693e-05	Lower	2.18696e-05	Red-Blood-Cell-Distribution-Width_Pilling_2017 (Red-Blood-Cell-Distribution-Width_Pilling_2017) (high colocalization)	Decreased effect	1.9e-13	0.0869225	TRUE
10_45950055_T_C_b37	rs116840852	ENSG00000165406	MARCH8	AATAAA	Refrence allele	3.42783e-17	0.0119763	TRUE	Lengthening	1.43955e-05	9.33693e-05	Lower	2.18696e-05	Mean-Corpuscular-Hemoglobin (Blood-Cell-Traits_Astle_2016)	Decreased effect	1.546e-08	1.22351e-29	TRUE
10_45950055_T_C_b37	rs116840852	ENSG00000165406	MARCH8	AATAAA	Refrence allele	3.42783e-17	0.0119763	TRUE	Lengthening	1.43955e-05	9.33693e-05	Lower	2.18696e-05	Mean-Corpuscular-Volume (Blood-Cell-Traits_Astle_2016)	Decreased effect	1.875e-11	6.86749e-35	TRUE
10_74767528_T_C_b37	rs58627517	ENSG00000122884	P4HA1	AATAAA	Refrence allele	0.183976	0.0167709	TRUE	Lengthening	#N/A	#N/A	#N/A	#N/A	#N/A	#N/A	#N/A	#N/A	#N/A
11_111595189_A_G_b37	rs585149	ENSG00000137713	PPP2R1B	AATAAA	Refrence allele	4.89317e-07	0.0130504	TRUE	Lengthening	3.92684e-08	6.83763e-05	Higher	0.992666	body-fat distribution (Pulit_2019) (high colocalization)	Increased effect	1.47845e-11	0.457837	TRUE
11_119006755_G_T_b37	rs4262736	ENSG00000172273	HINFP	AATAAA	Alternative allele	0.509443	0.0200538	TRUE	Shortening	#N/A	#N/A	#N/A	#N/A	#N/A	#N/A	#N/A	#N/A	#N/A
11_119006764_G_T_b37	rs200907799	ENSG00000172273	HINFP	AATAAA	Alternative allele	0.620975	0.0209639	FALSE	Shortening	#N/A	#N/A	#N/A	#N/A	#N/A	#N/A	#N/A	#N/A	#N/A
11_33376095_A_G_b37	rs4755571	ENSG00000110422	HIPK3	AATAAA	Refrence allele	0.388484	0.0178273	TRUE	Lengthening	#N/A	#N/A	#N/A	#N/A	#N/A	#N/A	#N/A	#N/A	#N/A
11_4676690_A_G_b37	rs113949980	ENSG00000180785	OR51E1	AATAAA	Refrence allele	8.32251e-15	0.0109913	TRUE	Lengthening	#N/A	#N/A	#N/A	#N/A	#N/A	#N/A	#N/A	#N/A	#N/A
11_60161527_A_G_b37	rs1062167	ENSG00000166927	MS4A7	AATAAA	Refrence allele	1.11317e-06	0.0143239	TRUE	Lengthening	6.85285e-15	6.7098e-05	Higher	3.03445e-08	estimated bone mineral density (Morris_2018)	Decreased effect	3.01021e-08	0.00377742	TRUE
11_67820335_T_A_b37	rs11481	ENSG00000110721	CHKA	ATTAAA	Refrence allele	0.00792656	0.0108671	TRUE	Lengthening	#N/A	#N/A	#N/A	#N/A	#N/A	#N/A	#N/A	#N/A	#N/A
11_74548261_G_A_b37	rs1866562	ENSG00000166439	RNF169	AATAAA	Alternative allele	0.132197	0.012426	TRUE	Lengthening	#N/A	#N/A	#N/A	#N/A	#N/A	#N/A	#N/A	#N/A	#N/A
11_76123531_T_C_b37	rs7115322	ENSG00000179240	RP11-111M22.2	AATAAA	Refrence allele	0.000203945	0.013844	TRUE	Lengthening	#N/A	#N/A	#N/A	#N/A	Eosinophil-Count (Blood-Cell-Traits_Astle_2016)	Decreased effect	2.68e-06	2.44334e-06	TRUE
11_76123531_T_C_b37	rs7115322	ENSG00000179240	RP11-111M22.2	AATAAA	Refrence allele	0.000203945	0.013844	TRUE	Lengthening	#N/A	#N/A	#N/A	#N/A	Eosinophil-Plus-Basophil-Count (Blood-Cell-Traits_Astle_2016)	Decreased effect	3.371e-06	2.18908e-06	TRUE
11_76123531_T_C_b37	rs7115322	ENSG00000179240	RP11-111M22.2	AATAAA	Refrence allele	0.000203945	0.013844	TRUE	Lengthening	#N/A	#N/A	#N/A	#N/A	Eosinophil-Percentage-Of-White-Cells (Blood-Cell-Traits_Astle_2016)	Decreased effect	7.999e-06	1.07775e-05	TRUE
11_76123531_T_C_b37	rs7115322	ENSG00000179240	RP11-111M22.2	AATAAA	Refrence allele	0.000203945	0.013844	TRUE	Lengthening	#N/A	#N/A	#N/A	#N/A	asthma (Zhu_2019)	Decreased effect	1.04342e-07	1.83606e-09	TRUE
11_82529939_T_G_b37	rs7129303	ENSG00000137509	PRCP	AATAAA	Refrence allele	0.19528	0.0165041	FALSE	Lengthening	#N/A	#N/A	#N/A	#N/A	#N/A	#N/A	#N/A	#N/A	#N/A
11_82534340_T_A_b37	rs600166	ENSG00000137509	PRCP	ATTAAA	Refrence allele	0.00377941	0.017151	FALSE	Shortening	#N/A	#N/A	#N/A	#N/A	#N/A	#N/A	#N/A	#N/A	#N/A
11_82967023_A_G_b37	rs565276	ENSG00000137494	ANKRD42	ATTAAA	Refrence allele	0.133821	0.0181021	TRUE	Lengthening	#N/A	#N/A	#N/A	#N/A	#N/A	#N/A	#N/A	#N/A	#N/A
11_82971946_G_A_b37	rs559217	ENSG00000137494	ANKRD42	ATTAAA	Alternative allele	4.06594e-09	0.0189558	FALSE	Lengthening	#N/A	#N/A	#N/A	#N/A	gastroesophageal reflux (An_2019)	Decreased effect	3.39811e-06	0.000105339	FALSE
11_93914129_A_G_b37	rs12800562	ENSG00000110218	PANX1	AATAAA	Refrence allele	0.0278275	0.0146547	TRUE	Lengthening	2.11412e-05	6.72046e-05	Higher	9.2805e-06	#N/A	#N/A	#N/A	#N/A	#N/A
11_94867332_A_T_b37	rs667809	ENSG00000149218	ENDOD1	AATAAA	Refrence allele	0.127123	0.0112852	FALSE	Shortening	#N/A	#N/A	#N/A	#N/A	#N/A	#N/A	#N/A	#N/A	#N/A
11_95556696_C_T_b37	rs514170	ENSG00000087053	MTMR2	AATAAA	Alternative allele	0.0293674	0.0151673	TRUE	Lengthening	#N/A	#N/A	#N/A	#N/A	#N/A	#N/A	#N/A	#N/A	#N/A
12_104153633_G_T_b37	rs12229292	ENSG00000111696	NT5DC3	AATAAA	Alternative allele	7.37255e-09	0.0113904	TRUE	Lengthening	#N/A	#N/A	#N/A	#N/A	#N/A	#N/A	#N/A	#N/A	#N/A
12_109704325_C_T_b37	rs2075263	ENSG00000076555	ACACB	AATAAA	Alternative allele	4.94356e-54	0.0165716	TRUE	Lengthening	#N/A	#N/A	#N/A	#N/A	#N/A	#N/A	#N/A	#N/A	#N/A
12_110214847_T_A_b37	rs17616911	ENSG00000139438	FAM222A	AATAAA	Alternative allele	0.882549	0.011744	FALSE	Shortening	#N/A	#N/A	#N/A	#N/A	#N/A	#N/A	#N/A	#N/A	#N/A
12_118855284_T_A_b37	rs8467	ENSG00000111707	SUDS3	ATTAAA	Alternative allele	0.00315626	0.0148349	TRUE	Lengthening	#N/A	#N/A	#N/A	#N/A	Neuroticism-Symptoms_Okbay_2016 (Neuroticism-Symptoms_Okbay_2016)	Decreased effect	2.827e-06	0.00205299	FALSE
12_133782199_C_T_b37	rs149232094	ENSG00000090612	ZNF268	ATTAAA	Alternative allele	5.86768e-07	0.015429	TRUE	Lengthening	#N/A	#N/A	#N/A	#N/A	estimated bone mineral density (Morris_2018)	Increased effect	2.16647e-07	0.00168392	FALSE
12_15032944_A_T_b37	rs7132884	ENSG00000111341	MGP	AATAAA	Alternative allele	1.59059e-16	0.025483	TRUE	Lengthening	#N/A	#N/A	#N/A	#N/A	Bone-Mineral-Density-Estimated_Kemp_2017 (Bone-Mineral-Density-Estimated_Kemp_2017)	Decreased effect	1.5e-06	0.000448214	FALSE
12_15032944_A_T_b37	rs7132884	ENSG00000111341	MGP	AATAAA	Alternative allele	1.59059e-16	0.025483	TRUE	Lengthening	#N/A	#N/A	#N/A	#N/A	estimated bone mineral density (Morris_2018)	Increased effect	5.18556e-17	0.000641938	TRUE
12_19679452_G_A_b37	rs7296485	ENSG00000139154	AEBP2	AATAAA	Alternative allele	0.793327	0.0154813	TRUE	Lengthening	#N/A	#N/A	#N/A	#N/A	#N/A	#N/A	#N/A	#N/A	#N/A
12_48055741_T_C_b37	rs118155746	ENSG00000005175	RPAP3	AATAAA	Refrence allele	4.1276e-17	0.0171832	TRUE	Lengthening	#N/A	#N/A	#N/A	#N/A	#N/A	#N/A	#N/A	#N/A	#N/A
12_49325578_T_C_b37	rs9788029	ENSG00000134287	ARF3	AATAAA	Refrence allele	2.54308e-06	0.0192201	FALSE	Lengthening	#N/A	#N/A	#N/A	#N/A	menarche onset age (Day_2017)	Decreased effect	2.2e-07	1.59225e-05	TRUE
12_49329527_T_C_b37	rs17123398	ENSG00000134287	ARF3	AATAAA	Refrence allele	0.364257	0.0215264	FALSE	Lengthening	#N/A	#N/A	#N/A	#N/A	#N/A	#N/A	#N/A	#N/A	#N/A
12_51138862_C_T_b37	rs1047912	ENSG00000066084	DIP2B	ATTAAA	Alternative allele	7.37439e-30	0.0160536	TRUE	Lengthening	#N/A	#N/A	#N/A	#N/A	Plateletcrit (Blood-Cell-Traits_Astle_2016)	Decreased effect	9.523e-06	6.3079e-07	TRUE
12_51138862_C_T_b37	rs1047912	ENSG00000066084	DIP2B	ATTAAA	Alternative allele	7.37439e-30	0.0160536	TRUE	Lengthening	#N/A	#N/A	#N/A	#N/A	Red-Blood-Cell-Distribution-Width_Pilling_2017 (Red-Blood-Cell-Distribution-Width_Pilling_2017) (high colocalization)	Decreased effect	1.4e-08	0.949982	TRUE
12_51138862_C_T_b37	rs1047912	ENSG00000066084	DIP2B	ATTAAA	Alternative allele	7.37439e-30	0.0160536	TRUE	Lengthening	#N/A	#N/A	#N/A	#N/A	Height (Yengo_BMI+Height_2018)	Decreased effect	2e-09	6.07658e-18	TRUE
12_51138862_C_T_b37	rs1047912	ENSG00000066084	DIP2B	ATTAAA	Alternative allele	7.37439e-30	0.0160536	TRUE	Lengthening	#N/A	#N/A	#N/A	#N/A	Red-Cell-Distribution-Width (Blood-Cell-Traits_Astle_2016) (high colocalization)	Decreased effect	2.101e-10	0.606291	TRUE
12_51138862_C_T_b37	rs1047912	ENSG00000066084	DIP2B	ATTAAA	Alternative allele	7.37439e-30	0.0160536	TRUE	Lengthening	#N/A	#N/A	#N/A	#N/A	estimated bone mineral density (Morris_2018) (high colocalization)	Increased effect	2.69078e-13	0.0590319	TRUE
12_56595991_C_A_b37	rs4759219	ENSG00000181852	RNF41	ATTAAA	Alternative allele	0.264308	0.0141067	FALSE	Lengthening	#N/A	#N/A	#N/A	#N/A	#N/A	#N/A	#N/A	#N/A	#N/A
12_64540960_A_G_b37	rs7131691	ENSG00000196935	SRGAP1	ATTAAA	Refrence allele	1.25381e-15	0.0133554	TRUE	Lengthening	#N/A	#N/A	#N/A	#N/A	#N/A	#N/A	#N/A	#N/A	#N/A
12_64542897_A_C_b37	rs10878108	ENSG00000196935	SRGAP1	ATTAAA	Refrence allele	6.97788e-14	0.0138169	TRUE	Lengthening	#N/A	#N/A	#N/A	#N/A	#N/A	#N/A	#N/A	#N/A	#N/A
12_65108531_T_C_b37	rs17100600	ENSG00000135677	GNS	AATAAA	Refrence allele	1.79768e-21	0.014644	TRUE	Lengthening	#N/A	#N/A	#N/A	#N/A	#N/A	#N/A	#N/A	#N/A	#N/A
12_6640976_A_T_b37	rs1043282	ENSG00000010292	NCAPD2	ATTAAA	Refrence allele	0.137649	0.0114103	TRUE	Lengthening	#N/A	#N/A	#N/A	#N/A	#N/A	#N/A	#N/A	#N/A	#N/A
12_69162438_A_G_b37	rs12301074	ENSG00000175782	SLC35E3	AATAAA	Refrence allele	7.14025e-15	0.01373	TRUE	Lengthening	#N/A	#N/A	#N/A	#N/A	#N/A	#N/A	#N/A	#N/A	#N/A
12_8072325_A_C_b37	rs113786758	ENSG00000059804	SLC2A3	AATAAA	Refrence allele	0.0204401	0.0108567	FALSE	Lengthening	#N/A	#N/A	#N/A	#N/A	#N/A	#N/A	#N/A	#N/A	#N/A
12_98944104_A_G_b37	rs34963912	ENSG00000120802	TMPO	AATAAA	Refrence allele	1.20098e-12	0.0148629	TRUE	Lengthening	#N/A	#N/A	#N/A	#N/A	#N/A	#N/A	#N/A	#N/A	#N/A
13_21352287_T_A_b37	rs9552277	ENSG00000132953	XPO4	AATAAA	Refrence allele	0.000273835	0.0146873	TRUE	Shortening	1.83943e-07	3.92496e-05	Lower	0.0216724	#N/A	#N/A	#N/A	#N/A	#N/A
13_31905641_G_A_b37	rs912603	ENSG00000187676	B3GLCT	AATAAA	Alternative allele	6.6596e-81	0.0152702	TRUE	Lengthening	#N/A	#N/A	#N/A	#N/A	estimated bone mineral density (Morris_2018) (high colocalization)	Increased effect	2.61038e-06	0.0270211	FALSE
13_43461643_A_G_b37	rs2281810	ENSG00000133106	EPSTI1	AATAAA	Refrence allele	0.49057	0.00873875	TRUE	Lengthening	#N/A	#N/A	#N/A	#N/A	#N/A	#N/A	#N/A	#N/A	#N/A
13_48628629_T_C_b37	rs1968029	ENSG00000136146	MED4	AATAAA	Refrence allele	0.97834	0.01306	FALSE	Lengthening	#N/A	#N/A	#N/A	#N/A	#N/A	#N/A	#N/A	#N/A	#N/A
13_53263805_T_A_b37	rs61959618	ENSG00000165416	SUGT1	ATTAAA	Refrence allele	0.000186525	0.0198965	FALSE	Lengthening	#N/A	#N/A	#N/A	#N/A	#N/A	#N/A	#N/A	#N/A	#N/A
13_95280923_A_T_b37	rs2298057	ENSG00000152749	GPR180	ATTAAA	Refrence allele	0.35814	0.0173683	FALSE	Shortening	#N/A	#N/A	#N/A	#N/A	#N/A	#N/A	#N/A	#N/A	#N/A
14_105403611_T_C_b37	rs145238396	ENSG00000185567	AHNAK2	AATAAA	Refrence allele	0.00188055	0.0157986	TRUE	Lengthening	#N/A	#N/A	#N/A	#N/A	#N/A	#N/A	#N/A	#N/A	#N/A
14_105461832_C_T_b37	rs8845	ENSG00000140104	C14orf79	ATTAAA	Alternative allele	0.0419104	0.0117231	TRUE	Lengthening	1.13551e-12	3.87016e-05	Lower	2.62236e-19	#N/A	#N/A	#N/A	#N/A	#N/A
14_20825965_A_C_b37	rs2700	ENSG00000129484	PARP2	ATTAAA	Refrence allele	0.000226061	0.0139071	TRUE	Lengthening	2.48741e-07	2.90391e-05	Higher	0.00363376	#N/A	#N/A	#N/A	#N/A	#N/A
14_20914598_G_A_b37	rs66761532	ENSG00000092094	OSGEP	AATAAA	Alternative allele	0.14838	0.00783346	TRUE	Lengthening	#N/A	#N/A	#N/A	#N/A	#N/A	#N/A	#N/A	#N/A	#N/A
14_51722682_G_A_b37	rs3088089	ENSG00000139921	TMX1	ATTAAA	Alternative allele	4.80691e-05	0.0147026	FALSE	Shortening	#N/A	#N/A	#N/A	#N/A	#N/A	#N/A	#N/A	#N/A	#N/A
14_56152808_A_T_b37	rs7158176	ENSG00000126777	KTN1	ATTAAA	Refrence allele	2.04206e-07	0.0204125	FALSE	Lengthening	#N/A	#N/A	#N/A	#N/A	#N/A	#N/A	#N/A	#N/A	#N/A
14_59938578_T_C_b37	rs11621886	ENSG00000126790	L3HYPDH	AATAAA	Refrence allele	1.09265e-13	0.0163692	FALSE	Lengthening	#N/A	#N/A	#N/A	#N/A	#N/A	#N/A	#N/A	#N/A	#N/A
14_60611528_T_C_b37	rs409866	ENSG00000100612	DHRS7	AATAAA	Refrence allele	1.13705e-60	0.0232311	FALSE	Lengthening	#N/A	#N/A	#N/A	#N/A	estimated bone mineral density (Morris_2018)	Increased effect	2.87402e-06	1.21529e-07	FALSE
14_63758805_G_T_b37	rs60444475	ENSG00000126785	RHOJ	ATTAAA	Alternative allele	5.14799e-16	0.0107259	TRUE	Lengthening	#N/A	#N/A	#N/A	#N/A	#N/A	#N/A	#N/A	#N/A	#N/A
14_65401695_C_A_b37	rs6745	ENSG00000258289	CHURC1	AATAAA	Alternative allele	4.56474e-119	0.0132118	TRUE	Lengthening	2.14991e-122	6.4305e-05	Lower	0.00260311	Height (Yengo_BMI+Height_2018)	Decreased effect	9e-09	2.25644e-05	TRUE
14_71138730_C_T_b37	rs13738	ENSG00000133985	TTC9	AATAAA	Alternative allele	0.233947	0.00835106	TRUE	Lengthening	#N/A	#N/A	#N/A	#N/A	#N/A	#N/A	#N/A	#N/A	#N/A
14_74042317_C_T_b37	rs14290	ENSG00000119673	ACOT2	ATTAAA	Alternative allele	0.981295	0.00895102	FALSE	Shortening	#N/A	#N/A	#N/A	#N/A	#N/A	#N/A	#N/A	#N/A	#N/A
14_74163625_G_A_b37	rs17129430	ENSG00000119661	DNAL1	ATTAAA	Alternative allele	0.0873712	0.0122157	TRUE	Lengthening	#N/A	#N/A	#N/A	#N/A	#N/A	#N/A	#N/A	#N/A	#N/A
14_74352411_G_A_b37	rs62003710	ENSG00000140043	PTGR2	AATAAA	Alternative allele	0.198846	0.0150954	FALSE	Lengthening	#N/A	#N/A	#N/A	#N/A	#N/A	#N/A	#N/A	#N/A	#N/A
14_74524665_T_C_b37	rs10139971	ENSG00000119711	ALDH6A1	ATTAAA	Refrence allele	0.098654	0.0128814	FALSE	Lengthening	#N/A	#N/A	#N/A	#N/A	#N/A	#N/A	#N/A	#N/A	#N/A
14_88932140_A_G_b37	rs78630525	ENSG00000070778	PTPN21	AATAAA	Refrence allele	9.40738e-12	0.0148963	TRUE	Lengthening	#N/A	#N/A	#N/A	#N/A	#N/A	#N/A	#N/A	#N/A	#N/A
14_94515947_A_T_b37	rs34540964	ENSG00000089723	OTUB2	AATAAA	Refrence allele	0.111632	0.0139845	FALSE	Lengthening	#N/A	#N/A	#N/A	#N/A	#N/A	#N/A	#N/A	#N/A	#N/A
15_101610294_T_C_b37	rs15342	ENSG00000154237	LRRK1	AATAAA	Refrence allele	6.20592e-16	0.00664234	FALSE	Lengthening	#N/A	#N/A	#N/A	#N/A	#N/A	#N/A	#N/A	#N/A	#N/A
15_102193818_G_A_b37	rs28634118	ENSG00000185418	TARSL2	AATAAA	Alternative allele	0.252548	0.0138456	FALSE	Shortening	#N/A	#N/A	#N/A	#N/A	#N/A	#N/A	#N/A	#N/A	#N/A
15_44062874_A_T_b37	rs7181912	ENSG00000128886	ELL3	ATTAAA	Refrence allele	1.86746e-05	0.0210724	TRUE	Shortening	#N/A	#N/A	#N/A	#N/A	#N/A	#N/A	#N/A	#N/A	#N/A
15_72115541_C_A_b37	rs8747	ENSG00000066933	MYO9A	AATAAA	Alternative allele	0.00538028	0.0149951	TRUE	Lengthening	#N/A	#N/A	#N/A	#N/A	Red-Blood-Cell-Count (Blood-Cell-Traits_Astle_2016)	Decreased effect	1.69e-06	3.71253e-05	TRUE
15_72115541_C_A_b37	rs8747	ENSG00000066933	MYO9A	AATAAA	Alternative allele	0.00538028	0.0149951	TRUE	Lengthening	#N/A	#N/A	#N/A	#N/A	Height (Yengo_BMI+Height_2018)	Decreased effect	1e-11	1.10463e-19	TRUE
15_85174600_G_T_b37	rs4842977	ENSG00000177082	WDR73	AATAAA	Alternative allele	0.0132864	0.0198599	TRUE	Lengthening	#N/A	#N/A	#N/A	#N/A	Height (Yengo_BMI+Height_2018)	Decreased effect	5.4e-08	2.97202e-28	TRUE
16_2089006_G_A_b37	rs3211995	ENSG00000065054	SLC9A3R2	AATAAA	Alternative allele	0.00163733	0.00864229	TRUE	Shortening	#N/A	#N/A	#N/A	#N/A	Height (Yengo_BMI+Height_2018)	Decreased effect	5.4e-26	0.000388954	TRUE
16_2089006_G_A_b37	rs3211995	ENSG00000065054	SLC9A3R2	AATAAA	Alternative allele	0.00163733	0.00864229	TRUE	Shortening	#N/A	#N/A	#N/A	#N/A	BMI (Yengo_BMI+Height_2018)	Decreased effect	5.3e-09	0.00388143	TRUE
16_2089006_G_A_b37	rs3211995	ENSG00000065054	SLC9A3R2	AATAAA	Alternative allele	0.00163733	0.00864229	TRUE	Shortening	#N/A	#N/A	#N/A	#N/A	Height_Wood_2014 (Height_Wood_2014) (high colocalization)	Decreased effect	2.1e-11	0.163166	TRUE
16_2089006_G_A_b37	rs3211995	ENSG00000065054	SLC9A3R2	AATAAA	Alternative allele	0.00163733	0.00864229	TRUE	Shortening	#N/A	#N/A	#N/A	#N/A	glaucoma (Craig_2020) (high colocalization)	Decreased effect	4.65355e-06	0.061794	FALSE
16_2089006_G_A_b37	rs3211995	ENSG00000065054	SLC9A3R2	AATAAA	Alternative allele	0.00163733	0.00864229	TRUE	Shortening	#N/A	#N/A	#N/A	#N/A	estimated bone mineral density (Morris_2018) (high colocalization)	Decreased effect	1.41327e-11	0.0947357	TRUE
16_3589846_A_G_b37	rs1124285	ENSG00000103351	CLUAP1	ATTAAA	Refrence allele	0.12665	0.0110119	FALSE	Lengthening	#N/A	#N/A	#N/A	#N/A	#N/A	#N/A	#N/A	#N/A	#N/A
16_55617127_C_T_b37	rs12934747	ENSG00000087253	LPCAT2	AATAAA	Alternative allele	5.52076e-38	0.0112963	FALSE	Lengthening	#N/A	#N/A	#N/A	#N/A	estimated bone mineral density (Morris_2018)	Increased effect	5.95622e-07	8.56294e-05	FALSE
16_56395497_T_C_b37	rs76021325	ENSG00000159461	AMFR	AATAAA	Refrence allele	0.00436202	0.0146359	TRUE	Lengthening	#N/A	#N/A	#N/A	#N/A	#N/A	#N/A	#N/A	#N/A	#N/A
16_56667854_A_G_b37	rs2270837	ENSG00000205364	MT1M	ATTAAA	Refrence allele	7.71731e-12	0.0122217	TRUE	Shortening	#N/A	#N/A	#N/A	#N/A	#N/A	#N/A	#N/A	#N/A	#N/A
16_69202908_A_G_b37	rs74886619	ENSG00000141076	UTP4	AATAAA	Refrence allele	3.40649e-20	0.0169292	TRUE	Lengthening	5.62123e-20	8.69995e-05	Lower	1	#N/A	#N/A	#N/A	#N/A	#N/A
16_70194609_G_A_b37	rs8059355	ENSG00000090857	PDPR	AATAAA	Alternative allele	1.1985e-05	0.00889521	TRUE	Lengthening	#N/A	#N/A	#N/A	#N/A	#N/A	#N/A	#N/A	#N/A	#N/A
16_75572495_G_A_b37	rs2550888	ENSG00000205084	TMEM231	ATTAAA	Alternative allele	0.0153342	0.0120958	FALSE	Shortening	#N/A	#N/A	#N/A	#N/A	#N/A	#N/A	#N/A	#N/A	#N/A
16_81111856_A_G_b37	rs8052490	ENSG00000140905	GCSH	AATAAA	Refrence allele	0.00150083	0.0149443	TRUE	Lengthening	#N/A	#N/A	#N/A	#N/A	Mean-Corpuscular-Volume (Blood-Cell-Traits_Astle_2016)	Decreased effect	4.134e-06	8.43636e-05	FALSE
16_82022480_A_G_b37	rs13335950	ENSG00000184860	SDR42E1	AATAAA	Refrence allele	0.0567515	0.00950527	TRUE	Lengthening	#N/A	#N/A	#N/A	#N/A	#N/A	#N/A	#N/A	#N/A	#N/A
16_89748933_T_C_b37	rs114138144	ENSG00000158792	SPATA2L	ATTAAA	Refrence allele	0.620687	0.00895813	FALSE	Shortening	#N/A	#N/A	#N/A	#N/A	#N/A	#N/A	#N/A	#N/A	#N/A
17_15879910_C_T_b37	rs1045599	ENSG00000214941	ZSWIM7	AATAAA	Alternative allele	2.12114e-109	0.0122056	TRUE	Lengthening	#N/A	#N/A	#N/A	#N/A	Basophil-Plus-Neutrophil-Count (Blood-Cell-Traits_Astle_2016) (high colocalization)	Decreased effect	1.233e-21	0.0319842	TRUE
17_15879910_C_T_b37	rs1045599	ENSG00000214941	ZSWIM7	AATAAA	Alternative allele	2.12114e-109	0.0122056	TRUE	Lengthening	#N/A	#N/A	#N/A	#N/A	Granulocyte-Percentage-Of-Myeloid-White-Cells (Blood-Cell-Traits_Astle_2016) (high colocalization)	Decreased effect	1.446e-13	0.0342067	TRUE
17_15879910_C_T_b37	rs1045599	ENSG00000214941	ZSWIM7	AATAAA	Alternative allele	2.12114e-109	0.0122056	TRUE	Lengthening	#N/A	#N/A	#N/A	#N/A	Granulocyte-Count (Blood-Cell-Traits_Astle_2016) (high colocalization)	Decreased effect	2.404e-21	0.0250927	TRUE
17_15879910_C_T_b37	rs1045599	ENSG00000214941	ZSWIM7	AATAAA	Alternative allele	2.12114e-109	0.0122056	TRUE	Lengthening	#N/A	#N/A	#N/A	#N/A	Myeloid-White-Cell-Count (Blood-Cell-Traits_Astle_2016) (high colocalization)	Decreased effect	2.072e-20	0.0286874	TRUE
17_15879910_C_T_b37	rs1045599	ENSG00000214941	ZSWIM7	AATAAA	Alternative allele	2.12114e-109	0.0122056	TRUE	Lengthening	#N/A	#N/A	#N/A	#N/A	Lymphocyte-Percentage (Blood-Cell-Traits_Astle_2016)	Decreased effect	3.217e-25	0.00264569	TRUE
17_15879910_C_T_b37	rs1045599	ENSG00000214941	ZSWIM7	AATAAA	Alternative allele	2.12114e-109	0.0122056	TRUE	Lengthening	#N/A	#N/A	#N/A	#N/A	Neutrophil-Percentage-Of-White-Cells (Blood-Cell-Traits_Astle_2016)	Decreased effect	1.746e-24	0.0075421	TRUE
17_15879910_C_T_b37	rs1045599	ENSG00000214941	ZSWIM7	AATAAA	Alternative allele	2.12114e-109	0.0122056	TRUE	Lengthening	#N/A	#N/A	#N/A	#N/A	BMI (Yengo_BMI+Height_2018) (high colocalization)	Decreased effect	1.9e-10	0.085884	TRUE
17_15879910_C_T_b37	rs1045599	ENSG00000214941	ZSWIM7	AATAAA	Alternative allele	2.12114e-109	0.0122056	TRUE	Lengthening	#N/A	#N/A	#N/A	#N/A	Neutrophil-Count (Blood-Cell-Traits_Astle_2016) (high colocalization)	Decreased effect	3.097e-21	0.0340851	TRUE
17_15879910_C_T_b37	rs1045599	ENSG00000214941	ZSWIM7	AATAAA	Alternative allele	2.12114e-109	0.0122056	TRUE	Lengthening	#N/A	#N/A	#N/A	#N/A	Neutrophil-Plus-Eosinophil-Count (Blood-Cell-Traits_Astle_2016) (high colocalization)	Decreased effect	7.577e-21	0.0247762	TRUE
17_15879910_C_T_b37	rs1045599	ENSG00000214941	ZSWIM7	AATAAA	Alternative allele	2.12114e-109	0.0122056	TRUE	Lengthening	#N/A	#N/A	#N/A	#N/A	White-Blood-Cell-Count (Blood-Cell-Traits_Astle_2016) (high colocalization)	Decreased effect	4.299e-09	0.0454989	TRUE
17_18231797_T_C_b37	rs12952556	ENSG00000176974	SHMT1	AATAAA	Refrence allele	8.4163e-05	0.012509	FALSE	Lengthening	#N/A	#N/A	#N/A	#N/A	body-fat distribution (Pulit_2019)	Decreased effect	1.71912e-12	7.33533e-07	TRUE
17_21431579_A_C_b37	rs73981510	ENSG00000212719	C17orf51	ATTAAA	Refrence allele	0.744405	0.0113373	TRUE	Shortening	#N/A	#N/A	#N/A	#N/A	#N/A	#N/A	#N/A	#N/A	#N/A
17_31277885_A_G_b37	rs2428358	ENSG00000006042	TMEM98	AATAAA	Refrence allele	2.50616e-32	0.016009	TRUE	Lengthening	1.94959e-08	5.30722e-05	Lower	0.000319052	#N/A	#N/A	#N/A	#N/A	#N/A
17_33596157_C_T_b37	rs2671824	ENSG00000166750	SLFN5	AATAAA	Alternative allele	0.0117555	0.0166026	TRUE	Lengthening	2.19531e-06	4.97404e-05	Lower	1.05294e-12	#N/A	#N/A	#N/A	#N/A	#N/A
17_33731895_T_C_b37	rs12937141	ENSG00000172123	SLFN12	ATTAAA	Refrence allele	0.0597542	0.014253	FALSE	Lengthening	#N/A	#N/A	#N/A	#N/A	#N/A	#N/A	#N/A	#N/A	#N/A
17_40962509_A_T_b37	rs11552192	ENSG00000126581	BECN1	ATTAAA	Alternative allele	3.21176e-26	0.0237759	TRUE	Lengthening	1.07903e-09	8.51224e-05	Lower	0.165817	body-fat distribution (Pulit_2019) (high colocalization)	Decreased effect	1.53633e-06	0.0120949	TRUE
17_40962509_A_T_b37	rs11552192	ENSG00000126581	BECN1	ATTAAA	Alternative allele	3.21176e-26	0.0237759	TRUE	Lengthening	1.07903e-09	8.51224e-05	Lower	0.165817	type-2 diabetes (Mahajan_2018) (high colocalization)	Decreased effect	1.97318e-09	0.289939	TRUE
17_41845527_C_A_b37	rs1230401	ENSG00000108861	DUSP3	ATTAAA	Alternative allele	0.00482817	0.0148304	TRUE	Lengthening	#N/A	#N/A	#N/A	#N/A	estimated bone mineral density (Morris_2018)	Decreased effect	2.71324e-12	9.01862e-41	TRUE
17_41845527_C_A_b37	rs1230401	ENSG00000108861	DUSP3	ATTAAA	Alternative allele	0.00482817	0.0148304	TRUE	Lengthening	#N/A	#N/A	#N/A	#N/A	Bone-Mineral-Density-Estimated_Kemp_2017 (Bone-Mineral-Density-Estimated_Kemp_2017)	Decreased effect	1.2e-08	6.39807e-09	TRUE
17_42749955_T_C_b37	rs8069752	ENSG00000180329	CCDC43	ATTAAA	Refrence allele	0.00163685	0.0219622	TRUE	Lengthening	#N/A	#N/A	#N/A	#N/A	Platelet-Count (Blood-Cell-Traits_Astle_2016) (high colocalization)	Decreased effect	1.593e-06	0.0193854	FALSE
17_42749955_T_C_b37	rs8069752	ENSG00000180329	CCDC43	ATTAAA	Refrence allele	0.00163685	0.0219622	TRUE	Lengthening	#N/A	#N/A	#N/A	#N/A	Plateletcrit (Blood-Cell-Traits_Astle_2016) (high colocalization)	Decreased effect	6.248e-06	0.0201726	FALSE
17_42749955_T_C_b37	rs8069752	ENSG00000180329	CCDC43	ATTAAA	Refrence allele	0.00163685	0.0219622	TRUE	Lengthening	#N/A	#N/A	#N/A	#N/A	estimated bone mineral density (Morris_2018) (high colocalization)	Decreased effect	7.50847e-08	0.0260325	FALSE
17_43183403_T_C_b37	rs17684744	ENSG00000161714	PLCD3	ATTAAA	Refrence allele	0.0432295	0.0115335	FALSE	Lengthening	#N/A	#N/A	#N/A	#N/A	#N/A	#N/A	#N/A	#N/A	#N/A
17_59492268_A_T_b37	rs758599	ENSG00000187013	C17orf82	AATAAA	Refrence allele	0.000194432	0.010777	TRUE	Lengthening	#N/A	#N/A	#N/A	#N/A	Waist-Circumference-Adjusted-For-BMI-Active-Multiethnic (BMI-Physical-Activity-Interaction_GIANT_2017)	Decreased effect	2.84e-07	7.73374e-05	TRUE
17_59492268_A_T_b37	rs758599	ENSG00000187013	C17orf82	AATAAA	Refrence allele	0.000194432	0.010777	TRUE	Lengthening	#N/A	#N/A	#N/A	#N/A	Waist-Circumference-Adjusted-For-BMI-Active-European (BMI-Physical-Activity-Interaction_GIANT_2017)	Decreased effect	1.06e-06	0.000135045	TRUE
17_59492268_A_T_b37	rs758599	ENSG00000187013	C17orf82	AATAAA	Refrence allele	0.000194432	0.010777	TRUE	Lengthening	#N/A	#N/A	#N/A	#N/A	Waist-Circumference-Adjusted-For-BMI-European (Waist-Format-2_Shungin_2015)	Decreased effect	1.6e-07	2.15314e-07	TRUE
17_59492268_A_T_b37	rs758599	ENSG00000187013	C17orf82	AATAAA	Refrence allele	0.000194432	0.010777	TRUE	Lengthening	#N/A	#N/A	#N/A	#N/A	Waist-Circumference-Adjusted-For-BMI-Adjusted-For-Physical-Activity-Multiethnic (BMI-Physical-Activity-Interaction_GIANT_2017)	Decreased effect	1.14e-08	7.84467e-05	TRUE
17_59492268_A_T_b37	rs758599	ENSG00000187013	C17orf82	AATAAA	Refrence allele	0.000194432	0.010777	TRUE	Lengthening	#N/A	#N/A	#N/A	#N/A	Height (Yengo_BMI+Height_2018)	Decreased effect	3.1e-206	9.79743e-06	TRUE
17_59492268_A_T_b37	rs758599	ENSG00000187013	C17orf82	AATAAA	Refrence allele	0.000194432	0.010777	TRUE	Lengthening	#N/A	#N/A	#N/A	#N/A	Height_Lango-Allen_2010 (Height_Lango-Allen_2010)	Decreased effect	2.072e-16	0.00545044	TRUE
17_59492268_A_T_b37	rs758599	ENSG00000187013	C17orf82	AATAAA	Refrence allele	0.000194432	0.010777	TRUE	Lengthening	#N/A	#N/A	#N/A	#N/A	Height-Women (Anthropometrics-Sex-Stratified_Randall_2013)	Decreased effect	3.19e-14	0.00719798	TRUE
17_59492268_A_T_b37	rs758599	ENSG00000187013	C17orf82	AATAAA	Refrence allele	0.000194432	0.010777	TRUE	Lengthening	#N/A	#N/A	#N/A	#N/A	BMI (Yengo_BMI+Height_2018) (high colocalization)	Decreased effect	4.2e-06	0.0117437	FALSE
17_59492268_A_T_b37	rs758599	ENSG00000187013	C17orf82	AATAAA	Refrence allele	0.000194432	0.010777	TRUE	Lengthening	#N/A	#N/A	#N/A	#N/A	Serum-Creatinine (Kidney-Function_Gorski_2017)	Decreased effect	5.48e-06	3.77926e-11	TRUE
17_59492268_A_T_b37	rs758599	ENSG00000187013	C17orf82	AATAAA	Refrence allele	0.000194432	0.010777	TRUE	Lengthening	#N/A	#N/A	#N/A	#N/A	Waist-Circumference-Adjusted-For-BMI (Waist-Format-2_Shungin_2015)	Decreased effect	1.6e-07	1.44375e-06	TRUE
17_59492268_A_T_b37	rs758599	ENSG00000187013	C17orf82	AATAAA	Refrence allele	0.000194432	0.010777	TRUE	Lengthening	#N/A	#N/A	#N/A	#N/A	Height-Men (Anthropometrics-Sex-Stratified_Randall_2013)	Decreased effect	2.56e-06	0.00441231	FALSE
17_59492268_A_T_b37	rs758599	ENSG00000187013	C17orf82	AATAAA	Refrence allele	0.000194432	0.010777	TRUE	Lengthening	#N/A	#N/A	#N/A	#N/A	Waist-Circumference-Adjusted-For-BMI-Adjusted-For-Physical-Activity-European (BMI-Physical-Activity-Interaction_GIANT_2017)	Decreased effect	1.56e-07	4.94879e-05	TRUE
17_59492268_A_T_b37	rs758599	ENSG00000187013	C17orf82	AATAAA	Refrence allele	0.000194432	0.010777	TRUE	Lengthening	#N/A	#N/A	#N/A	#N/A	Height_Wood_2014 (Height_Wood_2014)	Decreased effect	3.7e-46	0.00891904	TRUE
17_59492268_A_T_b37	rs758599	ENSG00000187013	C17orf82	AATAAA	Refrence allele	0.000194432	0.010777	TRUE	Lengthening	#N/A	#N/A	#N/A	#N/A	body-fat distribution (Pulit_2019)	Decreased effect	2.5894e-23	4.01971e-05	TRUE
17_59492268_A_T_b37	rs758599	ENSG00000187013	C17orf82	AATAAA	Refrence allele	0.000194432	0.010777	TRUE	Lengthening	#N/A	#N/A	#N/A	#N/A	Extreme-Height (Anthropometric-Extremes_Berndt_2013)	Decreased effect	4.5e-09	0.00467079	TRUE
17_643426_G_A_b37	rs2740351	ENSG00000179409	GEMIN4	AATAAA	Alternative allele	0.590692	0.0103544	FALSE	Lengthening	#N/A	#N/A	#N/A	#N/A	#N/A	#N/A	#N/A	#N/A	#N/A
17_6481494_T_C_b37	rs2165844	ENSG00000198920	KIAA0753	AATAAA	Refrence allele	0.45491	0.0138299	FALSE	Shortening	#N/A	#N/A	#N/A	#N/A	#N/A	#N/A	#N/A	#N/A	#N/A
17_7825671_T_A_b37	rs78057821	ENSG00000170049	KCNAB3	AATAAA	Alternative allele	0.00207385	0.0138031	TRUE	Lengthening	#N/A	#N/A	#N/A	#N/A	#N/A	#N/A	#N/A	#N/A	#N/A
18_11885912_C_A_b37	rs659485	ENSG00000141404	GNAL	ATTAAA	Alternative allele	0.809484	0.00570648	TRUE	Lengthening	#N/A	#N/A	#N/A	#N/A	#N/A	#N/A	#N/A	#N/A	#N/A
18_29058643_T_C_b37	rs56294225	ENSG00000134757	DSG3	AATAAA	Refrence allele	0.117354	0.0124198	TRUE	Shortening	#N/A	#N/A	#N/A	#N/A	#N/A	#N/A	#N/A	#N/A	#N/A
18_44383205_T_C_b37	rs56138442	ENSG00000078043	PIAS2	ATTAAA	Refrence allele	0.09042	0.0123521	TRUE	Lengthening	#N/A	#N/A	#N/A	#N/A	#N/A	#N/A	#N/A	#N/A	#N/A
18_45362194_T_C_b37	rs1792671	ENSG00000175387	SMAD2	ATTAAA	Refrence allele	0.123628	0.0152706	TRUE	Lengthening	#N/A	#N/A	#N/A	#N/A	#N/A	#N/A	#N/A	#N/A	#N/A
18_51847607_A_G_b37	rs592066	ENSG00000101751	POLI	AATAAA	Refrence allele	0.00093808	0.014049	FALSE	Lengthening	#N/A	#N/A	#N/A	#N/A	#N/A	#N/A	#N/A	#N/A	#N/A
18_55313783_A_T_b37	rs1129621	ENSG00000081923	ATP8B1	ATTAAA	Alternative allele	0.430493	0.0139901	TRUE	Lengthening	#N/A	#N/A	#N/A	#N/A	#N/A	#N/A	#N/A	#N/A	#N/A
18_60054857_A_C_b37	rs884205	ENSG00000141655	TNFRSF11A	ATTAAA	Refrence allele	1.62169e-16	0.0111871	TRUE	Lengthening	#N/A	#N/A	#N/A	#N/A	Lumbar-Spine-Bone-Mineral-Density-All (Bone-Mineral-Density_Estrada_2012) (high colocalization)	Decreased effect	2.618e-08	0.632667	TRUE
18_60054857_A_C_b37	rs884205	ENSG00000141655	TNFRSF11A	ATTAAA	Refrence allele	1.62169e-16	0.0111871	TRUE	Lengthening	#N/A	#N/A	#N/A	#N/A	Lumbar-Spine-Bone-Mineral-Density-Women (Bone-Mineral-Density_Estrada_2012) (high colocalization)	Decreased effect	2.668e-07	0.0390657	TRUE
18_60054857_A_C_b37	rs884205	ENSG00000141655	TNFRSF11A	ATTAAA	Refrence allele	1.62169e-16	0.0111871	TRUE	Lengthening	#N/A	#N/A	#N/A	#N/A	Lumbar-Spine-Bone-Mineral-Density (Bone-Mineral-Density_Zheng_2015) (high colocalization)	Decreased effect	2.77e-09	0.986551	TRUE
18_60054857_A_C_b37	rs884205	ENSG00000141655	TNFRSF11A	ATTAAA	Refrence allele	1.62169e-16	0.0111871	TRUE	Lengthening	#N/A	#N/A	#N/A	#N/A	Femoral-Neck-Bone-Mineral-Density (Bone-Mineral-Density_Zheng_2015) (high colocalization)	Decreased effect	2.71e-06	0.973143	FALSE
18_60054857_A_C_b37	rs884205	ENSG00000141655	TNFRSF11A	ATTAAA	Refrence allele	1.62169e-16	0.0111871	TRUE	Lengthening	#N/A	#N/A	#N/A	#N/A	Height (Yengo_BMI+Height_2018) (high colocalization)	Decreased effect	5.5e-06	0.341006	FALSE
18_60054857_A_C_b37	rs884205	ENSG00000141655	TNFRSF11A	ATTAAA	Refrence allele	1.62169e-16	0.0111871	TRUE	Lengthening	#N/A	#N/A	#N/A	#N/A	Total-Body-Bone-Mineral-Density-All (Bone-Mineral-Density-Total-Body-Lifecourse_Medina-Gomez_2018) (high colocalization)	Decreased effect	4.39e-15	0.825339	TRUE
18_60054857_A_C_b37	rs884205	ENSG00000141655	TNFRSF11A	ATTAAA	Refrence allele	1.62169e-16	0.0111871	TRUE	Lengthening	#N/A	#N/A	#N/A	#N/A	Total-Body-Bone-Mineral-Density-45-to-60 (Bone-Mineral-Density-Total-Body-Lifecourse_Medina-Gomez_2018) (high colocalization)	Decreased effect	9.965e-09	0.61471	TRUE
18_60054857_A_C_b37	rs884205	ENSG00000141655	TNFRSF11A	ATTAAA	Refrence allele	1.62169e-16	0.0111871	TRUE	Lengthening	#N/A	#N/A	#N/A	#N/A	Total-Body-Bone-Mineral-Density-60-And-More (Bone-Mineral-Density-Total-Body-Lifecourse_Medina-Gomez_2018) (high colocalization)	Decreased effect	1.989e-07	0.9512	FALSE
18_60054857_A_C_b37	rs884205	ENSG00000141655	TNFRSF11A	ATTAAA	Refrence allele	1.62169e-16	0.0111871	TRUE	Lengthening	#N/A	#N/A	#N/A	#N/A	estimated bone mineral density (Morris_2018) (high colocalization)	Increased effect	1.73962e-33	1	TRUE
18_60054857_A_C_b37	rs884205	ENSG00000141655	TNFRSF11A	ATTAAA	Refrence allele	1.62169e-16	0.0111871	TRUE	Lengthening	#N/A	#N/A	#N/A	#N/A	Bone-Mineral-Density-Estimated_Kemp_2017 (Bone-Mineral-Density-Estimated_Kemp_2017) (high colocalization)	Decreased effect	9.5e-19	0.9998	TRUE
18_66344127_T_C_b37	rs309204	ENSG00000166479	TMX3	ATTAAA	Refrence allele	0.330401	0.0153045	TRUE	Lengthening	#N/A	#N/A	#N/A	#N/A	#N/A	#N/A	#N/A	#N/A	#N/A
19_16438661_T_A_b37	rs11086029	ENSG00000127528	KLF2	AATAAA	Refrence allele	2.15245e-10	0.00935088	FALSE	Lengthening	#N/A	#N/A	#N/A	#N/A	estimated bone mineral density (Morris_2018)	Increased effect	2.35062e-07	0.00838211	TRUE
19_17360864_C_T_b37	rs3745167	ENSG00000130307	USHBP1	AATAAA	Alternative allele	2.46762e-18	0.0101875	FALSE	Lengthening	#N/A	#N/A	#N/A	#N/A	#N/A	#N/A	#N/A	#N/A	#N/A
19_20047327_A_C_b37	rs1019279	ENSG00000184635	ZNF93	AATAAA	Refrence allele	0.00860705	0.0124847	TRUE	Lengthening	6.70952e-07	7.20813e-05	Higher	0.0108086	#N/A	#N/A	#N/A	#N/A	#N/A
19_20717673_T_G_b37	rs12461357	ENSG00000237440	ZNF737	AATAAA	Refrence allele	0.779773	0.0124147	FALSE	Lengthening	#N/A	#N/A	#N/A	#N/A	#N/A	#N/A	#N/A	#N/A	#N/A
19_23922018_T_A_b37	rs73023850	ENSG00000196172	ZNF681	AATAAA	Refrence allele	5.74076e-05	0.0173033	TRUE	Lengthening	#N/A	#N/A	#N/A	#N/A	#N/A	#N/A	#N/A	#N/A	#N/A
19_35615437_T_C_b37	rs140939374	ENSG00000153902	LGI4	AATAAA	Refrence allele	9.87284e-15	0.00963729	TRUE	Lengthening	#N/A	#N/A	#N/A	#N/A	#N/A	#N/A	#N/A	#N/A	#N/A
19_3593750_T_C_b37	rs34511477	ENSG00000006638	TBXA2R	AATAAA	Refrence allele	0.67842	0.00812822	FALSE	Lengthening	#N/A	#N/A	#N/A	#N/A	#N/A	#N/A	#N/A	#N/A	#N/A
19_36230174_T_C_b37	rs12459634	ENSG00000126246	IGFLR1	AATAAA	Refrence allele	3.35637e-61	0.0138786	TRUE	Lengthening	3.91086e-05	4.94875e-05	Lower	0.0065388	Red-Blood-Cell-Distribution-Width_Pilling_2017 (Red-Blood-Cell-Distribution-Width_Pilling_2017) (high colocalization)	Decreased effect	2.1e-07	0.223531	FALSE
19_36230174_T_C_b37	rs12459634	ENSG00000126246	IGFLR1	AATAAA	Refrence allele	3.35637e-61	0.0138786	TRUE	Lengthening	3.91086e-05	4.94875e-05	Lower	0.0065388	Red-Cell-Distribution-Width (Blood-Cell-Traits_Astle_2016) (high colocalization)	Decreased effect	9.034e-07	0.287665	FALSE
19_37035244_T_C_b37	rs76165526	ENSG00000186020	ZNF529	AATAAA	Refrence allele	0.0969485	0.0176897	FALSE	Lengthening	#N/A	#N/A	#N/A	#N/A	#N/A	#N/A	#N/A	#N/A	#N/A
19_43978512_A_G_b37	rs2599436	ENSG00000176531	PHLDB3	AATAAA	Refrence allele	1.02645e-16	0.0183802	TRUE	Lengthening	#N/A	#N/A	#N/A	#N/A	#N/A	#N/A	#N/A	#N/A	#N/A
19_45422587_A_G_b37	rs12721054	ENSG00000130208	APOC1	AATAAA	Refrence allele	0.00657036	0.00868716	TRUE	Lengthening	#N/A	#N/A	#N/A	#N/A	#N/A	#N/A	#N/A	#N/A	#N/A
19_45652526_T_A_b37	rs76500032	ENSG00000179846	NKPD1	ATTAAA	Refrence allele	0.70715	0.0103304	TRUE	Lengthening	#N/A	#N/A	#N/A	#N/A	#N/A	#N/A	#N/A	#N/A	#N/A
19_58419874_T_C_b37	rs10415951	ENSG00000173480	ZNF417	ATTAAA	Refrence allele	0.00185476	0.00890602	TRUE	Lengthening	#N/A	#N/A	#N/A	#N/A	#N/A	#N/A	#N/A	#N/A	#N/A
19_8330476_G_T_b37	rs6603159	ENSG00000090661	CERS4	AATAAA	Alternative allele	4.21986e-13	0.00751458	TRUE	Lengthening	#N/A	#N/A	#N/A	#N/A	#N/A	#N/A	#N/A	#N/A	#N/A
2_11319253_A_T_b37	rs10754957	ENSG00000134318	ROCK2	AATAAA	Alternative allele	0.00162976	0.0116556	TRUE	Shortening	#N/A	#N/A	#N/A	#N/A	body-fat distribution (Pulit_2019)	Increased effect	1.13496e-06	0.00149305	FALSE
2_114471370_T_C_b37	rs77841658	ENSG00000115084	SLC35F5	ATTAAA	Refrence allele	1.13628e-15	0.0168244	FALSE	Lengthening	#N/A	#N/A	#N/A	#N/A	#N/A	#N/A	#N/A	#N/A	#N/A
2_118870145_A_G_b37	rs55877572	ENSG00000125629	INSIG2	AATAAA	Refrence allele	0.000237917	0.0101082	FALSE	Lengthening	#N/A	#N/A	#N/A	#N/A	#N/A	#N/A	#N/A	#N/A	#N/A
2_121052268_A_T_b37	rs1137385	ENSG00000144118	RALB	ATTAAA	Refrence allele	0.390952	0.0152326	TRUE	Lengthening	#N/A	#N/A	#N/A	#N/A	#N/A	#N/A	#N/A	#N/A	#N/A
2_128461248_A_T_b37	rs17533356	ENSG00000136709	WDR33	AATAAA	Refrence allele	0.000528049	0.0134301	TRUE	Lengthening	#N/A	#N/A	#N/A	#N/A	#N/A	#N/A	#N/A	#N/A	#N/A
2_128950217_C_T_b37	rs11542864	ENSG00000136731	UGGT1	ATTAAA	Alternative allele	0.0134812	0.0203395	FALSE	Lengthening	#N/A	#N/A	#N/A	#N/A	#N/A	#N/A	#N/A	#N/A	#N/A
2_157441670_A_G_b37	rs72907916	ENSG00000115159	GPD2	AATAAA	Refrence allele	0.0230804	0.0154468	TRUE	Lengthening	#N/A	#N/A	#N/A	#N/A	#N/A	#N/A	#N/A	#N/A	#N/A
2_174937467_T_C_b37	rs3739152	ENSG00000138430	OLA1	ATTAAA	Refrence allele	2.83531e-07	0.014739	FALSE	Lengthening	#N/A	#N/A	#N/A	#N/A	#N/A	#N/A	#N/A	#N/A	#N/A
2_175297867_A_T_b37	rs12612661	ENSG00000163328	GPR155	AATAAA	Alternative allele	0.319967	0.017086	FALSE	Shortening	#N/A	#N/A	#N/A	#N/A	#N/A	#N/A	#N/A	#N/A	#N/A
2_176788639_T_C_b37	rs2289971	ENSG00000144320	KIAA1715	AATAAA	Refrence allele	0.992366	0.0124653	FALSE	Shortening	#N/A	#N/A	#N/A	#N/A	#N/A	#N/A	#N/A	#N/A	#N/A
2_179001515_G_A_b37	rs334064	ENSG00000155636	RBM45	AATAAA	Alternative allele	1.89341e-17	0.014793	TRUE	Lengthening	#N/A	#N/A	#N/A	#N/A	Height (Yengo_BMI+Height_2018)	Decreased effect	1.8e-06	1.27901e-11	TRUE
2_182403387_T_G_b37	rs2290517	ENSG00000115232	ITGA4	AATAAA	Refrence allele	0.0228067	0.0131258	TRUE	Shortening	#N/A	#N/A	#N/A	#N/A	#N/A	#N/A	#N/A	#N/A	#N/A
2_191555630_G_A_b37	rs11552967	ENSG00000138386	NAB1	AATAAA	Alternative allele	3.54982e-10	0.0186821	TRUE	Lengthening	#N/A	#N/A	#N/A	#N/A	#N/A	#N/A	#N/A	#N/A	#N/A
2_196999649_C_T_b37	rs12467988	ENSG00000081320	STK17B	AATAAA	Alternative allele	1.48669e-16	0.0145518	TRUE	Lengthening	#N/A	#N/A	#N/A	#N/A	estimated bone mineral density (Morris_2018)	Increased effect	4.10167e-06	0.00206313	FALSE
2_206988452_A_T_b37	rs4147728	ENSG00000023228	NDUFS1	ATTAAA	Alternative allele	0.000455411	0.014199	FALSE	Lengthening	#N/A	#N/A	#N/A	#N/A	#N/A	#N/A	#N/A	#N/A	#N/A
2_216214791_A_G_b37	rs11690946	ENSG00000138363	ATIC	ATTAAA	Refrence allele	0.289547	0.0132906	FALSE	Shortening	#N/A	#N/A	#N/A	#N/A	#N/A	#N/A	#N/A	#N/A	#N/A
2_216225343_A_G_b37	rs1263	ENSG00000115414	FN1	ATTAAA	Refrence allele	5.68586e-17	0.0149738	TRUE	Lengthening	#N/A	#N/A	#N/A	#N/A	#N/A	#N/A	#N/A	#N/A	#N/A
2_231030179_T_C_b37	rs9288658	ENSG00000135899	SP110	ATTAAA	Refrence allele	0.000120947	0.010386	TRUE	Lengthening	#N/A	#N/A	#N/A	#N/A	#N/A	#N/A	#N/A	#N/A	#N/A
2_239309989_G_A_b37	rs11900807	ENSG00000204104	TRAF3IP1	AATAAA	Alternative allele	0.932788	0.0120384	FALSE	Shortening	#N/A	#N/A	#N/A	#N/A	#N/A	#N/A	#N/A	#N/A	#N/A
2_239360853_G_A_b37	rs113291974	ENSG00000065802	ASB1	AATAAA	Alternative allele	0.945933	0.0156883	FALSE	Shortening	#N/A	#N/A	#N/A	#N/A	#N/A	#N/A	#N/A	#N/A	#N/A
2_26613329_A_G_b37	rs7588538	ENSG00000138018	EPT1	ATTAAA	Refrence allele	0.00449672	0.0232937	TRUE	Lengthening	#N/A	#N/A	#N/A	#N/A	#N/A	#N/A	#N/A	#N/A	#N/A
2_32236970_T_G_b37	rs116064914	ENSG00000162961	DPY30	AATAAA	Refrence allele	8.96533e-05	0.0201912	TRUE	Lengthening	#N/A	#N/A	#N/A	#N/A	#N/A	#N/A	#N/A	#N/A	#N/A
2_3502055_T_G_b37	rs1130319	ENSG00000182551	ADI1	AATAAA	Refrence allele	1.14341e-59	0.00854643	FALSE	Shortening	#N/A	#N/A	#N/A	#N/A	#N/A	#N/A	#N/A	#N/A	#N/A
2_46852076_A_G_b37	rs112560095	ENSG00000119878	CRIPT	AATAAA	Refrence allele	0.0478074	0.0157944	FALSE	Shortening	#N/A	#N/A	#N/A	#N/A	#N/A	#N/A	#N/A	#N/A	#N/A
2_54054040_A_G_b37	rs2272250	ENSG00000068912	ERLEC1	AATAAA	Refrence allele	0.110651	0.0186506	TRUE	Shortening	#N/A	#N/A	#N/A	#N/A	#N/A	#N/A	#N/A	#N/A	#N/A
2_65497262_A_G_b37	rs11698	ENSG00000138071	ACTR2	AATAAA	Refrence allele	1.10211e-08	0.0126136	TRUE	Lengthening	#N/A	#N/A	#N/A	#N/A	estimated bone mineral density (Morris_2018)	Increased effect	3.08961e-11	0.0099978	TRUE
2_65497262_A_G_b37	rs11698	ENSG00000138071	ACTR2	AATAAA	Refrence allele	1.10211e-08	0.0126136	TRUE	Lengthening	#N/A	#N/A	#N/A	#N/A	Monocyte-Count (Blood-Cell-Traits_Astle_2016)	Decreased effect	4.136e-06	0.00834406	FALSE
2_74444431_A_T_b37	rs702462	ENSG00000065911	MTHFD2	ATTAAA	Refrence allele	0.566682	0.0188817	TRUE	Shortening	#N/A	#N/A	#N/A	#N/A	#N/A	#N/A	#N/A	#N/A	#N/A
2_75882576_T_C_b37	rs11847	ENSG00000005436	GCFC2	AATAAA	Refrence allele	9.90389e-18	0.0139182	FALSE	Shortening	#N/A	#N/A	#N/A	#N/A	#N/A	#N/A	#N/A	#N/A	#N/A
2_85772628_C_T_b37	rs62165899	ENSG00000115486	GGCX	ATTAAA	Alternative allele	0.170281	0.0148869	TRUE	Lengthening	#N/A	#N/A	#N/A	#N/A	#N/A	#N/A	#N/A	#N/A	#N/A
2_86253508_A_T_b37	rs12124	ENSG00000068654	POLR1A	AATAAA	Alternative allele	1.85631e-51	0.0127899	TRUE	Lengthening	#N/A	#N/A	#N/A	#N/A	#N/A	#N/A	#N/A	#N/A	#N/A
20_10385857_T_C_b37	rs79940214	ENSG00000125863	MKKS	AATAAA	Refrence allele	2.41715e-15	0.0171707	TRUE	Lengthening	2.24267e-07	3.57992e-05	Higher	0.039208	#N/A	#N/A	#N/A	#N/A	#N/A
20_13694585_T_C_b37	rs35726608	ENSG00000089048	ESF1	AATAAA	Refrence allele	0.0274228	0.00988697	FALSE	Lengthening	#N/A	#N/A	#N/A	#N/A	#N/A	#N/A	#N/A	#N/A	#N/A
20_13801398_A_G_b37	rs79416844	ENSG00000101247	NDUFAF5	AATAAA	Refrence allele	1.37705e-05	0.0108606	TRUE	Lengthening	#N/A	#N/A	#N/A	#N/A	#N/A	#N/A	#N/A	#N/A	#N/A
20_42179558_C_T_b37	rs41279270	ENSG00000185513	L3MBTL1	ATTAAA	Alternative allele	0.0141725	0.0105886	FALSE	Lengthening	#N/A	#N/A	#N/A	#N/A	#N/A	#N/A	#N/A	#N/A	#N/A
20_44402869_C_T_b37	rs2664529	ENSG00000124116	WFDC3	AATAAA	Alternative allele	1.41475e-39	0.0171141	TRUE	Lengthening	1.58649e-41	5.50228e-05	Lower	0.000583583	Mean-Platelet-Volume (Blood-Cell-Traits_Astle_2016)	Decreased effect	8.286e-09	2.67555e-06	TRUE
20_45315346_C_T_b37	rs45544334	ENSG00000172315	TP53RK	AATAAA	Alternative allele	2.50388e-11	0.0164008	TRUE	Lengthening	#N/A	#N/A	#N/A	#N/A	#N/A	#N/A	#N/A	#N/A	#N/A
20_49495326_G_A_b37	rs6122981	ENSG00000124243	BCAS4	ATTAAA	Alternative allele	0.0530336	0.0089911	TRUE	Shortening	#N/A	#N/A	#N/A	#N/A	#N/A	#N/A	#N/A	#N/A	#N/A
21_44333185_T_A_b37	rs79864358	ENSG00000160194	NDUFV3	AATAAA	Alternative allele	0.00592244	0.0114686	FALSE	Lengthening	#N/A	#N/A	#N/A	#N/A	#N/A	#N/A	#N/A	#N/A	#N/A
21_48002833_A_G_b37	rs9978318	ENSG00000160305	DIP2A	ATTAAA	Refrence allele	0.001559	0.0111596	FALSE	Lengthening	#N/A	#N/A	#N/A	#N/A	#N/A	#N/A	#N/A	#N/A	#N/A
22_17591089_G_A_b37	rs2895332	ENSG00000177663	IL17RA	ATTAAA	Alternative allele	0.0816816	0.00896288	TRUE	Lengthening	#N/A	#N/A	#N/A	#N/A	#N/A	#N/A	#N/A	#N/A	#N/A
22_19861127_T_C_b37	rs7285948	ENSG00000184470	TXNRD2	AATAAA	Refrence allele	8.31363e-14	0.010298	TRUE	Lengthening	8.71539e-09	4.75955e-05	Lower	6.00313e-07	glaucoma (Craig_2020)	Decreased effect	2.34515e-10	0.00109962	TRUE
3_111693679_A_T_b37	rs3749300	ENSG00000144824	PHLDB2	AATAAA	Refrence allele	0.0039997	0.0146189	TRUE	Lengthening	#N/A	#N/A	#N/A	#N/A	#N/A	#N/A	#N/A	#N/A	#N/A
3_121661597_G_A_b37	rs1136995	ENSG00000163406	SLC15A2	AATAAA	Alternative allele	8.47979e-28	0.0183348	TRUE	Lengthening	#N/A	#N/A	#N/A	#N/A	menarche onset age (Day_2017) (high colocalization)	Increased effect	4.95e-07	0.985292	FALSE
3_150302010_C_T_b37	rs14434	ENSG00000144895	EIF2A	AATAAA	Alternative allele	7.88256e-82	0.012725	TRUE	Lengthening	1.15002e-57	5.16868e-05	Lower	0.25	#N/A	#N/A	#N/A	#N/A	#N/A
3_170584074_A_G_b37	rs35683888	ENSG00000163584	RPL22L1	AATAAA	Refrence allele	1.59113e-87	0.0150794	TRUE	Lengthening	#N/A	#N/A	#N/A	#N/A	type-2 diabetes (Mahajan_2018)	Decreased effect	1.63064e-06	0.0081113	TRUE
3_179110393_G_A_b37	rs9874433	ENSG00000171109	MFN1	ATTAAA	Alternative allele	0.0327788	0.018839	TRUE	Lengthening	#N/A	#N/A	#N/A	#N/A	#N/A	#N/A	#N/A	#N/A	#N/A
3_190024188_G_A_b37	rs2204226	ENSG00000163347	CLDN1	AATAAA	Alternative allele	0.00619937	0.00931115	TRUE	Lengthening	#N/A	#N/A	#N/A	#N/A	#N/A	#N/A	#N/A	#N/A	#N/A
3_197615438_C_T_b37	rs3811700	ENSG00000114473	IQCG	AATAAA	Alternative allele	0.445812	0.00753271	FALSE	Lengthening	#N/A	#N/A	#N/A	#N/A	#N/A	#N/A	#N/A	#N/A	#N/A
3_45786881_A_G_b37	rs7649736	ENSG00000211456	SACM1L	AATAAA	Refrence allele	1.03434e-12	0.0123783	TRUE	Lengthening	#N/A	#N/A	#N/A	#N/A	#N/A	#N/A	#N/A	#N/A	#N/A
3_53850475_T_A_b37	rs4234642	ENSG00000016391	CHDH	AATAAA	Alternative allele	0.000154077	0.00927984	FALSE	Lengthening	#N/A	#N/A	#N/A	#N/A	#N/A	#N/A	#N/A	#N/A	#N/A
3_57306319_T_C_b37	rs3087684	ENSG00000157500	APPL1	ATTAAA	Refrence allele	0.115566	0.0169113	TRUE	Shortening	#N/A	#N/A	#N/A	#N/A	#N/A	#N/A	#N/A	#N/A	#N/A
3_97660198_A_G_b37	rs832089	ENSG00000170854	RIOX2	AATAAA	Refrence allele	0.0480738	0.0206266	TRUE	Lengthening	#N/A	#N/A	#N/A	#N/A	#N/A	#N/A	#N/A	#N/A	#N/A
3_98499881_A_G_b37	rs828603	ENSG00000057019	DCBLD2	AATAAA	Refrence allele	0.000140343	0.0191199	FALSE	Lengthening	#N/A	#N/A	#N/A	#N/A	#N/A	#N/A	#N/A	#N/A	#N/A
4_103714786_G_T_b37	rs223443	ENSG00000109332	UBE2D3	AATAAA	Alternative allele	1.32644e-18	0.016972	FALSE	Shortening	#N/A	#N/A	#N/A	#N/A	atrial fibrillation (Nielsen_2018)	Decreased effect	1.04809e-07	7.10296e-06	FALSE
4_103714786_G_T_b37	rs223443	ENSG00000109332	UBE2D3	AATAAA	Alternative allele	1.32644e-18	0.016972	FALSE	Shortening	#N/A	#N/A	#N/A	#N/A	type-2 diabetes (Mahajan_2018)	Increased effect	2.7673e-08	5.05653e-06	TRUE
4_125586828_A_C_b37	rs35463553	ENSG00000151458	ANKRD50	ATTAAA	Refrence allele	0.107327	0.0146013	TRUE	Shortening	#N/A	#N/A	#N/A	#N/A	#N/A	#N/A	#N/A	#N/A	#N/A
4_141308433_T_A_b37	rs358324	ENSG00000153132	CLGN	AATAAA	Refrence allele	0.0644053	0.0198417	FALSE	Shortening	#N/A	#N/A	#N/A	#N/A	#N/A	#N/A	#N/A	#N/A	#N/A
4_152591225_T_C_b37	rs114115231	ENSG00000059691	GATB	AATAAA	Refrence allele	0.283368	0.0193724	FALSE	Lengthening	#N/A	#N/A	#N/A	#N/A	#N/A	#N/A	#N/A	#N/A	#N/A
4_164447003_T_C_b37	rs1054683	ENSG00000145416	MARCH1	AATAAA	Refrence allele	3.27599e-09	0.0173304	FALSE	Lengthening	#N/A	#N/A	#N/A	#N/A	#N/A	#N/A	#N/A	#N/A	#N/A
4_167024905_T_C_b37	rs1497948	ENSG00000038295	TLL1	ATTAAA	Refrence allele	2.44794e-07	0.00720734	TRUE	Lengthening	#N/A	#N/A	#N/A	#N/A	#N/A	#N/A	#N/A	#N/A	#N/A
4_17631253_T_C_b37	rs6449317	ENSG00000118579	MED28	ATTAAA	Refrence allele	0.125762	0.0117281	FALSE	Shortening	#N/A	#N/A	#N/A	#N/A	#N/A	#N/A	#N/A	#N/A	#N/A
4_25002157_G_T_b37	rs9999022	ENSG00000153012	LGI2	AATAAA	Alternative allele	0.961706	0.0105391	FALSE	Shortening	#N/A	#N/A	#N/A	#N/A	#N/A	#N/A	#N/A	#N/A	#N/A
4_38826871_G_A_b37	rs2381289	ENSG00000174130	TLR6	ATTAAA	Alternative allele	0.955826	0.0124677	FALSE	Lengthening	#N/A	#N/A	#N/A	#N/A	#N/A	#N/A	#N/A	#N/A	#N/A
4_39452432_A_C_b37	rs2687968	ENSG00000163682	RPL9	ATTAAA	Refrence allele	0.296833	0.0127646	FALSE	Lengthening	#N/A	#N/A	#N/A	#N/A	#N/A	#N/A	#N/A	#N/A	#N/A
4_41962491_C_A_b37	rs1043343	ENSG00000109133	TMEM33	ATTAAA	Alternative allele	0.000343956	0.0167688	TRUE	Lengthening	#N/A	#N/A	#N/A	#N/A	#N/A	#N/A	#N/A	#N/A	#N/A
4_56292101_A_T_b37	rs6802	ENSG00000134851	TMEM165	AATAAA	Alternative allele	8.33143e-08	0.010786	FALSE	Lengthening	#N/A	#N/A	#N/A	#N/A	body-fat distribution (Pulit_2019)	Decreased effect	2.24493e-20	5.96264e-07	TRUE
4_77034095_T_G_b37	rs79294795	ENSG00000138750	NUP54	AATAAA	Refrence allele	0.101374	0.017879	FALSE	Shortening	#N/A	#N/A	#N/A	#N/A	#N/A	#N/A	#N/A	#N/A	#N/A
4_77034095_T_G_b37	rs79294795	ENSG00000138750	NUP54	AATAAA	Refrence allele	0.101374	0.0178911	FALSE	Shortening	#N/A	#N/A	#N/A	#N/A	#N/A	#N/A	#N/A	#N/A	#N/A
4_77034096_T_A_b37	rs79825418	ENSG00000138750	NUP54	AATAAA	Refrence allele	0.101374	0.0175514	FALSE	Shortening	#N/A	#N/A	#N/A	#N/A	#N/A	#N/A	#N/A	#N/A	#N/A
4_77034096_T_A_b37	rs79825418	ENSG00000138750	NUP54	AATAAA	Refrence allele	0.101374	0.0172557	FALSE	Shortening	#N/A	#N/A	#N/A	#N/A	#N/A	#N/A	#N/A	#N/A	#N/A
4_77034097_T_C_b37	rs75529676	ENSG00000138750	NUP54	AATAAA	Refrence allele	0.101374	0.0176377	FALSE	Shortening	#N/A	#N/A	#N/A	#N/A	#N/A	#N/A	#N/A	#N/A	#N/A
4_77034097_T_C_b37	rs75529676	ENSG00000138750	NUP54	AATAAA	Refrence allele	0.101374	0.0172359	FALSE	Shortening	#N/A	#N/A	#N/A	#N/A	#N/A	#N/A	#N/A	#N/A	#N/A
4_83344850_T_A_b37	rs13952	ENSG00000152795	HNRNPDL	AATAAA	Refrence allele	0.000337964	0.0192103	TRUE	Shortening	#N/A	#N/A	#N/A	#N/A	#N/A	#N/A	#N/A	#N/A	#N/A
4_89182518_T_C_b37	rs7658173	ENSG00000163644	PPM1K	AATAAA	Refrence allele	1.05372e-26	0.014167	TRUE	Lengthening	#N/A	#N/A	#N/A	#N/A	#N/A	#N/A	#N/A	#N/A	#N/A
4_99801016_A_G_b37	rs150187763	ENSG00000151247	EIF4E	ATTAAA	Refrence allele	0.000566616	0.0124236	TRUE	Shortening	#N/A	#N/A	#N/A	#N/A	#N/A	#N/A	#N/A	#N/A	#N/A
4_99988713_G_A_b37	rs17595186	ENSG00000164024	METAP1	AATAAA	Alternative allele	0.906153	0.0130984	FALSE	Lengthening	#N/A	#N/A	#N/A	#N/A	#N/A	#N/A	#N/A	#N/A	#N/A
5_102365186_G_A_b37	rs5855	ENSG00000145730	PAM	AATAAA	Alternative allele	6.96811e-11	0.0164813	TRUE	Lengthening	#N/A	#N/A	#N/A	#N/A	insomnia (Jansen_2019)	Decreased effect	7.3442e-06	0.00143053	FALSE
5_102365186_G_A_b37	rs5855	ENSG00000145730	PAM	AATAAA	Alternative allele	6.96811e-11	0.0164813	TRUE	Lengthening	#N/A	#N/A	#N/A	#N/A	type-2 diabetes (Mahajan_2018)	Increased effect	9.76221e-11	0.000453483	TRUE
5_102365186_G_A_b37	rs5855	ENSG00000145730	PAM	AATAAA	Alternative allele	6.96811e-11	0.0164813	TRUE	Lengthening	#N/A	#N/A	#N/A	#N/A	body-fat distribution (Pulit_2019)	Decreased effect	1.24757e-12	0.000275266	TRUE
5_102365186_G_A_b37	rs5855	ENSG00000145730	PAM	AATAAA	Alternative allele	6.96811e-11	0.0164813	TRUE	Lengthening	#N/A	#N/A	#N/A	#N/A	Height (Yengo_BMI+Height_2018)	Decreased effect	1.2e-10	0.000106419	TRUE
5_107194704_A_G_b37	rs76913715	ENSG00000145743	FBXL17	AATAAA	Refrence allele	0.238827	0.0182606	TRUE	Shortening	#N/A	#N/A	#N/A	#N/A	#N/A	#N/A	#N/A	#N/A	#N/A
5_111065428_T_G_b37	rs4618	ENSG00000134986	NREP	AATAAA	Refrence allele	0.396217	0.0106679	TRUE	Lengthening	#N/A	#N/A	#N/A	#N/A	#N/A	#N/A	#N/A	#N/A	#N/A
5_112356739_A_G_b37	rs17135265	ENSG00000172795	DCP2	AATAAA	Refrence allele	0.716788	0.0144564	FALSE	Lengthening	#N/A	#N/A	#N/A	#N/A	#N/A	#N/A	#N/A	#N/A	#N/A
5_115363281_T_G_b37	rs79790545	ENSG00000172901	LVRN	AATAAA	Refrence allele	3.13783e-43	0.00923857	TRUE	Lengthening	#N/A	#N/A	#N/A	#N/A	#N/A	#N/A	#N/A	#N/A	#N/A
5_140476939_A_G_b37	rs3776101	ENSG00000112852	PCDHB2	AATAAA	Refrence allele	1.77027e-24	0.0197912	TRUE	Lengthening	4.94995e-15	7.88085e-05	Lower	0.00114435	#N/A	#N/A	#N/A	#N/A	#N/A
5_14508793_A_T_b37	rs192969715	ENSG00000038382	TRIO	ATTAAA	Refrence allele	0.319662	0.0120427	TRUE	Lengthening	#N/A	#N/A	#N/A	#N/A	#N/A	#N/A	#N/A	#N/A	#N/A
5_150655607_A_G_b37	rs253566	ENSG00000196743	GM2A	AATAAA	Refrence allele	0.583642	0.0110562	TRUE	Lengthening	#N/A	#N/A	#N/A	#N/A	#N/A	#N/A	#N/A	#N/A	#N/A
5_162873507_A_G_b37	rs422356	ENSG00000113328	CCNG1	AATAAA	Refrence allele	0.0139466	0.0177457	TRUE	Lengthening	#N/A	#N/A	#N/A	#N/A	#N/A	#N/A	#N/A	#N/A	#N/A
5_167972986_T_C_b37	rs1990920	ENSG00000120137	PANK3	AATAAA	Refrence allele	7.25573e-05	0.0117754	TRUE	Shortening	#N/A	#N/A	#N/A	#N/A	#N/A	#N/A	#N/A	#N/A	#N/A
5_174955535_T_A_b37	rs72821224	ENSG00000164466	SFXN1	AATAAA	Alternative allele	1.23873e-05	0.0116133	TRUE	Lengthening	#N/A	#N/A	#N/A	#N/A	#N/A	#N/A	#N/A	#N/A	#N/A
5_50140765_A_G_b37	rs13163802	ENSG00000151883	PARP8	AATAAA	Refrence allele	0.0972849	0.0144537	TRUE	Lengthening	#N/A	#N/A	#N/A	#N/A	#N/A	#N/A	#N/A	#N/A	#N/A
5_52391532_T_C_b37	rs116368818	ENSG00000164172	MOCS2	AATAAA	Refrence allele	0.0324036	0.0140921	FALSE	Lengthening	#N/A	#N/A	#N/A	#N/A	#N/A	#N/A	#N/A	#N/A	#N/A
5_58147753_T_A_b37	rs295670	ENSG00000152932	RAB3C	ATTAAA	Alternative allele	0.00303663	0.0121885	TRUE	Lengthening	#N/A	#N/A	#N/A	#N/A	#N/A	#N/A	#N/A	#N/A	#N/A
5_6676626_A_G_b37	rs73737156	ENSG00000145545	SRD5A1	AATAAA	Refrence allele	5.80937e-05	0.0112811	TRUE	Lengthening	#N/A	#N/A	#N/A	#N/A	#N/A	#N/A	#N/A	#N/A	#N/A
5_76728085_C_T_b37	rs335632	ENSG00000164253	WDR41	AATAAA	Alternative allele	1.20723e-28	0.00746757	TRUE	Lengthening	#N/A	#N/A	#N/A	#N/A	#N/A	#N/A	#N/A	#N/A	#N/A
5_7900712_G_A_b37	rs9332	ENSG00000124275	MTRR	AATAAA	Alternative allele	8.50049e-38	0.011752	TRUE	Lengthening	#N/A	#N/A	#N/A	#N/A	#N/A	#N/A	#N/A	#N/A	#N/A
5_89810208_C_T_b37	rs62375060	ENSG00000113356	POLR3G	AATAAA	Alternative allele	0.0865575	0.0159045	FALSE	Lengthening	#N/A	#N/A	#N/A	#N/A	#N/A	#N/A	#N/A	#N/A	#N/A
5_94798519_T_A_b37	rs10056208	ENSG00000198677	TTC37	AATAAA	Refrence allele	0.000171213	0.0140005	TRUE	Lengthening	1.55283e-10	6.2957e-05	Higher	1.14929e-05	#N/A	#N/A	#N/A	#N/A	#N/A
6_107115394_A_G_b37	rs3101493	ENSG00000130348	QRSL1	AATAAA	Refrence allele	6.16483e-09	0.0137154	TRUE	Lengthening	1.83853e-36	4.32997e-05	Lower	0.000321721	#N/A	#N/A	#N/A	#N/A	#N/A
6_112427825_A_G_b37	rs6930262	ENSG00000203778	FAM229B	AATAAA	Refrence allele	0.305954	0.0145036	TRUE	Shortening	#N/A	#N/A	#N/A	#N/A	#N/A	#N/A	#N/A	#N/A	#N/A
6_114256944_G_A_b37	rs13203445	ENSG00000196591	HDAC2	AATAAA	Alternative allele	0.521378	0.0202009	FALSE	Lengthening	#N/A	#N/A	#N/A	#N/A	#N/A	#N/A	#N/A	#N/A	#N/A
6_117881437_C_T_b37	rs72965551	ENSG00000047932	GOPC	ATTAAA	Alternative allele	0.942769	0.0137156	FALSE	Lengthening	#N/A	#N/A	#N/A	#N/A	#N/A	#N/A	#N/A	#N/A	#N/A
6_129899436_C_T_b37	rs118086339	ENSG00000146376	ARHGAP18	AATAAA	Alternative allele	0.178412	0.0157948	TRUE	Lengthening	#N/A	#N/A	#N/A	#N/A	#N/A	#N/A	#N/A	#N/A	#N/A
6_132212350_T_A_b37	rs34142005	ENSG00000197594	ENPP1	ATTAAA	Alternative allele	1.2451e-08	0.00985512	TRUE	Lengthening	#N/A	#N/A	#N/A	#N/A	#N/A	#N/A	#N/A	#N/A	#N/A
6_153306552_G_T_b37	rs4870159	ENSG00000112031	MTRF1L	AATAAA	Alternative allele	3.33387e-09	0.0159017	FALSE	Shortening	#N/A	#N/A	#N/A	#N/A	#N/A	#N/A	#N/A	#N/A	#N/A
6_160100116_A_T_b37	rs2842980	ENSG00000112096	SOD2	ATTAAA	Alternative allele	4.40256e-47	0.0155143	FALSE	Lengthening	#N/A	#N/A	#N/A	#N/A	#N/A	#N/A	#N/A	#N/A	#N/A
6_167455876_G_A_b37	rs79818000	ENSG00000213066	FGFR1OP	AATAAA	Alternative allele	1.24861e-10	0.013236	FALSE	Lengthening	#N/A	#N/A	#N/A	#N/A	#N/A	#N/A	#N/A	#N/A	#N/A
6_169617429_A_G_b37	rs1132755	ENSG00000186340	THBS2	ATTAAA	Refrence allele	0.156712	0.00949299	TRUE	Shortening	#N/A	#N/A	#N/A	#N/A	#N/A	#N/A	#N/A	#N/A	#N/A
6_169617430_T_C_b37	rs10280	ENSG00000186340	THBS2	ATTAAA	Refrence allele	0.591973	0.00913298	TRUE	Shortening	#N/A	#N/A	#N/A	#N/A	#N/A	#N/A	#N/A	#N/A	#N/A
6_24425609_T_A_b37	rs3747772	ENSG00000124532	MRS2	AATAAA	Alternative allele	0.805675	0.00995455	FALSE	Lengthening	#N/A	#N/A	#N/A	#N/A	#N/A	#N/A	#N/A	#N/A	#N/A
6_29913526_A_G_b37	rs201615458	ENSG00000206503	HLA-A	ATTAAA	Refrence allele	0.000900445	0.00443573	FALSE	Lengthening	#N/A	#N/A	#N/A	#N/A	#N/A	#N/A	#N/A	#N/A	#N/A
6_30460776_A_C_b37	rs74295295	ENSG00000204592	HLA-E	ATTAAA	Refrence allele	0.109017	0.00976359	FALSE	Lengthening	#N/A	#N/A	#N/A	#N/A	#N/A	#N/A	#N/A	#N/A	#N/A
6_31556709_A_G_b37	rs986475	ENSG00000204475	NCR3	AATAAA	Refrence allele	8.79802e-05	0.00969274	TRUE	Lengthening	#N/A	#N/A	#N/A	#N/A	Rheumatoid-Arthritis-European (Rheumatoid-Arthritis_Okada_2014)	Decreased effect	6e-06	4.44223e-63	TRUE
6_31556709_A_G_b37	rs986475	ENSG00000204475	NCR3	AATAAA	Refrence allele	8.79802e-05	0.00969274	TRUE	Lengthening	#N/A	#N/A	#N/A	#N/A	Rheumatoid-Arthritis-Asian (Rheumatoid-Arthritis_Okada_2014)	Decreased effect	3.3e-15	7.14127e-10	TRUE
6_31556709_A_G_b37	rs986475	ENSG00000204475	NCR3	AATAAA	Refrence allele	8.79802e-05	0.00969274	TRUE	Lengthening	#N/A	#N/A	#N/A	#N/A	Height (Yengo_BMI+Height_2018)	Decreased effect	2e-08	2.1303e-88	TRUE
6_32611021_T_C_b37	rs9272934	ENSG00000196735	HLA-DQA1	AATAAA	Refrence allele	3.20091e-56	0.00954707	FALSE	Lengthening	#N/A	#N/A	#N/A	#N/A	#N/A	#N/A	#N/A	#N/A	#N/A
6_42163839_A_T_b37	rs2395805	ENSG00000048544	MRPS10	ATTAAA	Alternative allele	0.00595054	0.0180114	TRUE	Lengthening	1.14932e-41	4.16747e-05	Lower	5.76658e-38	#N/A	#N/A	#N/A	#N/A	#N/A
6_42662323_C_T_b37	rs149719038	ENSG00000112619	PRPH2	ATTAAA	Alternative allele	0.588182	0.0174951	FALSE	Shortening	#N/A	#N/A	#N/A	#N/A	#N/A	#N/A	#N/A	#N/A	#N/A
6_44226433_C_T_b37	rs28385699	ENSG00000146232	NFKBIE	ATTAAA	Alternative allele	1.70091e-18	0.00965873	TRUE	Lengthening	#N/A	#N/A	#N/A	#N/A	#N/A	#N/A	#N/A	#N/A	#N/A
6_52842839_C_T_b37	rs7496	ENSG00000170899	GSTA4	AATAAA	Alternative allele	0.0278416	0.0149538	TRUE	Lengthening	#N/A	#N/A	#N/A	#N/A	#N/A	#N/A	#N/A	#N/A	#N/A
6_75964688_T_C_b37	rs414624	ENSG00000112697	TMEM30A	ATTAAA	Refrence allele	0.000810955	0.0248971	TRUE	Lengthening	7.63264e-13	9.81366e-05	Higher	0.00461347	Height (Yengo_BMI+Height_2018)	Decreased effect	4e-07	0.00635662	FALSE
6_79612800_G_A_b37	rs9352675	ENSG00000146243	IRAK1BP1	AATAAA	Alternative allele	1.5539e-82	0.0162702	TRUE	Lengthening	5.81759e-26	9.89269e-05	Lower	0.017656	#N/A	#N/A	#N/A	#N/A	#N/A
6_99988078_A_G_b37	rs13214353	ENSG00000112237	CCNC	ATTAAA	Refrence allele	0.751623	0.0129091	FALSE	Shortening	#N/A	#N/A	#N/A	#N/A	#N/A	#N/A	#N/A	#N/A	#N/A
7_100471121_C_A_b37	rs12538287	ENSG00000087077	TRIP6	ATTAAA	Alternative allele	3.35568e-14	0.0137647	TRUE	Lengthening	#N/A	#N/A	#N/A	#N/A	Red-Blood-Cell-Count (Blood-Cell-Traits_Astle_2016)	Decreased effect	6.926e-07	2.20129e-08	TRUE
7_100471121_C_A_b37	rs12538287	ENSG00000087077	TRIP6	ATTAAA	Alternative allele	3.35568e-14	0.0137647	TRUE	Lengthening	#N/A	#N/A	#N/A	#N/A	Mean-Corpuscular-Hemoglobin (Blood-Cell-Traits_Astle_2016)	Decreased effect	8.581e-06	4.10208e-13	TRUE
7_106299778_T_A_b37	rs2286148	ENSG00000253276	CCDC71L	AATAAA	Refrence allele	0.0159118	0.00686571	TRUE	Shortening	#N/A	#N/A	#N/A	#N/A	#N/A	#N/A	#N/A	#N/A	#N/A
7_106299792_T_C_b37	rs2286149	ENSG00000253276	CCDC71L	ATTAAA	Refrence allele	0.0173237	0.00667175	TRUE	Shortening	#N/A	#N/A	#N/A	#N/A	#N/A	#N/A	#N/A	#N/A	#N/A
7_110303527_T_C_b37	rs1044729	ENSG00000184903	IMMP2L	ATTAAA	Refrence allele	3.77853e-08	0.00951685	FALSE	Lengthening	#N/A	#N/A	#N/A	#N/A	#N/A	#N/A	#N/A	#N/A	#N/A
7_116438418_G_A_b37	rs6566	ENSG00000105976	MET	AATAAA	Alternative allele	0.0131638	0.0147076	TRUE	Shortening	#N/A	#N/A	#N/A	#N/A	Platelet-Count (Blood-Cell-Traits_Astle_2016)	Decreased effect	9.652e-07	0.000838496	FALSE
7_116438418_G_A_b37	rs6566	ENSG00000105976	MET	AATAAA	Alternative allele	0.0131638	0.0147076	TRUE	Shortening	#N/A	#N/A	#N/A	#N/A	Plateletcrit (Blood-Cell-Traits_Astle_2016)	Decreased effect	1.774e-07	0.00114244	FALSE
7_117835948_A_G_b37	rs74723860	ENSG00000128534	LSM8	ATTAAA	Refrence allele	0.993988	0.0151685	FALSE	Lengthening	#N/A	#N/A	#N/A	#N/A	#N/A	#N/A	#N/A	#N/A	#N/A
7_128589427_G_A_b37	rs10954213	ENSG00000128604	IRF5	AATAAA	Alternative allele	1.39618e-116	0.0121265	TRUE	Lengthening	1.57152e-08	6.59052e-05	Lower	1.16757e-05	SLE (Julia_2018)	Increased effect	1.38759e-21	6.3826e-27	TRUE
7_128589427_G_A_b37	rs10954213	ENSG00000128604	IRF5	AATAAA	Alternative allele	1.39618e-116	0.0121265	TRUE	Lengthening	1.57152e-08	6.59052e-05	Lower	1.16757e-05	Rheumatoid-Arthritis-European (Rheumatoid-Arthritis_Okada_2014)	Decreased effect	9.7e-06	3.53804e-06	TRUE
7_130033630_C_T_b37	rs1990790	ENSG00000106477	CEP41	AATAAA	Alternative allele	3.8957e-27	0.0121887	TRUE	Lengthening	#N/A	#N/A	#N/A	#N/A	#N/A	#N/A	#N/A	#N/A	#N/A
7_133755543_T_A_b37	rs6977494	ENSG00000131558	EXOC4	AATAAA	Refrence allele	3.94951e-40	0.0112899	FALSE	Lengthening	#N/A	#N/A	#N/A	#N/A	#N/A	#N/A	#N/A	#N/A	#N/A
7_150418445_T_A_b37	rs7798682	ENSG00000213203	GIMAP1	AATAAA	Refrence allele	1.162e-09	0.0177955	TRUE	Shortening	8.49721e-06	3.43011e-05	Lower	0.000720644	#N/A	#N/A	#N/A	#N/A	#N/A
7_158523443_T_C_b37	rs1106106	ENSG00000117868	ESYT2	AATAAA	Refrence allele	0.042247	0.00902486	FALSE	Shortening	#N/A	#N/A	#N/A	#N/A	#N/A	#N/A	#N/A	#N/A	#N/A
7_26413088_A_T_b37	rs10807832	ENSG00000086300	SNX10	ATTAAA	Refrence allele	0.304999	0.0122885	TRUE	Lengthening	#N/A	#N/A	#N/A	#N/A	#N/A	#N/A	#N/A	#N/A	#N/A
7_30409609_T_C_b37	rs42601	ENSG00000180233	ZNRF2	ATTAAA	Refrence allele	0.337785	0.0111684	FALSE	Lengthening	#N/A	#N/A	#N/A	#N/A	#N/A	#N/A	#N/A	#N/A	#N/A
7_32625754_A_C_b37	rs17462942	ENSG00000105778	AVL9	AATAAA	Refrence allele	1.27959e-10	0.015693	FALSE	Lengthening	#N/A	#N/A	#N/A	#N/A	#N/A	#N/A	#N/A	#N/A	#N/A
7_32900549_C_T_b37	rs2392152	ENSG00000170852	KBTBD2	AATAAA	Alternative allele	0.149549	0.0185537	TRUE	Lengthening	#N/A	#N/A	#N/A	#N/A	#N/A	#N/A	#N/A	#N/A	#N/A
7_44866832_T_G_b37	rs7016	ENSG00000105968	H2AFV	AATAAA	Refrence allele	6.86802e-05	0.0127994	TRUE	Lengthening	#N/A	#N/A	#N/A	#N/A	Mean-Corpuscular-Volume (Blood-Cell-Traits_Astle_2016)	Decreased effect	1.678e-13	8.94946e-08	TRUE
7_44866832_T_G_b37	rs7016	ENSG00000105968	H2AFV	AATAAA	Refrence allele	6.86802e-05	0.0127994	TRUE	Lengthening	#N/A	#N/A	#N/A	#N/A	Plateletcrit (Blood-Cell-Traits_Astle_2016)	Decreased effect	1.713e-28	3.40311e-20	TRUE
7_44866832_T_G_b37	rs7016	ENSG00000105968	H2AFV	AATAAA	Refrence allele	6.86802e-05	0.0127994	TRUE	Lengthening	#N/A	#N/A	#N/A	#N/A	Mean-Corpuscular-Hemoglobin (Blood-Cell-Traits_Astle_2016)	Decreased effect	1.6e-15	3.52371e-11	TRUE
7_44866832_T_G_b37	rs7016	ENSG00000105968	H2AFV	AATAAA	Refrence allele	6.86802e-05	0.0127994	TRUE	Lengthening	#N/A	#N/A	#N/A	#N/A	Red-Blood-Cell-Count (Blood-Cell-Traits_Astle_2016)	Decreased effect	1.124e-11	1.53934e-06	TRUE
7_44866832_T_G_b37	rs7016	ENSG00000105968	H2AFV	AATAAA	Refrence allele	6.86802e-05	0.0127994	TRUE	Lengthening	#N/A	#N/A	#N/A	#N/A	Platelet-Count (Blood-Cell-Traits_Astle_2016)	Decreased effect	1.052e-13	1.22171e-09	TRUE
7_4833639_A_C_b37	rs2880933	ENSG00000242802	AP5Z1	AATAAA	Refrence allele	7.86495e-06	0.007935	FALSE	Lengthening	#N/A	#N/A	#N/A	#N/A	#N/A	#N/A	#N/A	#N/A	#N/A
7_6055929_T_C_b37	rs3779107	ENSG00000086232	EIF2AK1	AATAAA	Refrence allele	0.192661	0.0117519	FALSE	Shortening	#N/A	#N/A	#N/A	#N/A	#N/A	#N/A	#N/A	#N/A	#N/A
7_64435489_A_T_b37	rs1060379	ENSG00000152926	ZNF117	ATTAAA	Alternative allele	0.00106227	0.0147313	TRUE	Shortening	#N/A	#N/A	#N/A	#N/A	Granulocyte-Percentage-Of-Myeloid-White-Cells (Blood-Cell-Traits_Astle_2016)	Decreased effect	4.967e-07	0.00161003	FALSE
7_64435489_A_T_b37	rs1060379	ENSG00000152926	ZNF117	ATTAAA	Alternative allele	0.00106227	0.0147313	TRUE	Shortening	#N/A	#N/A	#N/A	#N/A	Monocyte-Percentage-Of-White-Cells (Blood-Cell-Traits_Astle_2016)	Decreased effect	1.161e-07	0.00154079	FALSE
7_66276153_A_G_b37	rs3778911	ENSG00000154710	RABGEF1	AATAAA	Refrence allele	6.39624e-22	0.0146022	TRUE	Lengthening	3.87553e-25	0.000135768	Higher	0.000516228	Granulocyte-Count (Blood-Cell-Traits_Astle_2016)	Decreased effect	7.664e-06	0.00309429	FALSE
7_66276153_A_G_b37	rs3778911	ENSG00000154710	RABGEF1	AATAAA	Refrence allele	6.39624e-22	0.0146022	TRUE	Lengthening	3.87553e-25	0.000135768	Higher	0.000516228	Neutrophil-Plus-Eosinophil-Count (Blood-Cell-Traits_Astle_2016)	Decreased effect	7.514e-06	0.00302126	FALSE
7_66276153_A_G_b37	rs3778911	ENSG00000154710	RABGEF1	AATAAA	Refrence allele	6.39624e-22	0.0146022	TRUE	Lengthening	3.87553e-25	0.000135768	Higher	0.000516228	Myeloid-White-Cell-Count (Blood-Cell-Traits_Astle_2016)	Decreased effect	9.824e-06	0.00319355	FALSE
7_66276153_A_G_b37	rs3778911	ENSG00000154710	RABGEF1	AATAAA	Refrence allele	6.39624e-22	0.0146022	TRUE	Lengthening	3.87553e-25	0.000135768	Higher	0.000516228	White-Blood-Cell-Count (Blood-Cell-Traits_Astle_2016)	Decreased effect	2.268e-06	0.00340691	FALSE
7_7397599_G_A_b37	rs12702610	ENSG00000215018	COL28A1	AATAAA	Alternative allele	7.08659e-11	0.0137468	FALSE	Lengthening	#N/A	#N/A	#N/A	#N/A	#N/A	#N/A	#N/A	#N/A	#N/A
7_87828204_C_A_b37	rs10268218	ENSG00000008277	ADAM22	AATAAA	Alternative allele	3.20156e-10	0.012032	TRUE	Lengthening	#N/A	#N/A	#N/A	#N/A	#N/A	#N/A	#N/A	#N/A	#N/A
7_91740796_G_A_b37	rs10274756	ENSG00000001630	CYP51A1	ATTAAA	Alternative allele	0.000219082	0.0264245	TRUE	Shortening	#N/A	#N/A	#N/A	#N/A	estimated bone mineral density (Morris_2018)	Increased effect	8.20164e-09	0.000808429	TRUE
7_91740796_G_A_b37	rs10274756	ENSG00000001630	CYP51A1	ATTAAA	Alternative allele	0.000219082	0.0264245	TRUE	Shortening	#N/A	#N/A	#N/A	#N/A	breast cancer (Michailidou_2017)	Decreased effect	8.46686e-11	0.000715048	TRUE
7_94060509_G_T_b37	rs1062394	ENSG00000164692	COL1A2	ATTAAA	Alternative allele	0.0885764	0.0130045	FALSE	Shortening	#N/A	#N/A	#N/A	#N/A	#N/A	#N/A	#N/A	#N/A	#N/A
7_94186064_A_C_b37	rs15671	ENSG00000127995	CASD1	AATAAA	Refrence allele	0.219798	0.0170838	FALSE	Lengthening	#N/A	#N/A	#N/A	#N/A	#N/A	#N/A	#N/A	#N/A	#N/A
7_94186064_A_C_b37	rs15671	ENSG00000127995	CASD1	AATAAA	Refrence allele	0.219798	0.0165444	FALSE	Lengthening	#N/A	#N/A	#N/A	#N/A	#N/A	#N/A	#N/A	#N/A	#N/A
7_94186068_A_G_b37	rs1133700	ENSG00000127995	CASD1	AATAAA	Refrence allele	0.0799708	0.0163915	FALSE	Lengthening	#N/A	#N/A	#N/A	#N/A	#N/A	#N/A	#N/A	#N/A	#N/A
7_94186068_A_G_b37	rs1133700	ENSG00000127995	CASD1	AATAAA	Refrence allele	0.0799708	0.0160023	FALSE	Lengthening	#N/A	#N/A	#N/A	#N/A	#N/A	#N/A	#N/A	#N/A	#N/A
7_99488543_C_T_b37	rs2572010	ENSG00000146833	TRIM4	AATAAA	Alternative allele	5.32402e-110	0.0224311	TRUE	Lengthening	9.14496e-82	0.000105761	Lower	0.00884142	Offspring-Birth-Weight_Beaumont_2018 (Offspring-Birth-Weight_Beaumont_2018)	Decreased effect	1.1e-06	0.0083714	FALSE
8_101585139_T_A_b37	rs2507776	ENSG00000174226	SNX31	AATAAA	Refrence allele	0.00102577	0.00960006	TRUE	Lengthening	#N/A	#N/A	#N/A	#N/A	#N/A	#N/A	#N/A	#N/A	#N/A
8_23046322_T_C_b37	rs13255781	ENSG00000104689	TNFRSF10A	AATAAA	Refrence allele	1.84181e-10	0.0132451	TRUE	Lengthening	#N/A	#N/A	#N/A	#N/A	#N/A	#N/A	#N/A	#N/A	#N/A
8_42879512_C_A_b37	rs13261180	ENSG00000168172	HOOK3	AATAAA	Alternative allele	0.981761	0.0234425	FALSE	Shortening	#N/A	#N/A	#N/A	#N/A	#N/A	#N/A	#N/A	#N/A	#N/A
8_6360289_G_T_b37	rs76020419	ENSG00000091879	ANGPT2	AATAAA	Alternative allele	3.32882e-23	0.00898803	TRUE	Lengthening	#N/A	#N/A	#N/A	#N/A	glaucoma (Craig_2020) (high colocalization)	Increased effect	4.48261e-06	0.667808	FALSE
8_66515988_C_T_b37	rs1053085	ENSG00000104442	ARMC1	AATAAA	Alternative allele	0.000128172	0.0144028	TRUE	Lengthening	2.21214e-16	7.942e-05	Lower	0.00184792	#N/A	#N/A	#N/A	#N/A	#N/A
8_66516066_T_G_b37	rs80289702	ENSG00000104442	ARMC1	ATTAAA	Refrence allele	0.0197501	0.0135451	FALSE	Shortening	#N/A	#N/A	#N/A	#N/A	#N/A	#N/A	#N/A	#N/A	#N/A
8_69146175_A_G_b37	rs12681348	ENSG00000046889	PREX2	ATTAAA	Refrence allele	0.543466	0.0121674	TRUE	Shortening	#N/A	#N/A	#N/A	#N/A	#N/A	#N/A	#N/A	#N/A	#N/A
8_70571622_A_G_b37	rs11996377	ENSG00000137573	SULF1	AATAAA	Refrence allele	0.0133341	0.0114317	TRUE	Lengthening	#N/A	#N/A	#N/A	#N/A	#N/A	#N/A	#N/A	#N/A	#N/A
9_106903687_A_G_b37	rs12335362	ENSG00000136824	SMC2	AATAAA	Refrence allele	0.101488	0.0131986	FALSE	Lengthening	#N/A	#N/A	#N/A	#N/A	#N/A	#N/A	#N/A	#N/A	#N/A
9_114340399_A_C_b37	rs117169704	ENSG00000173258	ZNF483	AATAAA	Refrence allele	0.413598	0.0102154	FALSE	Lengthening	#N/A	#N/A	#N/A	#N/A	#N/A	#N/A	#N/A	#N/A	#N/A
9_130558364_A_C_b37	rs4606161	ENSG00000136877	FPGS	AATAAA	Refrence allele	2.73325e-12	0.0166143	TRUE	Lengthening	#N/A	#N/A	#N/A	#N/A	#N/A	#N/A	#N/A	#N/A	#N/A
9_130628731_A_C_b37	rs73669434	ENSG00000106992	AK1	AATAAA	Refrence allele	0.025182	0.00769546	TRUE	Lengthening	#N/A	#N/A	#N/A	#N/A	#N/A	#N/A	#N/A	#N/A	#N/A
9_131855105_T_G_b37	rs116554662	ENSG00000095321	CRAT	AATAAA	Refrence allele	0.188393	0.0151523	TRUE	Shortening	#N/A	#N/A	#N/A	#N/A	#N/A	#N/A	#N/A	#N/A	#N/A
9_132589633_T_A_b37	rs8719	ENSG00000136819	C9orf78	ATTAAA	Refrence allele	7.8029e-05	0.0148994	TRUE	Lengthening	#N/A	#N/A	#N/A	#N/A	prostate cancer (Schumacher_2018)	Increased effect	1.0017e-06	2.31519e-05	TRUE
9_136195840_T_C_b37	rs1141748	ENSG00000148296	SURF6	AATAAA	Refrence allele	5.80343e-11	0.0115194	TRUE	Lengthening	4.43889e-14	2.84742e-05	Lower	1.15979e-12	Red-Blood-Cell-Distribution-Width_Pilling_2017 (Red-Blood-Cell-Distribution-Width_Pilling_2017)	Decreased effect	3.2e-06	1.76743e-05	TRUE
9_14586790_T_C_b37	rs10810183	ENSG00000175893	ZDHHC21	AATAAA	Refrence allele	0.00435569	0.0100406	TRUE	Lengthening	#N/A	#N/A	#N/A	#N/A	schizophrenia (Pardinas_2018) (high colocalization)	Decreased effect	5.73328e-06	0.028845	FALSE
9_14617477_A_T_b37	rs3819003	ENSG00000175893	ZDHHC21	ATTAAA	Refrence allele	2.2129e-05	0.0126497	TRUE	Lengthening	#N/A	#N/A	#N/A	#N/A	#N/A	#N/A	#N/A	#N/A	#N/A
9_15466692_T_A_b37	rs189439967	ENSG00000164975	SNAPC3	ATTAAA	Refrence allele	0.904624	0.0143813	FALSE	Lengthening	#N/A	#N/A	#N/A	#N/A	#N/A	#N/A	#N/A	#N/A	#N/A
9_26840597_A_G_b37	rs6475944	ENSG00000120159	CAAP1	AATAAA	Refrence allele	0.0655174	0.0120548	TRUE	Shortening	#N/A	#N/A	#N/A	#N/A	#N/A	#N/A	#N/A	#N/A	#N/A
9_32454348_T_A_b37	rs1360171	ENSG00000122729	ACO1	AATAAA	Alternative allele	3.12467e-14	0.0104362	TRUE	Lengthening	#N/A	#N/A	#N/A	#N/A	#N/A	#N/A	#N/A	#N/A	#N/A
9_32455320_C_T_b37	rs7029002	ENSG00000107201	DDX58	ATTAAA	Alternative allele	4.64327e-27	0.0101285	FALSE	Lengthening	#N/A	#N/A	#N/A	#N/A	#N/A	#N/A	#N/A	#N/A	#N/A
9_33111411_C_T_b37	rs78409522	ENSG00000086062	B4GALT1	AATAAA	Alternative allele	0.0395018	0.00794219	FALSE	Lengthening	#N/A	#N/A	#N/A	#N/A	#N/A	#N/A	#N/A	#N/A	#N/A
9_33253833_T_C_b37	rs474884	ENSG00000107262	BAG1	AATAAA	Refrence allele	0.973034	0.0241826	FALSE	Lengthening	#N/A	#N/A	#N/A	#N/A	#N/A	#N/A	#N/A	#N/A	#N/A
9_33920953_A_G_b37	rs10971792	ENSG00000137073	UBAP2	AATAAA	Refrence allele	0.983757	0.0124359	FALSE	Shortening	#N/A	#N/A	#N/A	#N/A	#N/A	#N/A	#N/A	#N/A	#N/A
9_77676305_T_C_b37	rs1045882	ENSG00000106733	NMRK1	AATAAA	Refrence allele	0.0141428	0.0131863	FALSE	Shortening	#N/A	#N/A	#N/A	#N/A	#N/A	#N/A	#N/A	#N/A	#N/A
9_91620051_A_G_b37	rs114837647	ENSG00000213694	S1PR3	ATTAAA	Refrence allele	0.164758	0.0101926	TRUE	Lengthening	#N/A	#N/A	#N/A	#N/A	#N/A	#N/A	#N/A	#N/A	#N/A
9_94793445_A_C_b37	rs7035964	ENSG00000090054	SPTLC1	AATAAA	Refrence allele	4.50173e-14	0.0121361	TRUE	Lengthening	#N/A	#N/A	#N/A	#N/A	#N/A	#N/A	#N/A	#N/A	#N/A
X_109699539_G_A_b37	rs5942931	ENSG00000243978	RGAG1	AATAAA	Alternative allele	0.00272571	0.029351	TRUE	Shortening	#N/A	#N/A	#N/A	#N/A	#N/A	#N/A	#N/A	#N/A	#N/A
X_118377608_C_T_b37	rs11546862	ENSG00000101856	PGRMC1	AATAAA	Alternative allele	0.0334524	0.0197411	TRUE	Lengthening	#N/A	#N/A	#N/A	#N/A	#N/A	#N/A	#N/A	#N/A	#N/A
X_3526261_A_T_b37	rs1056370	ENSG00000183943	PRKX	ATTAAA	Alternative allele	0.00133493	0.011864	TRUE	Lengthening	#N/A	#N/A	#N/A	#N/A	#N/A	#N/A	#N/A	#N/A	#N/A
X_48464769_A_G_b37	rs235837	ENSG00000101940	WDR13	ATTAAA	Refrence allele	0.0667506	0.0157729	FALSE	Lengthening	#N/A	#N/A	#N/A	#N/A	#N/A	#N/A	#N/A	#N/A	#N/A
X_57138589_T_C_b37	rs5960246	ENSG00000186787	SPIN2B	AATAAA	Refrence allele	7.98583e-23	0.0268551	FALSE	Lengthening	#N/A	#N/A	#N/A	#N/A	#N/A	#N/A	#N/A	#N/A	#N/A

## Sheet: Brain_Caudate_basal_ganglia
Variant_id	rs_ID	Gene_ID	Gene_Symbol	PAS_Type	Allele	pA-QTL_pval_nominal	pA-QTL_pval_nominal_threshold	In_credible_set	PIA_3'UTR_effect	eQTL_pval_nominal	eQTL_pval_nominal_threshold	PIA_expression_effect	CLPP_eQTL	Trait	PIA_effect_on_triat	GWAS_pval	CLPP_GWAS	Lead_SNP_GWAS_pvalue < 5e-8
1_111894890_A_G_b37	rs9645352	ENSG00000173947	PIFO	AATAAA	Refrence allele	0.176153	0.00835137	FALSE	Lengthening	#N/A	#N/A	#N/A	#N/A	#N/A	#N/A	#N/A	#N/A	#N/A
1_151702063_A_G_b37	rs41263712	ENSG00000178796	RIIAD1	ATTAAA	Refrence allele	5.5697e-11	0.00973528	TRUE	Lengthening	#N/A	#N/A	#N/A	#N/A	atopic dermatitis (Paternoster_2015) (high colocalization)	Increased effect	5.44443e-06	0.952842	FALSE
1_153901302_A_G_b37	rs3748848	ENSG00000198837	DENND4B	AATAAA	Refrence allele	2.24579e-07	0.0144183	TRUE	Lengthening	#N/A	#N/A	#N/A	#N/A	prostate cancer (Schumacher_2018)	Increased effect	7.79537e-13	0.00420992	TRUE
1_153901302_A_G_b37	rs3748848	ENSG00000198837	DENND4B	AATAAA	Refrence allele	2.24579e-07	0.0144183	TRUE	Lengthening	#N/A	#N/A	#N/A	#N/A	Height (Yengo_BMI+Height_2018)	Decreased effect	1.3e-06	0.00997114	FALSE
1_183592416_G_T_b37	rs2761573	ENSG00000162704	ARPC5	AATAAA	Alternative allele	0.346899	0.00732906	FALSE	Lengthening	#N/A	#N/A	#N/A	#N/A	#N/A	#N/A	#N/A	#N/A	#N/A
1_19590407_A_G_b37	rs79413009	ENSG00000053372	MRTO4	AATAAA	Refrence allele	0.000141234	0.00793133	TRUE	Lengthening	#N/A	#N/A	#N/A	#N/A	#N/A	#N/A	#N/A	#N/A	#N/A
1_236711323_T_C_b37	rs15701	ENSG00000119285	HEATR1	AATAAA	Refrence allele	5.16296e-14	0.00826088	TRUE	Lengthening	#N/A	#N/A	#N/A	#N/A	Platelet-Count (Blood-Cell-Traits_Astle_2016)	Decreased effect	9.088e-06	6.8453e-05	FALSE
1_36789546_A_G_b37	rs12116935	ENSG00000116883	RP11-268J15.5	AATAAA	Refrence allele	1.44577e-12	0.0123676	TRUE	Lengthening	#N/A	#N/A	#N/A	#N/A	Height (Yengo_BMI+Height_2018) (high colocalization)	Decreased effect	1e-16	0.982427	TRUE
1_3801973_T_C_b37	rs7551237	ENSG00000169598	DFFB	AATAAA	Refrence allele	3.01874e-17	0.0058511	TRUE	Lengthening	1.3874e-07	9.7605e-06	Lower	2.35357e-11	#N/A	#N/A	#N/A	#N/A	#N/A
1_38268836_T_C_b37	rs12395	ENSG00000196449	YRDC	AATAAA	Refrence allele	0.00403029	0.0118889	TRUE	Shortening	#N/A	#N/A	#N/A	#N/A	Rheumatoid-Arthritis-European (Rheumatoid-Arthritis_Okada_2014)	Decreased effect	9e-08	0.0067018	TRUE
1_43310639_A_G_b37	rs12406279	ENSG00000164010	ERMAP	AATAAA	Refrence allele	1.87974e-29	0.0122231	TRUE	Lengthening	7.29543e-16	2.97504e-05	Lower	0.0498128	#N/A	#N/A	#N/A	#N/A	#N/A
1_71524310_A_G_b37	rs4650099	ENSG00000132485	ZRANB2	ATTAAA	Refrence allele	0.359298	0.0104453	TRUE	Lengthening	#N/A	#N/A	#N/A	#N/A	#N/A	#N/A	#N/A	#N/A	#N/A
1_79002589_A_G_b37	rs12731181	ENSG00000122420	PTGFR	AATAAA	Refrence allele	0.0736647	0.0127294	TRUE	Shortening	#N/A	#N/A	#N/A	#N/A	#N/A	#N/A	#N/A	#N/A	#N/A
1_93607026_A_G_b37	rs72955388	ENSG00000143033	MTF2	ATTAAA	Refrence allele	0.100083	0.0156918	TRUE	Lengthening	#N/A	#N/A	#N/A	#N/A	#N/A	#N/A	#N/A	#N/A	#N/A
10_102034474_T_C_b37	rs41290536	ENSG00000196072	BLOC1S2	AATAAA	Refrence allele	3.5499e-25	0.00967465	TRUE	Lengthening	9.49733e-22	2.73718e-05	Lower	0.0399946	#N/A	#N/A	#N/A	#N/A	#N/A
10_102317603_G_A_b37	rs59481707	ENSG00000166135	HIF1AN	AATAAA	Alternative allele	0.00561621	0.0111454	FALSE	Lengthening	#N/A	#N/A	#N/A	#N/A	#N/A	#N/A	#N/A	#N/A	#N/A
10_120433649_G_T_b37	rs67024721	ENSG00000151893	CACUL1	AATAAA	Alternative allele	6.77206e-05	0.00855275	FALSE	Lengthening	#N/A	#N/A	#N/A	#N/A	#N/A	#N/A	#N/A	#N/A	#N/A
10_13180287_T_G_b37	rs12415716	ENSG00000123240	OPTN	ATTAAA	Refrence allele	2.80298e-06	0.00878707	TRUE	Lengthening	#N/A	#N/A	#N/A	#N/A	Basophil-Plus-Neutrophil-Count (Blood-Cell-Traits_Astle_2016) (high colocalization)	Decreased effect	3.224e-06	0.0925427	FALSE
10_13180287_T_G_b37	rs12415716	ENSG00000123240	OPTN	ATTAAA	Refrence allele	2.80298e-06	0.00878707	TRUE	Lengthening	#N/A	#N/A	#N/A	#N/A	Granulocyte-Count (Blood-Cell-Traits_Astle_2016) (high colocalization)	Decreased effect	2.623e-06	0.0954994	FALSE
10_13180287_T_G_b37	rs12415716	ENSG00000123240	OPTN	ATTAAA	Refrence allele	2.80298e-06	0.00878707	TRUE	Lengthening	#N/A	#N/A	#N/A	#N/A	White-Blood-Cell-Count (Blood-Cell-Traits_Astle_2016) (high colocalization)	Decreased effect	5.821e-07	0.0870986	FALSE
10_13180287_T_G_b37	rs12415716	ENSG00000123240	OPTN	ATTAAA	Refrence allele	2.80298e-06	0.00878707	TRUE	Lengthening	#N/A	#N/A	#N/A	#N/A	Myeloid-White-Cell-Count (Blood-Cell-Traits_Astle_2016) (high colocalization)	Decreased effect	8.206e-07	0.0965265	FALSE
10_13180287_T_G_b37	rs12415716	ENSG00000123240	OPTN	ATTAAA	Refrence allele	2.80298e-06	0.00878707	TRUE	Lengthening	#N/A	#N/A	#N/A	#N/A	Neutrophil-Count (Blood-Cell-Traits_Astle_2016) (high colocalization)	Decreased effect	4.057e-06	0.0914112	FALSE
10_13180287_T_G_b37	rs12415716	ENSG00000123240	OPTN	ATTAAA	Refrence allele	2.80298e-06	0.00878707	TRUE	Lengthening	#N/A	#N/A	#N/A	#N/A	Neutrophil-Plus-Eosinophil-Count (Blood-Cell-Traits_Astle_2016) (high colocalization)	Decreased effect	3.461e-06	0.0939508	FALSE
10_16555431_A_T_b37	rs1055337	ENSG00000165983	PTER	AATAAA	Refrence allele	4.45212e-29	0.00469577	TRUE	Lengthening	#N/A	#N/A	#N/A	#N/A	#N/A	#N/A	#N/A	#N/A	#N/A
11_111595189_A_G_b37	rs585149	ENSG00000137713	PPP2R1B	AATAAA	Refrence allele	1.25249e-05	0.0116061	TRUE	Lengthening	1.13266e-07	2.31973e-05	Higher	0.958501	body-fat distribution (Pulit_2019) (high colocalization)	Increased effect	1.47845e-11	0.440912	TRUE
11_72548135_A_G_b37	rs74669541	ENSG00000137478	FCHSD2	ATTAAA	Refrence allele	0.100298	0.00877577	TRUE	Lengthening	#N/A	#N/A	#N/A	#N/A	#N/A	#N/A	#N/A	#N/A	#N/A
11_74548261_G_A_b37	rs1866562	ENSG00000166439	RNF169	AATAAA	Alternative allele	0.00142374	0.010037	TRUE	Lengthening	#N/A	#N/A	#N/A	#N/A	Height (Yengo_BMI+Height_2018) (high colocalization)	Decreased effect	6e-27	0.0581578	TRUE
11_74548261_G_A_b37	rs1866562	ENSG00000166439	RNF169	AATAAA	Alternative allele	0.00142374	0.010037	TRUE	Lengthening	#N/A	#N/A	#N/A	#N/A	Height_Wood_2014 (Height_Wood_2014) (high colocalization)	Decreased effect	4e-08	0.0891015	TRUE
11_76123531_T_C_b37	rs7115322	ENSG00000179240	RP11-111M22.2	AATAAA	Refrence allele	4.91537e-07	0.00762039	TRUE	Lengthening	#N/A	#N/A	#N/A	#N/A	Eosinophil-Plus-Basophil-Count (Blood-Cell-Traits_Astle_2016)	Decreased effect	3.371e-06	5.75539e-07	TRUE
11_76123531_T_C_b37	rs7115322	ENSG00000179240	RP11-111M22.2	AATAAA	Refrence allele	4.91537e-07	0.00762039	TRUE	Lengthening	#N/A	#N/A	#N/A	#N/A	Eosinophil-Percentage-Of-White-Cells (Blood-Cell-Traits_Astle_2016)	Decreased effect	7.999e-06	2.83356e-06	TRUE
11_76123531_T_C_b37	rs7115322	ENSG00000179240	RP11-111M22.2	AATAAA	Refrence allele	4.91537e-07	0.00762039	TRUE	Lengthening	#N/A	#N/A	#N/A	#N/A	Eosinophil-Count (Blood-Cell-Traits_Astle_2016)	Decreased effect	2.68e-06	6.42386e-07	TRUE
11_76123531_T_C_b37	rs7115322	ENSG00000179240	RP11-111M22.2	AATAAA	Refrence allele	4.91537e-07	0.00762039	TRUE	Lengthening	#N/A	#N/A	#N/A	#N/A	asthma (Zhu_2019)	Decreased effect	1.04342e-07	4.43689e-09	TRUE
11_82529939_T_G_b37	rs7129303	ENSG00000137509	PRCP	AATAAA	Refrence allele	0.0359932	0.00939216	TRUE	Lengthening	#N/A	#N/A	#N/A	#N/A	#N/A	#N/A	#N/A	#N/A	#N/A
11_82971946_G_A_b37	rs559217	ENSG00000137494	ANKRD42	ATTAAA	Alternative allele	7.65713e-05	0.0146164	TRUE	Lengthening	#N/A	#N/A	#N/A	#N/A	gastroesophageal reflux (An_2019)	Decreased effect	3.39811e-06	0.00856008	FALSE
11_94867332_A_T_b37	rs667809	ENSG00000149218	ENDOD1	AATAAA	Refrence allele	0.867258	0.00674685	FALSE	Lengthening	#N/A	#N/A	#N/A	#N/A	#N/A	#N/A	#N/A	#N/A	#N/A
11_95556696_C_T_b37	rs514170	ENSG00000087053	MTMR2	AATAAA	Alternative allele	0.000521444	0.0108955	TRUE	Shortening	#N/A	#N/A	#N/A	#N/A	Education-Years-Men (Educational-Attainment_Okbay_2016)	Decreased effect	1.617e-06	0.00130034	FALSE
12_104153633_G_T_b37	rs12229292	ENSG00000111696	NT5DC3	AATAAA	Alternative allele	1.12146e-05	0.00672682	FALSE	Lengthening	#N/A	#N/A	#N/A	#N/A	#N/A	#N/A	#N/A	#N/A	#N/A
12_109704325_C_T_b37	rs2075263	ENSG00000076555	ACACB	AATAAA	Alternative allele	0.00113927	0.0105692	TRUE	Lengthening	#N/A	#N/A	#N/A	#N/A	#N/A	#N/A	#N/A	#N/A	#N/A
12_110214847_T_A_b37	rs17616911	ENSG00000139438	FAM222A	AATAAA	Alternative allele	0.0137816	0.0096416	FALSE	Lengthening	#N/A	#N/A	#N/A	#N/A	#N/A	#N/A	#N/A	#N/A	#N/A
12_133782199_C_T_b37	rs149232094	ENSG00000090612	ZNF268	ATTAAA	Alternative allele	0.0219509	0.0106777	TRUE	Lengthening	#N/A	#N/A	#N/A	#N/A	#N/A	#N/A	#N/A	#N/A	#N/A
12_14921634_T_C_b37	rs247325	ENSG00000197837	HIST4H4	ATTAAA	Refrence allele	0.0853899	0.00816869	TRUE	Shortening	#N/A	#N/A	#N/A	#N/A	#N/A	#N/A	#N/A	#N/A	#N/A
12_22350436_C_T_b37	rs35774315	ENSG00000111728	ST8SIA1	AATAAA	Alternative allele	0.00187836	0.00941366	TRUE	Lengthening	#N/A	#N/A	#N/A	#N/A	#N/A	#N/A	#N/A	#N/A	#N/A
12_48055741_T_C_b37	rs118155746	ENSG00000005175	RPAP3	AATAAA	Refrence allele	8.76947e-06	0.00798269	TRUE	Lengthening	#N/A	#N/A	#N/A	#N/A	#N/A	#N/A	#N/A	#N/A	#N/A
12_49325578_T_C_b37	rs9788029	ENSG00000134287	ARF3	AATAAA	Refrence allele	0.090178	0.0100365	TRUE	Lengthening	#N/A	#N/A	#N/A	#N/A	#N/A	#N/A	#N/A	#N/A	#N/A
12_51138862_C_T_b37	rs1047912	ENSG00000066084	DIP2B	ATTAAA	Alternative allele	1.83175e-09	0.0132345	TRUE	Lengthening	#N/A	#N/A	#N/A	#N/A	Red-Cell-Distribution-Width (Blood-Cell-Traits_Astle_2016) (high colocalization)	Decreased effect	2.101e-10	0.605084	TRUE
12_51138862_C_T_b37	rs1047912	ENSG00000066084	DIP2B	ATTAAA	Alternative allele	1.83175e-09	0.0132345	TRUE	Lengthening	#N/A	#N/A	#N/A	#N/A	Plateletcrit (Blood-Cell-Traits_Astle_2016)	Decreased effect	9.523e-06	6.29533e-07	TRUE
12_51138862_C_T_b37	rs1047912	ENSG00000066084	DIP2B	ATTAAA	Alternative allele	1.83175e-09	0.0132345	TRUE	Lengthening	#N/A	#N/A	#N/A	#N/A	Red-Blood-Cell-Distribution-Width_Pilling_2017 (Red-Blood-Cell-Distribution-Width_Pilling_2017) (high colocalization)	Decreased effect	1.4e-08	0.948105	TRUE
12_51138862_C_T_b37	rs1047912	ENSG00000066084	DIP2B	ATTAAA	Alternative allele	1.83175e-09	0.0132345	TRUE	Lengthening	#N/A	#N/A	#N/A	#N/A	estimated bone mineral density (Morris_2018) (high colocalization)	Increased effect	2.69078e-13	0.0589143	TRUE
12_51138862_C_T_b37	rs1047912	ENSG00000066084	DIP2B	ATTAAA	Alternative allele	1.83175e-09	0.0132345	TRUE	Lengthening	#N/A	#N/A	#N/A	#N/A	Height (Yengo_BMI+Height_2018)	Decreased effect	2e-09	6.06448e-18	TRUE
12_64540960_A_G_b37	rs7131691	ENSG00000196935	SRGAP1	ATTAAA	Refrence allele	1.0726e-08	0.00735527	TRUE	Lengthening	#N/A	#N/A	#N/A	#N/A	#N/A	#N/A	#N/A	#N/A	#N/A
12_64542897_A_C_b37	rs10878108	ENSG00000196935	SRGAP1	ATTAAA	Refrence allele	0.000141464	0.00851418	TRUE	Lengthening	#N/A	#N/A	#N/A	#N/A	#N/A	#N/A	#N/A	#N/A	#N/A
12_6640976_A_T_b37	rs1043282	ENSG00000010292	NCAPD2	ATTAAA	Refrence allele	0.244848	0.00948815	TRUE	Shortening	#N/A	#N/A	#N/A	#N/A	#N/A	#N/A	#N/A	#N/A	#N/A
12_69162438_A_G_b37	rs12301074	ENSG00000175782	SLC35E3	AATAAA	Refrence allele	2.43381e-07	0.00836838	TRUE	Lengthening	#N/A	#N/A	#N/A	#N/A	#N/A	#N/A	#N/A	#N/A	#N/A
13_21352287_T_A_b37	rs9552277	ENSG00000132953	XPO4	AATAAA	Refrence allele	2.84263e-09	0.0142558	TRUE	Shortening	#N/A	#N/A	#N/A	#N/A	#N/A	#N/A	#N/A	#N/A	#N/A
13_31905641_G_A_b37	rs912603	ENSG00000187676	B3GLCT	AATAAA	Alternative allele	1.67836e-25	0.0104239	TRUE	Lengthening	#N/A	#N/A	#N/A	#N/A	estimated bone mineral density (Morris_2018) (high colocalization)	Increased effect	2.61038e-06	0.0221013	FALSE
14_20914598_G_A_b37	rs66761532	ENSG00000092094	OSGEP	AATAAA	Alternative allele	0.000516101	0.00454895	TRUE	Lengthening	1.20966e-06	9.84924e-06	Lower	3.62032e-41	#N/A	#N/A	#N/A	#N/A	#N/A
14_56152808_A_T_b37	rs7158176	ENSG00000126777	KTN1	ATTAAA	Refrence allele	0.822196	0.0120405	FALSE	Shortening	#N/A	#N/A	#N/A	#N/A	#N/A	#N/A	#N/A	#N/A	#N/A
14_60611528_T_C_b37	rs409866	ENSG00000100612	DHRS7	AATAAA	Refrence allele	1.29306e-12	0.0168702	TRUE	Lengthening	#N/A	#N/A	#N/A	#N/A	estimated bone mineral density (Morris_2018)	Increased effect	2.87402e-06	0.000314656	FALSE
14_65401695_C_A_b37	rs6745	ENSG00000258289	CHURC1	AATAAA	Alternative allele	6.85105e-20	0.00909204	TRUE	Lengthening	3.00043e-20	2.5771e-05	Lower	0.00180849	Height (Yengo_BMI+Height_2018)	Decreased effect	9e-09	2.49727e-05	TRUE
14_74042317_C_T_b37	rs14290	ENSG00000119673	ACOT2	ATTAAA	Alternative allele	0.229678	0.0061306	FALSE	Shortening	#N/A	#N/A	#N/A	#N/A	#N/A	#N/A	#N/A	#N/A	#N/A
14_94515947_A_T_b37	rs34540964	ENSG00000089723	OTUB2	AATAAA	Refrence allele	0.00164236	0.0144602	TRUE	Lengthening	#N/A	#N/A	#N/A	#N/A	#N/A	#N/A	#N/A	#N/A	#N/A
14_96560083_A_T_b37	rs10752	ENSG00000227051	C14orf132	AATAAA	Refrence allele	0.107406	0.00375383	TRUE	Shortening	#N/A	#N/A	#N/A	#N/A	#N/A	#N/A	#N/A	#N/A	#N/A
15_72115541_C_A_b37	rs8747	ENSG00000066933	MYO9A	AATAAA	Alternative allele	3.51439e-08	0.0117437	TRUE	Lengthening	#N/A	#N/A	#N/A	#N/A	Height (Yengo_BMI+Height_2018)	Decreased effect	1e-11	5.52947e-19	TRUE
15_72115541_C_A_b37	rs8747	ENSG00000066933	MYO9A	AATAAA	Alternative allele	3.51439e-08	0.0117437	TRUE	Lengthening	#N/A	#N/A	#N/A	#N/A	Red-Blood-Cell-Count (Blood-Cell-Traits_Astle_2016)	Decreased effect	1.69e-06	0.000174981	TRUE
15_91464169_A_C_b37	rs1059891	ENSG00000196547	MAN2A2	ATTAAA	Refrence allele	0.0891319	0.0100799	TRUE	Shortening	#N/A	#N/A	#N/A	#N/A	#N/A	#N/A	#N/A	#N/A	#N/A
16_3589846_A_G_b37	rs1124285	ENSG00000103351	CLUAP1	ATTAAA	Refrence allele	0.792829	0.00922696	FALSE	Shortening	#N/A	#N/A	#N/A	#N/A	#N/A	#N/A	#N/A	#N/A	#N/A
16_55617127_C_T_b37	rs12934747	ENSG00000087253	LPCAT2	AATAAA	Alternative allele	3.8253e-05	0.00708827	TRUE	Lengthening	#N/A	#N/A	#N/A	#N/A	estimated bone mineral density (Morris_2018)	Increased effect	5.95622e-07	0.00688437	FALSE
16_69202908_A_G_b37	rs74886619	ENSG00000141076	UTP4	AATAAA	Refrence allele	1.71551e-07	0.00941351	TRUE	Lengthening	5.23903e-08	3.49909e-05	Lower	0.728813	#N/A	#N/A	#N/A	#N/A	#N/A
16_75572495_G_A_b37	rs2550888	ENSG00000205084	TMEM231	ATTAAA	Alternative allele	0.778675	0.00752328	FALSE	Shortening	#N/A	#N/A	#N/A	#N/A	#N/A	#N/A	#N/A	#N/A	#N/A
17_15879910_C_T_b37	rs1045599	ENSG00000214941	ZSWIM7	AATAAA	Alternative allele	3.31583e-07	0.0102158	TRUE	Lengthening	3.69543e-17	2.10177e-05	Higher	0.000418036	Myeloid-White-Cell-Count (Blood-Cell-Traits_Astle_2016)	Decreased effect	2.072e-20	0.000438802	TRUE
17_15879910_C_T_b37	rs1045599	ENSG00000214941	ZSWIM7	AATAAA	Alternative allele	3.31583e-07	0.0102158	TRUE	Lengthening	3.69543e-17	2.10177e-05	Higher	0.000418036	Neutrophil-Count (Blood-Cell-Traits_Astle_2016)	Decreased effect	3.097e-21	0.000521366	TRUE
17_15879910_C_T_b37	rs1045599	ENSG00000214941	ZSWIM7	AATAAA	Alternative allele	3.31583e-07	0.0102158	TRUE	Lengthening	3.69543e-17	2.10177e-05	Higher	0.000418036	Neutrophil-Percentage-Of-White-Cells (Blood-Cell-Traits_Astle_2016)	Decreased effect	1.746e-24	0.000115364	TRUE
17_15879910_C_T_b37	rs1045599	ENSG00000214941	ZSWIM7	AATAAA	Alternative allele	3.31583e-07	0.0102158	TRUE	Lengthening	3.69543e-17	2.10177e-05	Higher	0.000418036	BMI (Yengo_BMI+Height_2018)	Decreased effect	1.9e-10	0.00420578	TRUE
17_15879910_C_T_b37	rs1045599	ENSG00000214941	ZSWIM7	AATAAA	Alternative allele	3.31583e-07	0.0102158	TRUE	Lengthening	3.69543e-17	2.10177e-05	Higher	0.000418036	Neutrophil-Plus-Eosinophil-Count (Blood-Cell-Traits_Astle_2016)	Decreased effect	7.577e-21	0.000378977	TRUE
17_15879910_C_T_b37	rs1045599	ENSG00000214941	ZSWIM7	AATAAA	Alternative allele	3.31583e-07	0.0102158	TRUE	Lengthening	3.69543e-17	2.10177e-05	Higher	0.000418036	Granulocyte-Percentage-Of-Myeloid-White-Cells (Blood-Cell-Traits_Astle_2016)	Decreased effect	1.446e-13	0.000523226	TRUE
17_15879910_C_T_b37	rs1045599	ENSG00000214941	ZSWIM7	AATAAA	Alternative allele	3.31583e-07	0.0102158	TRUE	Lengthening	3.69543e-17	2.10177e-05	Higher	0.000418036	White-Blood-Cell-Count (Blood-Cell-Traits_Astle_2016)	Decreased effect	4.299e-09	0.000695951	TRUE
17_15879910_C_T_b37	rs1045599	ENSG00000214941	ZSWIM7	AATAAA	Alternative allele	3.31583e-07	0.0102158	TRUE	Lengthening	3.69543e-17	2.10177e-05	Higher	0.000418036	Basophil-Plus-Neutrophil-Count (Blood-Cell-Traits_Astle_2016)	Decreased effect	1.233e-21	0.00048923	TRUE
17_15879910_C_T_b37	rs1045599	ENSG00000214941	ZSWIM7	AATAAA	Alternative allele	3.31583e-07	0.0102158	TRUE	Lengthening	3.69543e-17	2.10177e-05	Higher	0.000418036	Granulocyte-Count (Blood-Cell-Traits_Astle_2016)	Decreased effect	2.404e-21	0.000383818	TRUE
17_15879910_C_T_b37	rs1045599	ENSG00000214941	ZSWIM7	AATAAA	Alternative allele	3.31583e-07	0.0102158	TRUE	Lengthening	3.69543e-17	2.10177e-05	Higher	0.000418036	Lymphocyte-Percentage (Blood-Cell-Traits_Astle_2016)	Decreased effect	3.217e-25	4.04685e-05	TRUE
17_31277885_A_G_b37	rs2428358	ENSG00000006042	TMEM98	AATAAA	Refrence allele	3.5345e-10	0.00767617	TRUE	Lengthening	#N/A	#N/A	#N/A	#N/A	#N/A	#N/A	#N/A	#N/A	#N/A
17_33596157_C_T_b37	rs2671824	ENSG00000166750	SLFN5	AATAAA	Alternative allele	0.0113523	0.0107371	TRUE	Lengthening	#N/A	#N/A	#N/A	#N/A	#N/A	#N/A	#N/A	#N/A	#N/A
17_40962509_A_T_b37	rs11552192	ENSG00000126581	BECN1	ATTAAA	Alternative allele	0.000363482	0.0215153	TRUE	Lengthening	#N/A	#N/A	#N/A	#N/A	body-fat distribution (Pulit_2019)	Decreased effect	1.53633e-06	0.00688993	TRUE
17_40962509_A_T_b37	rs11552192	ENSG00000126581	BECN1	ATTAAA	Alternative allele	0.000363482	0.0215153	TRUE	Lengthening	#N/A	#N/A	#N/A	#N/A	type-2 diabetes (Mahajan_2018) (high colocalization)	Decreased effect	1.97318e-09	0.165164	TRUE
17_59492268_A_T_b37	rs758599	ENSG00000187013	C17orf82	AATAAA	Refrence allele	0.00092007	0.00946599	TRUE	Lengthening	#N/A	#N/A	#N/A	#N/A	Waist-Circumference-Adjusted-For-BMI-Adjusted-For-Physical-Activity-European (BMI-Physical-Activity-Interaction_GIANT_2017)	Decreased effect	1.56e-07	5.84088e-05	TRUE
17_59492268_A_T_b37	rs758599	ENSG00000187013	C17orf82	AATAAA	Refrence allele	0.00092007	0.00946599	TRUE	Lengthening	#N/A	#N/A	#N/A	#N/A	Height-Women (Anthropometrics-Sex-Stratified_Randall_2013)	Decreased effect	3.19e-14	0.00774385	TRUE
17_59492268_A_T_b37	rs758599	ENSG00000187013	C17orf82	AATAAA	Refrence allele	0.00092007	0.00946599	TRUE	Lengthening	#N/A	#N/A	#N/A	#N/A	Waist-Circumference-Adjusted-For-BMI-Active-Multiethnic (BMI-Physical-Activity-Interaction_GIANT_2017)	Decreased effect	2.84e-07	9.12847e-05	TRUE
17_59492268_A_T_b37	rs758599	ENSG00000187013	C17orf82	AATAAA	Refrence allele	0.00092007	0.00946599	TRUE	Lengthening	#N/A	#N/A	#N/A	#N/A	Waist-Circumference-Adjusted-For-BMI-Adjusted-For-Physical-Activity-Multiethnic (BMI-Physical-Activity-Interaction_GIANT_2017)	Decreased effect	1.14e-08	9.26259e-05	TRUE
17_59492268_A_T_b37	rs758599	ENSG00000187013	C17orf82	AATAAA	Refrence allele	0.00092007	0.00946599	TRUE	Lengthening	#N/A	#N/A	#N/A	#N/A	Waist-Circumference-Adjusted-For-BMI-Active-European (BMI-Physical-Activity-Interaction_GIANT_2017)	Decreased effect	1.06e-06	0.000159361	TRUE
17_59492268_A_T_b37	rs758599	ENSG00000187013	C17orf82	AATAAA	Refrence allele	0.00092007	0.00946599	TRUE	Lengthening	#N/A	#N/A	#N/A	#N/A	Height_Lango-Allen_2010 (Height_Lango-Allen_2010)	Decreased effect	2.072e-16	0.0064308	TRUE
17_59492268_A_T_b37	rs758599	ENSG00000187013	C17orf82	AATAAA	Refrence allele	0.00092007	0.00946599	TRUE	Lengthening	#N/A	#N/A	#N/A	#N/A	Waist-Circumference-Adjusted-For-BMI-European (Waist-Format-2_Shungin_2015)	Decreased effect	1.6e-07	2.54041e-07	TRUE
17_59492268_A_T_b37	rs758599	ENSG00000187013	C17orf82	AATAAA	Refrence allele	0.00092007	0.00946599	TRUE	Lengthening	#N/A	#N/A	#N/A	#N/A	BMI (Yengo_BMI+Height_2018) (high colocalization)	Decreased effect	4.2e-06	0.0140491	FALSE
17_59492268_A_T_b37	rs758599	ENSG00000187013	C17orf82	AATAAA	Refrence allele	0.00092007	0.00946599	TRUE	Lengthening	#N/A	#N/A	#N/A	#N/A	Height (Yengo_BMI+Height_2018)	Decreased effect	3.1e-206	1.17207e-05	TRUE
17_59492268_A_T_b37	rs758599	ENSG00000187013	C17orf82	AATAAA	Refrence allele	0.00092007	0.00946599	TRUE	Lengthening	#N/A	#N/A	#N/A	#N/A	Waist-Circumference-Adjusted-For-BMI (Waist-Format-2_Shungin_2015)	Decreased effect	1.6e-07	1.70344e-06	TRUE
17_59492268_A_T_b37	rs758599	ENSG00000187013	C17orf82	AATAAA	Refrence allele	0.00092007	0.00946599	TRUE	Lengthening	#N/A	#N/A	#N/A	#N/A	body-fat distribution (Pulit_2019)	Decreased effect	2.5894e-23	2.9942e-05	TRUE
17_59492268_A_T_b37	rs758599	ENSG00000187013	C17orf82	AATAAA	Refrence allele	0.00092007	0.00946599	TRUE	Lengthening	#N/A	#N/A	#N/A	#N/A	Height-Men (Anthropometrics-Sex-Stratified_Randall_2013)	Decreased effect	2.56e-06	0.0047471	FALSE
17_59492268_A_T_b37	rs758599	ENSG00000187013	C17orf82	AATAAA	Refrence allele	0.00092007	0.00946599	TRUE	Lengthening	#N/A	#N/A	#N/A	#N/A	Extreme-Height (Anthropometric-Extremes_Berndt_2013)	Decreased effect	4.5e-09	0.00550801	TRUE
17_59492268_A_T_b37	rs758599	ENSG00000187013	C17orf82	AATAAA	Refrence allele	0.00092007	0.00946599	TRUE	Lengthening	#N/A	#N/A	#N/A	#N/A	Serum-Creatinine (Kidney-Function_Gorski_2017)	Decreased effect	5.48e-06	2.87233e-11	TRUE
17_59492268_A_T_b37	rs758599	ENSG00000187013	C17orf82	AATAAA	Refrence allele	0.00092007	0.00946599	TRUE	Lengthening	#N/A	#N/A	#N/A	#N/A	Height_Wood_2014 (Height_Wood_2014) (high colocalization)	Decreased effect	3.7e-46	0.0105233	TRUE
17_643426_G_A_b37	rs2740351	ENSG00000179409	GEMIN4	AATAAA	Alternative allele	0.811445	0.00639157	FALSE	Shortening	#N/A	#N/A	#N/A	#N/A	#N/A	#N/A	#N/A	#N/A	#N/A
17_6481494_T_C_b37	rs2165844	ENSG00000198920	KIAA0753	AATAAA	Refrence allele	0.658799	0.00931626	FALSE	Lengthening	#N/A	#N/A	#N/A	#N/A	#N/A	#N/A	#N/A	#N/A	#N/A
17_74002056_T_G_b37	rs1135531	ENSG00000250506	CDK3	AATAAA	Refrence allele	0.0322654	0.00724944	TRUE	Shortening	2.04577e-13	1.7582e-05	Higher	0.0034665	#N/A	#N/A	#N/A	#N/A	#N/A
18_11885912_C_A_b37	rs659485	ENSG00000141404	GNAL	ATTAAA	Alternative allele	0.861352	0.00294	FALSE	Shortening	#N/A	#N/A	#N/A	#N/A	#N/A	#N/A	#N/A	#N/A	#N/A
18_51847607_A_G_b37	rs592066	ENSG00000101751	POLI	AATAAA	Refrence allele	0.522507	0.0104042	FALSE	Lengthening	#N/A	#N/A	#N/A	#N/A	#N/A	#N/A	#N/A	#N/A	#N/A
18_60054857_A_C_b37	rs884205	ENSG00000141655	TNFRSF11A	ATTAAA	Refrence allele	2.81922e-14	0.00649534	TRUE	Lengthening	#N/A	#N/A	#N/A	#N/A	Lumbar-Spine-Bone-Mineral-Density-Women (Bone-Mineral-Density_Estrada_2012) (high colocalization)	Decreased effect	2.668e-07	0.0390659	TRUE
18_60054857_A_C_b37	rs884205	ENSG00000141655	TNFRSF11A	ATTAAA	Refrence allele	2.81922e-14	0.00649534	TRUE	Lengthening	#N/A	#N/A	#N/A	#N/A	Lumbar-Spine-Bone-Mineral-Density-All (Bone-Mineral-Density_Estrada_2012) (high colocalization)	Decreased effect	2.618e-08	0.632669	TRUE
18_60054857_A_C_b37	rs884205	ENSG00000141655	TNFRSF11A	ATTAAA	Refrence allele	2.81922e-14	0.00649534	TRUE	Lengthening	#N/A	#N/A	#N/A	#N/A	Total-Body-Bone-Mineral-Density-60-And-More (Bone-Mineral-Density-Total-Body-Lifecourse_Medina-Gomez_2018) (high colocalization)	Decreased effect	1.989e-07	0.951347	FALSE
18_60054857_A_C_b37	rs884205	ENSG00000141655	TNFRSF11A	ATTAAA	Refrence allele	2.81922e-14	0.00649534	TRUE	Lengthening	#N/A	#N/A	#N/A	#N/A	Femoral-Neck-Bone-Mineral-Density (Bone-Mineral-Density_Zheng_2015) (high colocalization)	Decreased effect	2.71e-06	0.974028	FALSE
18_60054857_A_C_b37	rs884205	ENSG00000141655	TNFRSF11A	ATTAAA	Refrence allele	2.81922e-14	0.00649534	TRUE	Lengthening	#N/A	#N/A	#N/A	#N/A	Lumbar-Spine-Bone-Mineral-Density (Bone-Mineral-Density_Zheng_2015) (high colocalization)	Decreased effect	2.77e-09	0.986555	TRUE
18_60054857_A_C_b37	rs884205	ENSG00000141655	TNFRSF11A	ATTAAA	Refrence allele	2.81922e-14	0.00649534	TRUE	Lengthening	#N/A	#N/A	#N/A	#N/A	Total-Body-Bone-Mineral-Density-45-to-60 (Bone-Mineral-Density-Total-Body-Lifecourse_Medina-Gomez_2018) (high colocalization)	Decreased effect	9.965e-09	0.614716	TRUE
18_60054857_A_C_b37	rs884205	ENSG00000141655	TNFRSF11A	ATTAAA	Refrence allele	2.81922e-14	0.00649534	TRUE	Lengthening	#N/A	#N/A	#N/A	#N/A	estimated bone mineral density (Morris_2018) (high colocalization)	Increased effect	1.73962e-33	0.999999	TRUE
18_60054857_A_C_b37	rs884205	ENSG00000141655	TNFRSF11A	ATTAAA	Refrence allele	2.81922e-14	0.00649534	TRUE	Lengthening	#N/A	#N/A	#N/A	#N/A	Total-Body-Bone-Mineral-Density-All (Bone-Mineral-Density-Total-Body-Lifecourse_Medina-Gomez_2018) (high colocalization)	Decreased effect	4.39e-15	0.825338	TRUE
18_60054857_A_C_b37	rs884205	ENSG00000141655	TNFRSF11A	ATTAAA	Refrence allele	2.81922e-14	0.00649534	TRUE	Lengthening	#N/A	#N/A	#N/A	#N/A	Height (Yengo_BMI+Height_2018) (high colocalization)	Decreased effect	5.5e-06	0.341057	FALSE
18_60054857_A_C_b37	rs884205	ENSG00000141655	TNFRSF11A	ATTAAA	Refrence allele	2.81922e-14	0.00649534	TRUE	Lengthening	#N/A	#N/A	#N/A	#N/A	Bone-Mineral-Density-Estimated_Kemp_2017 (Bone-Mineral-Density-Estimated_Kemp_2017) (high colocalization)	Decreased effect	9.5e-19	0.999799	TRUE
19_17360864_C_T_b37	rs3745167	ENSG00000130307	USHBP1	AATAAA	Alternative allele	0.0420091	0.00635403	TRUE	Lengthening	#N/A	#N/A	#N/A	#N/A	#N/A	#N/A	#N/A	#N/A	#N/A
19_19227952_C_A_b37	rs10422906	ENSG00000064545	TMEM161A	ATTAAA	Alternative allele	0.26847	0.00753849	FALSE	Shortening	#N/A	#N/A	#N/A	#N/A	#N/A	#N/A	#N/A	#N/A	#N/A
19_20717673_T_G_b37	rs12461357	ENSG00000237440	ZNF737	AATAAA	Refrence allele	0.480498	0.00720178	FALSE	Shortening	#N/A	#N/A	#N/A	#N/A	#N/A	#N/A	#N/A	#N/A	#N/A
19_23922018_T_A_b37	rs73023850	ENSG00000196172	ZNF681	AATAAA	Refrence allele	0.293888	0.0093261	FALSE	Lengthening	#N/A	#N/A	#N/A	#N/A	#N/A	#N/A	#N/A	#N/A	#N/A
19_36230174_T_C_b37	rs12459634	ENSG00000126246	IGFLR1	AATAAA	Refrence allele	8.64025e-16	0.00769329	TRUE	Lengthening	#N/A	#N/A	#N/A	#N/A	Red-Cell-Distribution-Width (Blood-Cell-Traits_Astle_2016) (high colocalization)	Decreased effect	9.034e-07	0.202261	FALSE
19_36230174_T_C_b37	rs12459634	ENSG00000126246	IGFLR1	AATAAA	Refrence allele	8.64025e-16	0.00769329	TRUE	Lengthening	#N/A	#N/A	#N/A	#N/A	Red-Blood-Cell-Distribution-Width_Pilling_2017 (Red-Blood-Cell-Distribution-Width_Pilling_2017) (high colocalization)	Decreased effect	2.1e-07	0.157159	FALSE
19_37035244_T_C_b37	rs76165526	ENSG00000186020	ZNF529	AATAAA	Refrence allele	0.119856	0.0113054	FALSE	Lengthening	#N/A	#N/A	#N/A	#N/A	#N/A	#N/A	#N/A	#N/A	#N/A
19_43978512_A_G_b37	rs2599436	ENSG00000176531	PHLDB3	AATAAA	Refrence allele	9.21716e-09	0.0109444	TRUE	Lengthening	8.85793e-08	2.15242e-05	Higher	0.26158	#N/A	#N/A	#N/A	#N/A	#N/A
19_58419874_T_C_b37	rs10415951	ENSG00000173480	ZNF417	ATTAAA	Refrence allele	0.00129663	0.00859687	TRUE	Lengthening	#N/A	#N/A	#N/A	#N/A	#N/A	#N/A	#N/A	#N/A	#N/A
19_8330476_G_T_b37	rs6603159	ENSG00000090661	CERS4	AATAAA	Alternative allele	2.77573e-10	0.00415144	TRUE	Lengthening	#N/A	#N/A	#N/A	#N/A	#N/A	#N/A	#N/A	#N/A	#N/A
2_101967346_C_T_b37	rs6543032	ENSG00000175874	CREG2	AATAAA	Alternative allele	0.0675914	0.0104997	TRUE	Lengthening	#N/A	#N/A	#N/A	#N/A	#N/A	#N/A	#N/A	#N/A	#N/A
2_11319253_A_T_b37	rs10754957	ENSG00000134318	ROCK2	AATAAA	Alternative allele	0.488856	0.00998291	TRUE	Shortening	#N/A	#N/A	#N/A	#N/A	#N/A	#N/A	#N/A	#N/A	#N/A
2_114471370_T_C_b37	rs77841658	ENSG00000115084	SLC35F5	ATTAAA	Refrence allele	3.57766e-05	0.0116332	TRUE	Lengthening	1.47469e-05	2.89923e-05	Lower	0.0254828	#N/A	#N/A	#N/A	#N/A	#N/A
2_121052268_A_T_b37	rs1137385	ENSG00000144118	RALB	ATTAAA	Refrence allele	0.0902493	0.0124784	TRUE	Lengthening	#N/A	#N/A	#N/A	#N/A	#N/A	#N/A	#N/A	#N/A	#N/A
2_174937467_T_C_b37	rs3739152	ENSG00000138430	OLA1	ATTAAA	Refrence allele	1.18887e-09	0.00885487	TRUE	Lengthening	#N/A	#N/A	#N/A	#N/A	BMI (Yengo_BMI+Height_2018)	Decreased effect	9.9e-08	4.60031e-06	TRUE
2_176788639_T_C_b37	rs2289971	ENSG00000144320	KIAA1715	AATAAA	Refrence allele	0.700157	0.00842888	FALSE	Shortening	#N/A	#N/A	#N/A	#N/A	#N/A	#N/A	#N/A	#N/A	#N/A
2_179001515_G_A_b37	rs334064	ENSG00000155636	RBM45	AATAAA	Alternative allele	1.71975e-08	0.00787515	TRUE	Lengthening	#N/A	#N/A	#N/A	#N/A	Height (Yengo_BMI+Height_2018)	Decreased effect	1.8e-06	2.07191e-11	TRUE
2_182403387_T_G_b37	rs2290517	ENSG00000115232	ITGA4	AATAAA	Refrence allele	0.384616	0.0123333	TRUE	Shortening	#N/A	#N/A	#N/A	#N/A	#N/A	#N/A	#N/A	#N/A	#N/A
2_191555630_G_A_b37	rs11552967	ENSG00000138386	NAB1	AATAAA	Alternative allele	0.000765068	0.0104737	TRUE	Lengthening	#N/A	#N/A	#N/A	#N/A	#N/A	#N/A	#N/A	#N/A	#N/A
2_196999649_C_T_b37	rs12467988	ENSG00000081320	STK17B	AATAAA	Alternative allele	0.00104821	0.0114927	TRUE	Lengthening	#N/A	#N/A	#N/A	#N/A	estimated bone mineral density (Morris_2018)	Increased effect	4.10167e-06	0.00124533	FALSE
2_206988452_A_T_b37	rs4147728	ENSG00000023228	NDUFS1	ATTAAA	Alternative allele	0.000407029	0.0153155	FALSE	Lengthening	#N/A	#N/A	#N/A	#N/A	#N/A	#N/A	#N/A	#N/A	#N/A
2_216225343_A_G_b37	rs1263	ENSG00000115414	FN1	ATTAAA	Refrence allele	8.55004e-05	0.010536	TRUE	Lengthening	#N/A	#N/A	#N/A	#N/A	#N/A	#N/A	#N/A	#N/A	#N/A
2_219318248_C_T_b37	rs80085898	ENSG00000135913	USP37	ATTAAA	Alternative allele	0.0807676	0.0151094	FALSE	Lengthening	#N/A	#N/A	#N/A	#N/A	#N/A	#N/A	#N/A	#N/A	#N/A
2_231030179_T_C_b37	rs9288658	ENSG00000135899	SP110	ATTAAA	Refrence allele	6.87554e-05	0.00572014	TRUE	Lengthening	#N/A	#N/A	#N/A	#N/A	#N/A	#N/A	#N/A	#N/A	#N/A
2_3502055_T_G_b37	rs1130319	ENSG00000182551	ADI1	AATAAA	Refrence allele	6.12897e-17	0.00584576	TRUE	Shortening	1.22239e-06	1.19178e-05	Lower	0.000609412	#N/A	#N/A	#N/A	#N/A	#N/A
2_65497262_A_G_b37	rs11698	ENSG00000138071	ACTR2	AATAAA	Refrence allele	4.28482e-06	0.0101116	TRUE	Lengthening	#N/A	#N/A	#N/A	#N/A	estimated bone mineral density (Morris_2018)	Increased effect	3.08961e-11	0.00184109	TRUE
2_65497262_A_G_b37	rs11698	ENSG00000138071	ACTR2	AATAAA	Refrence allele	4.28482e-06	0.0101116	TRUE	Lengthening	#N/A	#N/A	#N/A	#N/A	Monocyte-Count (Blood-Cell-Traits_Astle_2016)	Decreased effect	4.136e-06	0.00151075	FALSE
2_75882576_T_C_b37	rs11847	ENSG00000005436	GCFC2	AATAAA	Refrence allele	3.81258e-11	0.0114647	FALSE	Shortening	#N/A	#N/A	#N/A	#N/A	#N/A	#N/A	#N/A	#N/A	#N/A
2_86253508_A_T_b37	rs12124	ENSG00000068654	POLR1A	AATAAA	Alternative allele	4.1084e-20	0.0148074	TRUE	Lengthening	#N/A	#N/A	#N/A	#N/A	#N/A	#N/A	#N/A	#N/A	#N/A
20_13694585_T_C_b37	rs35726608	ENSG00000089048	ESF1	AATAAA	Refrence allele	0.182139	0.00706763	FALSE	Lengthening	#N/A	#N/A	#N/A	#N/A	#N/A	#N/A	#N/A	#N/A	#N/A
20_44402869_C_T_b37	rs2664529	ENSG00000124116	WFDC3	AATAAA	Alternative allele	4.42909e-15	0.0101139	FALSE	Lengthening	#N/A	#N/A	#N/A	#N/A	#N/A	#N/A	#N/A	#N/A	#N/A
20_49495326_G_A_b37	rs6122981	ENSG00000124243	BCAS4	ATTAAA	Alternative allele	9.67736e-10	0.00580395	FALSE	Shortening	#N/A	#N/A	#N/A	#N/A	#N/A	#N/A	#N/A	#N/A	#N/A
20_57834150_A_T_b37	rs2273869	ENSG00000124203	ZNF831	ATTAAA	Refrence allele	0.00282545	0.00821689	TRUE	Lengthening	#N/A	#N/A	#N/A	#N/A	Platelet-Distribution-Width (Blood-Cell-Traits_Astle_2016)	Decreased effect	1.223e-09	1.30843e-59	TRUE
20_57834150_A_T_b37	rs2273869	ENSG00000124203	ZNF831	ATTAAA	Refrence allele	0.00282545	0.00821689	TRUE	Lengthening	#N/A	#N/A	#N/A	#N/A	Lymphocyte-Count (Blood-Cell-Traits_Astle_2016)	Decreased effect	2.96e-08	0.00097475	TRUE
21_34163003_T_C_b37	rs79168354	ENSG00000205929	C21orf62	AATAAA	Refrence allele	0.000194655	0.00904943	TRUE	Lengthening	#N/A	#N/A	#N/A	#N/A	#N/A	#N/A	#N/A	#N/A	#N/A
21_44333185_T_A_b37	rs79864358	ENSG00000160194	NDUFV3	AATAAA	Alternative allele	0.00124684	0.00828614	TRUE	Lengthening	#N/A	#N/A	#N/A	#N/A	#N/A	#N/A	#N/A	#N/A	#N/A
21_48002833_A_G_b37	rs9978318	ENSG00000160305	DIP2A	ATTAAA	Refrence allele	2.42224e-05	0.00771381	TRUE	Lengthening	#N/A	#N/A	#N/A	#N/A	#N/A	#N/A	#N/A	#N/A	#N/A
22_19861127_T_C_b37	rs7285948	ENSG00000184470	TXNRD2	AATAAA	Refrence allele	0.00326427	0.00735659	TRUE	Lengthening	#N/A	#N/A	#N/A	#N/A	glaucoma (Craig_2020)	Decreased effect	2.34515e-10	0.000179046	TRUE
3_121661597_G_A_b37	rs1136995	ENSG00000163406	SLC15A2	AATAAA	Alternative allele	4.12255e-29	0.0151139	TRUE	Lengthening	#N/A	#N/A	#N/A	#N/A	menarche onset age (Day_2017) (high colocalization)	Increased effect	4.95e-07	0.985512	FALSE
3_150302010_C_T_b37	rs14434	ENSG00000144895	EIF2A	AATAAA	Alternative allele	8.25126e-30	0.0127621	TRUE	Lengthening	2.37887e-23	1.87898e-05	Lower	0.0525915	#N/A	#N/A	#N/A	#N/A	#N/A
3_158324404_A_C_b37	rs73024790	ENSG00000178053	MLF1	AATAAA	Refrence allele	0.279651	0.00903058	FALSE	Shortening	#N/A	#N/A	#N/A	#N/A	#N/A	#N/A	#N/A	#N/A	#N/A
3_169712558_A_G_b37	rs78450791	ENSG00000008952	SEC62	AATAAA	Refrence allele	5.60798e-05	0.0130423	FALSE	Lengthening	#N/A	#N/A	#N/A	#N/A	#N/A	#N/A	#N/A	#N/A	#N/A
3_170584074_A_G_b37	rs35683888	ENSG00000163584	RPL22L1	AATAAA	Refrence allele	7.09038e-31	0.0101774	TRUE	Lengthening	#N/A	#N/A	#N/A	#N/A	type-2 diabetes (Mahajan_2018)	Decreased effect	1.63064e-06	0.00536109	TRUE
3_190024188_G_A_b37	rs2204226	ENSG00000163347	CLDN1	AATAAA	Alternative allele	1.07577e-05	0.00535673	TRUE	Lengthening	#N/A	#N/A	#N/A	#N/A	#N/A	#N/A	#N/A	#N/A	#N/A
3_53850475_T_A_b37	rs4234642	ENSG00000016391	CHDH	AATAAA	Alternative allele	6.39702e-13	0.00819809	TRUE	Lengthening	#N/A	#N/A	#N/A	#N/A	#N/A	#N/A	#N/A	#N/A	#N/A
3_57306319_T_C_b37	rs3087684	ENSG00000157500	APPL1	ATTAAA	Refrence allele	0.575072	0.0143923	FALSE	Lengthening	#N/A	#N/A	#N/A	#N/A	#N/A	#N/A	#N/A	#N/A	#N/A
4_103714786_G_T_b37	rs223443	ENSG00000109332	UBE2D3	AATAAA	Alternative allele	3.55564e-08	0.0159383	TRUE	Shortening	#N/A	#N/A	#N/A	#N/A	Lymphocyte-Count (Blood-Cell-Traits_Astle_2016)	Decreased effect	5.424e-10	0.00133116	TRUE
4_103714786_G_T_b37	rs223443	ENSG00000109332	UBE2D3	AATAAA	Alternative allele	3.55564e-08	0.0159383	TRUE	Shortening	#N/A	#N/A	#N/A	#N/A	Lymphocyte-Percentage (Blood-Cell-Traits_Astle_2016)	Decreased effect	2.594e-07	0.00134726	FALSE
4_103714786_G_T_b37	rs223443	ENSG00000109332	UBE2D3	AATAAA	Alternative allele	3.55564e-08	0.0159383	TRUE	Shortening	#N/A	#N/A	#N/A	#N/A	type-2 diabetes (Mahajan_2018)	Increased effect	2.7673e-08	0.00169977	TRUE
4_103714786_G_T_b37	rs223443	ENSG00000109332	UBE2D3	AATAAA	Alternative allele	3.55564e-08	0.0159383	TRUE	Shortening	#N/A	#N/A	#N/A	#N/A	atrial fibrillation (Nielsen_2018)	Decreased effect	1.04809e-07	0.00229074	FALSE
4_109663371_T_G_b37	rs4956208	ENSG00000164089	ETNPPL	AATAAA	Refrence allele	3.91584e-08	0.00588562	FALSE	Lengthening	#N/A	#N/A	#N/A	#N/A	#N/A	#N/A	#N/A	#N/A	#N/A
4_141308433_T_A_b37	rs358324	ENSG00000153132	CLGN	AATAAA	Refrence allele	0.00320565	0.0115812	TRUE	Lengthening	#N/A	#N/A	#N/A	#N/A	#N/A	#N/A	#N/A	#N/A	#N/A
4_164447003_T_C_b37	rs1054683	ENSG00000145416	MARCH1	AATAAA	Refrence allele	5.68451e-05	0.00854623	TRUE	Lengthening	#N/A	#N/A	#N/A	#N/A	#N/A	#N/A	#N/A	#N/A	#N/A
4_167024905_T_C_b37	rs1497948	ENSG00000038295	TLL1	ATTAAA	Refrence allele	0.0188625	0.00443245	TRUE	Lengthening	#N/A	#N/A	#N/A	#N/A	#N/A	#N/A	#N/A	#N/A	#N/A
4_252804_G_A_b37	rs12510827	ENSG00000186777	ZNF732	AATAAA	Alternative allele	0.297842	0.00762867	FALSE	Lengthening	#N/A	#N/A	#N/A	#N/A	#N/A	#N/A	#N/A	#N/A	#N/A
4_38826871_G_A_b37	rs2381289	ENSG00000174130	TLR6	ATTAAA	Alternative allele	0.529037	0.00883324	FALSE	Lengthening	#N/A	#N/A	#N/A	#N/A	#N/A	#N/A	#N/A	#N/A	#N/A
4_39452432_A_C_b37	rs2687968	ENSG00000163682	RPL9	ATTAAA	Refrence allele	0.267096	0.00811404	TRUE	Lengthening	#N/A	#N/A	#N/A	#N/A	#N/A	#N/A	#N/A	#N/A	#N/A
4_56292101_A_T_b37	rs6802	ENSG00000134851	TMEM165	AATAAA	Alternative allele	0.120819	0.0100075	FALSE	Lengthening	#N/A	#N/A	#N/A	#N/A	#N/A	#N/A	#N/A	#N/A	#N/A
4_77034095_T_G_b37	rs79294795	ENSG00000138750	NUP54	AATAAA	Refrence allele	0.73162	0.00914291	TRUE	Lengthening	#N/A	#N/A	#N/A	#N/A	#N/A	#N/A	#N/A	#N/A	#N/A
4_77034096_T_A_b37	rs79825418	ENSG00000138750	NUP54	AATAAA	Refrence allele	0.73162	0.00957462	TRUE	Lengthening	#N/A	#N/A	#N/A	#N/A	#N/A	#N/A	#N/A	#N/A	#N/A
4_77034097_T_C_b37	rs75529676	ENSG00000138750	NUP54	AATAAA	Refrence allele	0.73162	0.00976667	TRUE	Lengthening	#N/A	#N/A	#N/A	#N/A	#N/A	#N/A	#N/A	#N/A	#N/A
4_83344850_T_A_b37	rs13952	ENSG00000152795	HNRNPDL	AATAAA	Refrence allele	3.37632e-05	0.0105657	TRUE	Shortening	#N/A	#N/A	#N/A	#N/A	#N/A	#N/A	#N/A	#N/A	#N/A
4_84382550_A_G_b37	rs77519137	ENSG00000163319	MRPS18C	AATAAA	Refrence allele	0.00528819	0.0112532	FALSE	Lengthening	#N/A	#N/A	#N/A	#N/A	#N/A	#N/A	#N/A	#N/A	#N/A
4_89182518_T_C_b37	rs7658173	ENSG00000163644	PPM1K	AATAAA	Refrence allele	8.51926e-10	0.00992964	TRUE	Lengthening	#N/A	#N/A	#N/A	#N/A	#N/A	#N/A	#N/A	#N/A	#N/A
4_99988713_G_A_b37	rs17595186	ENSG00000164024	METAP1	AATAAA	Alternative allele	0.181053	0.00729358	TRUE	Lengthening	#N/A	#N/A	#N/A	#N/A	#N/A	#N/A	#N/A	#N/A	#N/A
5_102365186_G_A_b37	rs5855	ENSG00000145730	PAM	AATAAA	Alternative allele	6.98249e-09	0.016039	TRUE	Lengthening	#N/A	#N/A	#N/A	#N/A	body-fat distribution (Pulit_2019)	Decreased effect	1.24757e-12	0.000228337	TRUE
5_102365186_G_A_b37	rs5855	ENSG00000145730	PAM	AATAAA	Alternative allele	6.98249e-09	0.016039	TRUE	Lengthening	#N/A	#N/A	#N/A	#N/A	Height (Yengo_BMI+Height_2018)	Decreased effect	1.2e-10	0.000122741	TRUE
5_102365186_G_A_b37	rs5855	ENSG00000145730	PAM	AATAAA	Alternative allele	6.98249e-09	0.016039	TRUE	Lengthening	#N/A	#N/A	#N/A	#N/A	type-2 diabetes (Mahajan_2018)	Increased effect	9.76221e-11	0.00037617	TRUE
5_102365186_G_A_b37	rs5855	ENSG00000145730	PAM	AATAAA	Alternative allele	6.98249e-09	0.016039	TRUE	Lengthening	#N/A	#N/A	#N/A	#N/A	insomnia (Jansen_2019)	Decreased effect	7.3442e-06	0.00118691	FALSE
5_140476939_A_G_b37	rs3776101	ENSG00000112852	PCDHB2	AATAAA	Refrence allele	0.0202441	0.0151316	TRUE	Lengthening	#N/A	#N/A	#N/A	#N/A	#N/A	#N/A	#N/A	#N/A	#N/A
5_162873507_A_G_b37	rs422356	ENSG00000113328	CCNG1	AATAAA	Refrence allele	0.588303	0.0113766	TRUE	Shortening	#N/A	#N/A	#N/A	#N/A	#N/A	#N/A	#N/A	#N/A	#N/A
5_167972986_T_C_b37	rs1990920	ENSG00000120137	PANK3	AATAAA	Refrence allele	0.550496	0.00959741	FALSE	Shortening	#N/A	#N/A	#N/A	#N/A	#N/A	#N/A	#N/A	#N/A	#N/A
5_58147753_T_A_b37	rs295670	ENSG00000152932	RAB3C	ATTAAA	Alternative allele	6.18667e-05	0.00879151	TRUE	Lengthening	#N/A	#N/A	#N/A	#N/A	#N/A	#N/A	#N/A	#N/A	#N/A
5_76728085_C_T_b37	rs335632	ENSG00000164253	WDR41	AATAAA	Alternative allele	9.11706e-16	0.00418085	TRUE	Lengthening	3.6442e-07	1.96501e-05	Lower	0.0213611	#N/A	#N/A	#N/A	#N/A	#N/A
5_7900712_G_A_b37	rs9332	ENSG00000124275	MTRR	AATAAA	Alternative allele	8.93002e-23	0.00985792	TRUE	Lengthening	#N/A	#N/A	#N/A	#N/A	#N/A	#N/A	#N/A	#N/A	#N/A
5_94798519_T_A_b37	rs10056208	ENSG00000198677	TTC37	AATAAA	Refrence allele	0.000278827	0.008778	TRUE	Shortening	7.02129e-08	2.65857e-05	Higher	4.59277e-06	#N/A	#N/A	#N/A	#N/A	#N/A
6_107115394_A_G_b37	rs3101493	ENSG00000130348	QRSL1	AATAAA	Refrence allele	2.39012e-08	0.0092263	TRUE	Lengthening	3.26685e-14	1.72721e-05	Lower	0.00520982	#N/A	#N/A	#N/A	#N/A	#N/A
6_153306552_G_T_b37	rs4870159	ENSG00000112031	MTRF1L	AATAAA	Alternative allele	0.0408178	0.00907806	FALSE	Shortening	#N/A	#N/A	#N/A	#N/A	#N/A	#N/A	#N/A	#N/A	#N/A
6_160100116_A_T_b37	rs2842980	ENSG00000112096	SOD2	ATTAAA	Alternative allele	5.30547e-11	0.0122503	FALSE	Lengthening	#N/A	#N/A	#N/A	#N/A	#N/A	#N/A	#N/A	#N/A	#N/A
6_24425609_T_A_b37	rs3747772	ENSG00000124532	MRS2	AATAAA	Alternative allele	0.0415777	0.00635099	TRUE	Lengthening	#N/A	#N/A	#N/A	#N/A	#N/A	#N/A	#N/A	#N/A	#N/A
6_29913526_A_G_b37	rs201615458	ENSG00000206503	HLA-A	ATTAAA	Refrence allele	0.88512	0.00341215	FALSE	Lengthening	#N/A	#N/A	#N/A	#N/A	#N/A	#N/A	#N/A	#N/A	#N/A
6_32611021_T_C_b37	rs9272934	ENSG00000196735	HLA-DQA1	AATAAA	Refrence allele	1.80226e-15	0.00500011	FALSE	Lengthening	#N/A	#N/A	#N/A	#N/A	#N/A	#N/A	#N/A	#N/A	#N/A
6_42163839_A_T_b37	rs2395805	ENSG00000048544	MRPS10	ATTAAA	Alternative allele	0.00041332	0.0102068	FALSE	Shortening	#N/A	#N/A	#N/A	#N/A	#N/A	#N/A	#N/A	#N/A	#N/A
6_42662323_C_T_b37	rs149719038	ENSG00000112619	PRPH2	ATTAAA	Alternative allele	0.437663	0.0100269	TRUE	Shortening	#N/A	#N/A	#N/A	#N/A	#N/A	#N/A	#N/A	#N/A	#N/A
6_44226433_C_T_b37	rs28385699	ENSG00000146232	NFKBIE	ATTAAA	Alternative allele	1.53967e-06	0.00596598	TRUE	Lengthening	#N/A	#N/A	#N/A	#N/A	#N/A	#N/A	#N/A	#N/A	#N/A
6_52842839_C_T_b37	rs7496	ENSG00000170899	GSTA4	AATAAA	Alternative allele	0.0932586	0.00889813	TRUE	Lengthening	#N/A	#N/A	#N/A	#N/A	#N/A	#N/A	#N/A	#N/A	#N/A
6_79612800_G_A_b37	rs9352675	ENSG00000146243	IRAK1BP1	AATAAA	Alternative allele	3.40651e-34	0.00940711	TRUE	Lengthening	1.23733e-07	3.32414e-05	Lower	0.302635	#N/A	#N/A	#N/A	#N/A	#N/A
7_110303527_T_C_b37	rs1044729	ENSG00000184903	IMMP2L	ATTAAA	Refrence allele	0.00621386	0.00802969	TRUE	Lengthening	#N/A	#N/A	#N/A	#N/A	#N/A	#N/A	#N/A	#N/A	#N/A
7_116438418_G_A_b37	rs6566	ENSG00000105976	MET	AATAAA	Alternative allele	1.97433e-13	0.00893739	TRUE	Shortening	2.74548e-30	3.16515e-05	Higher	0.00187824	Platelet-Count (Blood-Cell-Traits_Astle_2016)	Decreased effect	9.652e-07	0.00157853	FALSE
7_116438418_G_A_b37	rs6566	ENSG00000105976	MET	AATAAA	Alternative allele	1.97433e-13	0.00893739	TRUE	Shortening	2.74548e-30	3.16515e-05	Higher	0.00187824	Plateletcrit (Blood-Cell-Traits_Astle_2016)	Decreased effect	1.774e-07	0.00215068	FALSE
7_117835948_A_G_b37	rs74723860	ENSG00000128534	LSM8	ATTAAA	Refrence allele	0.984455	0.0118794	FALSE	Lengthening	#N/A	#N/A	#N/A	#N/A	#N/A	#N/A	#N/A	#N/A	#N/A
7_12370443_T_C_b37	rs2287068	ENSG00000146530	VWDE	AATAAA	Refrence allele	1.39097e-06	0.00885716	FALSE	Lengthening	#N/A	#N/A	#N/A	#N/A	#N/A	#N/A	#N/A	#N/A	#N/A
7_12370533_T_C_b37	rs2287067	ENSG00000146530	VWDE	AATAAA	Refrence allele	6.90386e-27	0.00894908	TRUE	Lengthening	2.51372e-14	1.97531e-05	Lower	0.0362854	#N/A	#N/A	#N/A	#N/A	#N/A
7_128589427_G_A_b37	rs10954213	ENSG00000128604	IRF5	AATAAA	Alternative allele	1.85876e-36	0.00982735	TRUE	Lengthening	#N/A	#N/A	#N/A	#N/A	Rheumatoid-Arthritis-European (Rheumatoid-Arthritis_Okada_2014)	Decreased effect	9.7e-06	1.76733e-06	TRUE
7_128589427_G_A_b37	rs10954213	ENSG00000128604	IRF5	AATAAA	Alternative allele	1.85876e-36	0.00982735	TRUE	Lengthening	#N/A	#N/A	#N/A	#N/A	SLE (Julia_2018)	Increased effect	1.38759e-21	3.18824e-27	TRUE
7_129125825_T_C_b37	rs676947	ENSG00000128578	STRIP2	AATAAA	Refrence allele	0.000898737	0.0108014	TRUE	Lengthening	#N/A	#N/A	#N/A	#N/A	#N/A	#N/A	#N/A	#N/A	#N/A
7_130033630_C_T_b37	rs1990790	ENSG00000106477	CEP41	AATAAA	Alternative allele	1.9654e-09	0.00790153	TRUE	Lengthening	#N/A	#N/A	#N/A	#N/A	#N/A	#N/A	#N/A	#N/A	#N/A
7_133755543_T_A_b37	rs6977494	ENSG00000131558	EXOC4	AATAAA	Refrence allele	2.16339e-06	0.00664328	TRUE	Lengthening	#N/A	#N/A	#N/A	#N/A	#N/A	#N/A	#N/A	#N/A	#N/A
7_21941439_A_G_b37	rs12700325	ENSG00000105877	DNAH11	AATAAA	Refrence allele	0.0851418	0.00559696	TRUE	Lengthening	#N/A	#N/A	#N/A	#N/A	#N/A	#N/A	#N/A	#N/A	#N/A
7_44866832_T_G_b37	rs7016	ENSG00000105968	H2AFV	AATAAA	Refrence allele	0.000362515	0.0081939	TRUE	Lengthening	#N/A	#N/A	#N/A	#N/A	Mean-Corpuscular-Volume (Blood-Cell-Traits_Astle_2016)	Decreased effect	1.678e-13	9.87849e-08	TRUE
7_44866832_T_G_b37	rs7016	ENSG00000105968	H2AFV	AATAAA	Refrence allele	0.000362515	0.0081939	TRUE	Lengthening	#N/A	#N/A	#N/A	#N/A	Platelet-Count (Blood-Cell-Traits_Astle_2016)	Decreased effect	1.052e-13	1.21272e-09	TRUE
7_44866832_T_G_b37	rs7016	ENSG00000105968	H2AFV	AATAAA	Refrence allele	0.000362515	0.0081939	TRUE	Lengthening	#N/A	#N/A	#N/A	#N/A	Plateletcrit (Blood-Cell-Traits_Astle_2016)	Decreased effect	1.713e-28	1.81688e-20	TRUE
7_44866832_T_G_b37	rs7016	ENSG00000105968	H2AFV	AATAAA	Refrence allele	0.000362515	0.0081939	TRUE	Lengthening	#N/A	#N/A	#N/A	#N/A	Red-Blood-Cell-Count (Blood-Cell-Traits_Astle_2016)	Decreased effect	1.124e-11	1.83035e-06	TRUE
7_44866832_T_G_b37	rs7016	ENSG00000105968	H2AFV	AATAAA	Refrence allele	0.000362515	0.0081939	TRUE	Lengthening	#N/A	#N/A	#N/A	#N/A	Mean-Corpuscular-Hemoglobin (Blood-Cell-Traits_Astle_2016)	Decreased effect	1.6e-15	3.18545e-11	TRUE
7_4833639_A_C_b37	rs2880933	ENSG00000242802	AP5Z1	AATAAA	Refrence allele	0.00358999	0.00562196	FALSE	Lengthening	#N/A	#N/A	#N/A	#N/A	#N/A	#N/A	#N/A	#N/A	#N/A
7_6055929_T_C_b37	rs3779107	ENSG00000086232	EIF2AK1	AATAAA	Refrence allele	0.232631	0.00790439	FALSE	Lengthening	#N/A	#N/A	#N/A	#N/A	#N/A	#N/A	#N/A	#N/A	#N/A
7_63816984_C_A_b37	rs1138703	ENSG00000234444	ZNF736	ATTAAA	Alternative allele	0.999662	0.00847327	FALSE	Lengthening	#N/A	#N/A	#N/A	#N/A	#N/A	#N/A	#N/A	#N/A	#N/A
7_64435489_A_T_b37	rs1060379	ENSG00000152926	ZNF117	ATTAAA	Alternative allele	0.339847	0.00995658	TRUE	Shortening	#N/A	#N/A	#N/A	#N/A	#N/A	#N/A	#N/A	#N/A	#N/A
7_66276153_A_G_b37	rs3778911	ENSG00000154710	RABGEF1	AATAAA	Refrence allele	1.16122e-06	0.0108615	TRUE	Lengthening	1.79408e-07	4.85684e-05	Higher	0.00161879	White-Blood-Cell-Count (Blood-Cell-Traits_Astle_2016)	Decreased effect	2.268e-06	0.00223652	FALSE
7_66276153_A_G_b37	rs3778911	ENSG00000154710	RABGEF1	AATAAA	Refrence allele	1.16122e-06	0.0108615	TRUE	Lengthening	1.79408e-07	4.85684e-05	Higher	0.00161879	Myeloid-White-Cell-Count (Blood-Cell-Traits_Astle_2016)	Decreased effect	9.824e-06	0.00209061	FALSE
7_66276153_A_G_b37	rs3778911	ENSG00000154710	RABGEF1	AATAAA	Refrence allele	1.16122e-06	0.0108615	TRUE	Lengthening	1.79408e-07	4.85684e-05	Higher	0.00161879	Granulocyte-Count (Blood-Cell-Traits_Astle_2016)	Decreased effect	7.664e-06	0.00202277	FALSE
7_66276153_A_G_b37	rs3778911	ENSG00000154710	RABGEF1	AATAAA	Refrence allele	1.16122e-06	0.0108615	TRUE	Lengthening	1.79408e-07	4.85684e-05	Higher	0.00161879	Neutrophil-Plus-Eosinophil-Count (Blood-Cell-Traits_Astle_2016)	Decreased effect	7.514e-06	0.00197352	FALSE
7_7397599_G_A_b37	rs12702610	ENSG00000215018	COL28A1	AATAAA	Alternative allele	8.63799e-20	0.0105325	FALSE	Lengthening	#N/A	#N/A	#N/A	#N/A	#N/A	#N/A	#N/A	#N/A	#N/A
7_87828204_C_A_b37	rs10268218	ENSG00000008277	ADAM22	AATAAA	Alternative allele	0.00477295	0.00686391	TRUE	Lengthening	#N/A	#N/A	#N/A	#N/A	#N/A	#N/A	#N/A	#N/A	#N/A
7_92029302_G_A_b37	rs12740	ENSG00000001629	ANKIB1	AATAAA	Alternative allele	0.277021	0.0227855	TRUE	Lengthening	#N/A	#N/A	#N/A	#N/A	#N/A	#N/A	#N/A	#N/A	#N/A
7_94186064_A_C_b37	rs15671	ENSG00000127995	CASD1	AATAAA	Refrence allele	0.63992	0.00879974	FALSE	Lengthening	#N/A	#N/A	#N/A	#N/A	#N/A	#N/A	#N/A	#N/A	#N/A
7_94186068_A_G_b37	rs1133700	ENSG00000127995	CASD1	AATAAA	Refrence allele	0.0945976	0.00862013	FALSE	Lengthening	#N/A	#N/A	#N/A	#N/A	#N/A	#N/A	#N/A	#N/A	#N/A
7_99488543_C_T_b37	rs2572010	ENSG00000146833	TRIM4	AATAAA	Alternative allele	9.36601e-35	0.0136304	TRUE	Lengthening	1.83909e-14	4.9409e-05	Lower	0.00298961	Offspring-Birth-Weight_Beaumont_2018 (Offspring-Birth-Weight_Beaumont_2018) (high colocalization)	Decreased effect	1.1e-06	0.0185393	FALSE
8_101585139_T_A_b37	rs2507776	ENSG00000174226	SNX31	AATAAA	Refrence allele	0.000280165	0.00871488	TRUE	Lengthening	#N/A	#N/A	#N/A	#N/A	#N/A	#N/A	#N/A	#N/A	#N/A
8_17155316_T_G_b37	rs35853435	ENSG00000155975	VPS37A	AATAAA	Refrence allele	0.00507105	0.00718097	TRUE	Lengthening	#N/A	#N/A	#N/A	#N/A	#N/A	#N/A	#N/A	#N/A	#N/A
8_18388041_C_T_b37	rs3739396	ENSG00000156011	PSD3	ATTAAA	Alternative allele	0.00204795	0.00619938	TRUE	Lengthening	#N/A	#N/A	#N/A	#N/A	#N/A	#N/A	#N/A	#N/A	#N/A
8_66515988_C_T_b37	rs1053085	ENSG00000104442	ARMC1	AATAAA	Alternative allele	9.17067e-05	0.0112626	TRUE	Lengthening	3.16186e-10	3.547e-05	Lower	0.000143377	#N/A	#N/A	#N/A	#N/A	#N/A
8_69730797_C_A_b37	rs77705633	ENSG00000165084	C8orf34	AATAAA	Alternative allele	0.00310084	0.00756708	TRUE	Lengthening	#N/A	#N/A	#N/A	#N/A	#N/A	#N/A	#N/A	#N/A	#N/A
9_136195840_T_C_b37	rs1141748	ENSG00000148296	SURF6	AATAAA	Refrence allele	5.91323e-06	0.00744714	TRUE	Lengthening	#N/A	#N/A	#N/A	#N/A	Red-Blood-Cell-Distribution-Width_Pilling_2017 (Red-Blood-Cell-Distribution-Width_Pilling_2017)	Decreased effect	3.2e-06	3.57995e-05	TRUE
9_139942576_A_G_b37	rs77892574	ENSG00000054179	ENTPD2	AATAAA	Refrence allele	8.72295e-06	0.00693282	TRUE	Lengthening	#N/A	#N/A	#N/A	#N/A	#N/A	#N/A	#N/A	#N/A	#N/A
9_14617477_A_T_b37	rs3819003	ENSG00000175893	ZDHHC21	ATTAAA	Refrence allele	0.000731429	0.00874338	TRUE	Lengthening	#N/A	#N/A	#N/A	#N/A	#N/A	#N/A	#N/A	#N/A	#N/A
9_32454348_T_A_b37	rs1360171	ENSG00000122729	ACO1	AATAAA	Alternative allele	3.8774e-07	0.00620242	TRUE	Lengthening	#N/A	#N/A	#N/A	#N/A	#N/A	#N/A	#N/A	#N/A	#N/A
9_32455320_C_T_b37	rs7029002	ENSG00000107201	DDX58	ATTAAA	Alternative allele	4.55979e-08	0.00630459	FALSE	Lengthening	#N/A	#N/A	#N/A	#N/A	#N/A	#N/A	#N/A	#N/A	#N/A
9_33253833_T_C_b37	rs474884	ENSG00000107262	BAG1	AATAAA	Refrence allele	0.0802114	0.0173501	FALSE	Shortening	#N/A	#N/A	#N/A	#N/A	#N/A	#N/A	#N/A	#N/A	#N/A
9_77676305_T_C_b37	rs1045882	ENSG00000106733	NMRK1	AATAAA	Refrence allele	0.396337	0.0068898	TRUE	Shortening	#N/A	#N/A	#N/A	#N/A	#N/A	#N/A	#N/A	#N/A	#N/A
9_94793445_A_C_b37	rs7035964	ENSG00000090054	SPTLC1	AATAAA	Refrence allele	5.30236e-05	0.00777006	TRUE	Lengthening	#N/A	#N/A	#N/A	#N/A	#N/A	#N/A	#N/A	#N/A	#N/A
X_117925898_A_G_b37	rs2495636	ENSG00000131724	IL13RA1	ATTAAA	Refrence allele	0.0121441	0.00812355	TRUE	Shortening	#N/A	#N/A	#N/A	#N/A	#N/A	#N/A	#N/A	#N/A	#N/A
X_3526261_A_T_b37	rs1056370	ENSG00000183943	PRKX	ATTAAA	Alternative allele	0.423517	0.00677495	TRUE	Lengthening	#N/A	#N/A	#N/A	#N/A	#N/A	#N/A	#N/A	#N/A	#N/A
X_48464769_A_G_b37	rs235837	ENSG00000101940	WDR13	ATTAAA	Refrence allele	0.00934876	0.00963612	FALSE	Lengthening	#N/A	#N/A	#N/A	#N/A	#N/A	#N/A	#N/A	#N/A	#N/A
X_57138589_T_C_b37	rs5960246	ENSG00000186787	SPIN2B	AATAAA	Refrence allele	2.29924e-06	0.0132211	TRUE	Lengthening	#N/A	#N/A	#N/A	#N/A	#N/A	#N/A	#N/A	#N/A	#N/A

## Sheet: Brain_Cortex
Variant_id	rs_ID	Gene_ID	Gene_Symbol	PAS_Type	Allele	pA-QTL_pval_nominal	pA-QTL_pval_nominal_threshold	In_credible_set	PIA_3'UTR_effect	eQTL_pval_nominal	eQTL_pval_nominal_threshold	PIA_expression_effect	CLPP_eQTL	Trait	PIA_effect_on_triat	GWAS_pval	CLPP_GWAS	Lead_SNP_GWAS_pvalue < 5e-8
1_109788453_A_T_b37	rs10776804	ENSG00000031698	SARS	AATAAA	Refrence allele	0.00125354	0.0097236	TRUE	Lengthening	#N/A	#N/A	#N/A	#N/A	Total-Cholesterol-Metabochip (Blood-Lipids_Willer_2013)	Decreased effect	8.528e-06	8.55764e-08	TRUE
1_109788453_A_T_b37	rs10776804	ENSG00000031698	SARS	AATAAA	Refrence allele	0.00125354	0.0097236	TRUE	Lengthening	#N/A	#N/A	#N/A	#N/A	Low-Density-Lipoprotein-GWAS-and-Metabochip (Blood-Lipids_Willer_2013)	Decreased effect	7.593e-12	5.93609e-34	TRUE
1_109788453_A_T_b37	rs10776804	ENSG00000031698	SARS	AATAAA	Refrence allele	0.00125354	0.0097236	TRUE	Lengthening	#N/A	#N/A	#N/A	#N/A	Low-Density-Lipoprotein-Metabochip (Blood-Lipids_Willer_2013)	Decreased effect	7.938e-12	2.72767e-09	TRUE
1_111894890_A_G_b37	rs9645352	ENSG00000173947	PIFO	AATAAA	Refrence allele	0.0770868	0.0112646	FALSE	Shortening	#N/A	#N/A	#N/A	#N/A	#N/A	#N/A	#N/A	#N/A	#N/A
1_118065919_T_A_b37	rs12120771	ENSG00000198162	MAN1A2	AATAAA	Alternative allele	0.000260112	0.0145977	TRUE	Lengthening	#N/A	#N/A	#N/A	#N/A	#N/A	#N/A	#N/A	#N/A	#N/A
1_151021509_A_G_b37	rs6664387	ENSG00000197622	CDC42SE1	AATAAA	Refrence allele	0.464354	0.017224	TRUE	Shortening	#N/A	#N/A	#N/A	#N/A	#N/A	#N/A	#N/A	#N/A	#N/A
1_151702063_A_G_b37	rs41263712	ENSG00000178796	RIIAD1	ATTAAA	Refrence allele	6.06289e-06	0.0120449	TRUE	Lengthening	#N/A	#N/A	#N/A	#N/A	atopic dermatitis (Paternoster_2015) (high colocalization)	Increased effect	5.44443e-06	0.930847	FALSE
1_153901302_A_G_b37	rs3748848	ENSG00000198837	DENND4B	AATAAA	Refrence allele	0.0048127	0.0212053	TRUE	Lengthening	#N/A	#N/A	#N/A	#N/A	prostate cancer (Schumacher_2018)	Increased effect	7.79537e-13	0.00310335	TRUE
1_153901302_A_G_b37	rs3748848	ENSG00000198837	DENND4B	AATAAA	Refrence allele	0.0048127	0.0212053	TRUE	Lengthening	#N/A	#N/A	#N/A	#N/A	Height (Yengo_BMI+Height_2018)	Decreased effect	1.3e-06	0.00391671	FALSE
1_156687576_C_T_b37	rs4661214	ENSG00000143319	ISG20L2	AATAAA	Alternative allele	0.359431	0.00750701	TRUE	Lengthening	#N/A	#N/A	#N/A	#N/A	#N/A	#N/A	#N/A	#N/A	#N/A
1_183592416_G_T_b37	rs2761573	ENSG00000162704	ARPC5	AATAAA	Alternative allele	0.0135274	0.0155305	FALSE	Lengthening	#N/A	#N/A	#N/A	#N/A	#N/A	#N/A	#N/A	#N/A	#N/A
1_19590407_A_G_b37	rs79413009	ENSG00000053372	MRTO4	AATAAA	Refrence allele	0.0496829	0.0111912	FALSE	Lengthening	#N/A	#N/A	#N/A	#N/A	#N/A	#N/A	#N/A	#N/A	#N/A
1_236711323_T_C_b37	rs15701	ENSG00000119285	HEATR1	AATAAA	Refrence allele	1.21275e-12	0.0138149	TRUE	Lengthening	#N/A	#N/A	#N/A	#N/A	Platelet-Count (Blood-Cell-Traits_Astle_2016)	Decreased effect	9.088e-06	5.89253e-05	FALSE
1_27728526_C_T_b37	rs2504762	ENSG00000158195	WASF2	AATAAA	Alternative allele	0.0952143	0.0167637	TRUE	Lengthening	#N/A	#N/A	#N/A	#N/A	#N/A	#N/A	#N/A	#N/A	#N/A
1_36789546_A_G_b37	rs12116935	ENSG00000116883	RP11-268J15.5	AATAAA	Refrence allele	8.95274e-18	0.0152477	TRUE	Lengthening	1.40791e-12	2.12286e-05	Higher	0.121307	Height (Yengo_BMI+Height_2018) (high colocalization)	Decreased effect	1e-16	0.982427	TRUE
1_3801973_T_C_b37	rs7551237	ENSG00000169598	DFFB	AATAAA	Refrence allele	1.96695e-21	0.00852766	TRUE	Lengthening	4.73526e-13	1.12153e-05	Lower	1.86563e-11	#N/A	#N/A	#N/A	#N/A	#N/A
1_38268836_T_C_b37	rs12395	ENSG00000196449	YRDC	AATAAA	Refrence allele	0.0359436	0.0218532	TRUE	Shortening	#N/A	#N/A	#N/A	#N/A	#N/A	#N/A	#N/A	#N/A	#N/A
1_43310639_A_G_b37	rs12406279	ENSG00000164010	ERMAP	AATAAA	Refrence allele	1.87901e-23	0.0159085	TRUE	Lengthening	1.4589e-06	3.61219e-05	Lower	0.0837673	#N/A	#N/A	#N/A	#N/A	#N/A
1_93607026_A_G_b37	rs72955388	ENSG00000143033	MTF2	ATTAAA	Refrence allele	0.343013	0.0215009	FALSE	Lengthening	#N/A	#N/A	#N/A	#N/A	#N/A	#N/A	#N/A	#N/A	#N/A
10_102034474_T_C_b37	rs41290536	ENSG00000196072	BLOC1S2	AATAAA	Refrence allele	1.62113e-21	0.0137326	TRUE	Lengthening	9.39946e-25	2.47479e-05	Lower	0.00988151	#N/A	#N/A	#N/A	#N/A	#N/A
10_102317603_G_A_b37	rs59481707	ENSG00000166135	HIF1AN	AATAAA	Alternative allele	5.06294e-06	0.017056	TRUE	Lengthening	#N/A	#N/A	#N/A	#N/A	#N/A	#N/A	#N/A	#N/A	#N/A
10_119037009_A_C_b37	rs10377	ENSG00000165650	PDZD8	ATTAAA	Refrence allele	0.000190286	0.0172857	TRUE	Shortening	2.93891e-08	1.65509e-05	Higher	0.0511924	#N/A	#N/A	#N/A	#N/A	#N/A
10_120433649_G_T_b37	rs67024721	ENSG00000151893	CACUL1	AATAAA	Alternative allele	0.000148694	0.0108308	FALSE	Lengthening	#N/A	#N/A	#N/A	#N/A	#N/A	#N/A	#N/A	#N/A	#N/A
10_13180287_T_G_b37	rs12415716	ENSG00000123240	OPTN	ATTAAA	Refrence allele	0.00023388	0.0133239	TRUE	Lengthening	#N/A	#N/A	#N/A	#N/A	White-Blood-Cell-Count (Blood-Cell-Traits_Astle_2016) (high colocalization)	Decreased effect	5.821e-07	0.0432117	FALSE
10_13180287_T_G_b37	rs12415716	ENSG00000123240	OPTN	ATTAAA	Refrence allele	0.00023388	0.0133239	TRUE	Lengthening	#N/A	#N/A	#N/A	#N/A	Neutrophil-Plus-Eosinophil-Count (Blood-Cell-Traits_Astle_2016) (high colocalization)	Decreased effect	3.461e-06	0.046612	FALSE
10_13180287_T_G_b37	rs12415716	ENSG00000123240	OPTN	ATTAAA	Refrence allele	0.00023388	0.0133239	TRUE	Lengthening	#N/A	#N/A	#N/A	#N/A	Neutrophil-Count (Blood-Cell-Traits_Astle_2016) (high colocalization)	Decreased effect	4.057e-06	0.0453518	FALSE
10_13180287_T_G_b37	rs12415716	ENSG00000123240	OPTN	ATTAAA	Refrence allele	0.00023388	0.0133239	TRUE	Lengthening	#N/A	#N/A	#N/A	#N/A	Granulocyte-Count (Blood-Cell-Traits_Astle_2016) (high colocalization)	Decreased effect	2.623e-06	0.0473801	FALSE
10_13180287_T_G_b37	rs12415716	ENSG00000123240	OPTN	ATTAAA	Refrence allele	0.00023388	0.0133239	TRUE	Lengthening	#N/A	#N/A	#N/A	#N/A	Myeloid-White-Cell-Count (Blood-Cell-Traits_Astle_2016) (high colocalization)	Decreased effect	8.206e-07	0.0478891	FALSE
10_13180287_T_G_b37	rs12415716	ENSG00000123240	OPTN	ATTAAA	Refrence allele	0.00023388	0.0133239	TRUE	Lengthening	#N/A	#N/A	#N/A	#N/A	Basophil-Plus-Neutrophil-Count (Blood-Cell-Traits_Astle_2016) (high colocalization)	Decreased effect	3.224e-06	0.0459134	FALSE
10_16555431_A_T_b37	rs1055337	ENSG00000165983	PTER	AATAAA	Refrence allele	0.00110833	0.0067563	TRUE	Lengthening	#N/A	#N/A	#N/A	#N/A	#N/A	#N/A	#N/A	#N/A	#N/A
10_30303431_T_C_b37	rs12243632	ENSG00000165757	KIAA1462	ATTAAA	Refrence allele	0.00212844	0.00963023	TRUE	Lengthening	#N/A	#N/A	#N/A	#N/A	#N/A	#N/A	#N/A	#N/A	#N/A
10_81273490_A_C_b37	rs1250785	ENSG00000253626	EIF5AL1	AATAAA	Refrence allele	0.061315	0.00911522	FALSE	Lengthening	#N/A	#N/A	#N/A	#N/A	#N/A	#N/A	#N/A	#N/A	#N/A
11_66058082_T_G_b37	rs556595	ENSG00000174871	CNIH2	AATAAA	Refrence allele	1.23213e-07	0.0095623	TRUE	Lengthening	#N/A	#N/A	#N/A	#N/A	BMI (Yengo_BMI+Height_2018) (high colocalization)	Decreased effect	3.3e-07	0.890134	FALSE
11_66058082_T_G_b37	rs556595	ENSG00000174871	CNIH2	AATAAA	Refrence allele	1.23213e-07	0.0095623	TRUE	Lengthening	#N/A	#N/A	#N/A	#N/A	insomnia (Jansen_2019) (high colocalization)	Decreased effect	8.33463e-08	0.0843496	TRUE
11_71998351_T_G_b37	rs7127051	ENSG00000162129	CLPB	ATTAAA	Refrence allele	0.883573	0.0135507	FALSE	Shortening	#N/A	#N/A	#N/A	#N/A	#N/A	#N/A	#N/A	#N/A	#N/A
11_74548261_G_A_b37	rs1866562	ENSG00000166439	RNF169	AATAAA	Alternative allele	0.00247033	0.0161253	TRUE	Lengthening	#N/A	#N/A	#N/A	#N/A	Height_Wood_2014 (Height_Wood_2014) (high colocalization)	Decreased effect	4e-08	0.0657623	TRUE
11_74548261_G_A_b37	rs1866562	ENSG00000166439	RNF169	AATAAA	Alternative allele	0.00247033	0.0161253	TRUE	Lengthening	#N/A	#N/A	#N/A	#N/A	Height (Yengo_BMI+Height_2018) (high colocalization)	Decreased effect	6e-27	0.043017	TRUE
11_76123531_T_C_b37	rs7115322	ENSG00000179240	RP11-111M22.2	AATAAA	Refrence allele	0.000146681	0.0114311	TRUE	Lengthening	#N/A	#N/A	#N/A	#N/A	Eosinophil-Plus-Basophil-Count (Blood-Cell-Traits_Astle_2016)	Decreased effect	3.371e-06	2.04585e-06	TRUE
11_76123531_T_C_b37	rs7115322	ENSG00000179240	RP11-111M22.2	AATAAA	Refrence allele	0.000146681	0.0114311	TRUE	Lengthening	#N/A	#N/A	#N/A	#N/A	Eosinophil-Count (Blood-Cell-Traits_Astle_2016)	Decreased effect	2.68e-06	2.28346e-06	TRUE
11_76123531_T_C_b37	rs7115322	ENSG00000179240	RP11-111M22.2	AATAAA	Refrence allele	0.000146681	0.0114311	TRUE	Lengthening	#N/A	#N/A	#N/A	#N/A	Eosinophil-Percentage-Of-White-Cells (Blood-Cell-Traits_Astle_2016)	Decreased effect	7.999e-06	1.00723e-05	TRUE
11_76123531_T_C_b37	rs7115322	ENSG00000179240	RP11-111M22.2	AATAAA	Refrence allele	0.000146681	0.0114311	TRUE	Lengthening	#N/A	#N/A	#N/A	#N/A	asthma (Zhu_2019)	Decreased effect	1.04342e-07	1.57811e-09	TRUE
11_8022345_A_G_b37	rs11041705	ENSG00000175390	EIF3F	AATAAA	Refrence allele	0.101151	0.00810839	TRUE	Lengthening	#N/A	#N/A	#N/A	#N/A	#N/A	#N/A	#N/A	#N/A	#N/A
11_82529939_T_G_b37	rs7129303	ENSG00000137509	PRCP	AATAAA	Refrence allele	0.52262	0.0135747	FALSE	Lengthening	#N/A	#N/A	#N/A	#N/A	#N/A	#N/A	#N/A	#N/A	#N/A
11_82534340_T_A_b37	rs600166	ENSG00000137509	PRCP	ATTAAA	Refrence allele	9.00839e-05	0.0147967	TRUE	Shortening	#N/A	#N/A	#N/A	#N/A	#N/A	#N/A	#N/A	#N/A	#N/A
11_82971946_G_A_b37	rs559217	ENSG00000137494	ANKRD42	ATTAAA	Alternative allele	0.00338821	0.0207811	TRUE	Lengthening	#N/A	#N/A	#N/A	#N/A	gastroesophageal reflux (An_2019)	Decreased effect	3.39811e-06	0.0013136	FALSE
11_94867332_A_T_b37	rs667809	ENSG00000149218	ENDOD1	AATAAA	Refrence allele	0.853773	0.0123996	FALSE	Lengthening	#N/A	#N/A	#N/A	#N/A	#N/A	#N/A	#N/A	#N/A	#N/A
11_95556696_C_T_b37	rs514170	ENSG00000087053	MTMR2	AATAAA	Alternative allele	0.00994835	0.0161075	TRUE	Shortening	#N/A	#N/A	#N/A	#N/A	Education-Years-Men (Educational-Attainment_Okbay_2016)	Decreased effect	1.617e-06	0.00084133	FALSE
12_104153633_G_T_b37	rs12229292	ENSG00000111696	NT5DC3	AATAAA	Alternative allele	0.000718264	0.00888614	FALSE	Lengthening	#N/A	#N/A	#N/A	#N/A	#N/A	#N/A	#N/A	#N/A	#N/A
12_109704325_C_T_b37	rs2075263	ENSG00000076555	ACACB	AATAAA	Alternative allele	0.000101593	0.0145856	TRUE	Lengthening	#N/A	#N/A	#N/A	#N/A	#N/A	#N/A	#N/A	#N/A	#N/A
12_110214847_T_A_b37	rs17616911	ENSG00000139438	FAM222A	AATAAA	Alternative allele	0.429063	0.0130302	FALSE	Lengthening	#N/A	#N/A	#N/A	#N/A	#N/A	#N/A	#N/A	#N/A	#N/A
12_118855284_T_A_b37	rs8467	ENSG00000111707	SUDS3	ATTAAA	Alternative allele	0.00905067	0.0167148	TRUE	Lengthening	#N/A	#N/A	#N/A	#N/A	Neuroticism-Symptoms_Okbay_2016 (Neuroticism-Symptoms_Okbay_2016)	Decreased effect	2.827e-06	0.00292983	FALSE
12_15032944_A_T_b37	rs7132884	ENSG00000111341	MGP	AATAAA	Alternative allele	0.484084	0.0211677	TRUE	Lengthening	#N/A	#N/A	#N/A	#N/A	#N/A	#N/A	#N/A	#N/A	#N/A
12_22350436_C_T_b37	rs35774315	ENSG00000111728	ST8SIA1	AATAAA	Alternative allele	1.96698e-06	0.0124351	TRUE	Lengthening	#N/A	#N/A	#N/A	#N/A	#N/A	#N/A	#N/A	#N/A	#N/A
12_48055741_T_C_b37	rs118155746	ENSG00000005175	RPAP3	AATAAA	Refrence allele	5.4666e-05	0.0127684	TRUE	Lengthening	#N/A	#N/A	#N/A	#N/A	#N/A	#N/A	#N/A	#N/A	#N/A
12_49325578_T_C_b37	rs9788029	ENSG00000134287	ARF3	AATAAA	Refrence allele	0.140852	0.0141295	TRUE	Lengthening	#N/A	#N/A	#N/A	#N/A	#N/A	#N/A	#N/A	#N/A	#N/A
12_51138862_C_T_b37	rs1047912	ENSG00000066084	DIP2B	ATTAAA	Alternative allele	2.89572e-12	0.0170772	TRUE	Lengthening	#N/A	#N/A	#N/A	#N/A	Height (Yengo_BMI+Height_2018)	Decreased effect	2e-09	6.07657e-18	TRUE
12_51138862_C_T_b37	rs1047912	ENSG00000066084	DIP2B	ATTAAA	Alternative allele	2.89572e-12	0.0170772	TRUE	Lengthening	#N/A	#N/A	#N/A	#N/A	Plateletcrit (Blood-Cell-Traits_Astle_2016)	Decreased effect	9.523e-06	6.30789e-07	TRUE
12_51138862_C_T_b37	rs1047912	ENSG00000066084	DIP2B	ATTAAA	Alternative allele	2.89572e-12	0.0170772	TRUE	Lengthening	#N/A	#N/A	#N/A	#N/A	Red-Blood-Cell-Distribution-Width_Pilling_2017 (Red-Blood-Cell-Distribution-Width_Pilling_2017) (high colocalization)	Decreased effect	1.4e-08	0.949995	TRUE
12_51138862_C_T_b37	rs1047912	ENSG00000066084	DIP2B	ATTAAA	Alternative allele	2.89572e-12	0.0170772	TRUE	Lengthening	#N/A	#N/A	#N/A	#N/A	Red-Cell-Distribution-Width (Blood-Cell-Traits_Astle_2016) (high colocalization)	Decreased effect	2.101e-10	0.606291	TRUE
12_51138862_C_T_b37	rs1047912	ENSG00000066084	DIP2B	ATTAAA	Alternative allele	2.89572e-12	0.0170772	TRUE	Lengthening	#N/A	#N/A	#N/A	#N/A	estimated bone mineral density (Morris_2018) (high colocalization)	Increased effect	2.69078e-13	0.0590318	TRUE
12_64540960_A_G_b37	rs7131691	ENSG00000196935	SRGAP1	ATTAAA	Refrence allele	0.000204697	0.011812	TRUE	Lengthening	#N/A	#N/A	#N/A	#N/A	#N/A	#N/A	#N/A	#N/A	#N/A
12_69162438_A_G_b37	rs12301074	ENSG00000175782	SLC35E3	AATAAA	Refrence allele	0.000159224	0.0127945	TRUE	Lengthening	#N/A	#N/A	#N/A	#N/A	#N/A	#N/A	#N/A	#N/A	#N/A
12_98944104_A_G_b37	rs34963912	ENSG00000120802	TMPO	AATAAA	Refrence allele	6.84633e-08	0.011862	TRUE	Lengthening	#N/A	#N/A	#N/A	#N/A	#N/A	#N/A	#N/A	#N/A	#N/A
13_21352287_T_A_b37	rs9552277	ENSG00000132953	XPO4	AATAAA	Refrence allele	1.32681e-10	0.0192944	TRUE	Shortening	#N/A	#N/A	#N/A	#N/A	#N/A	#N/A	#N/A	#N/A	#N/A
13_31905641_G_A_b37	rs912603	ENSG00000187676	B3GLCT	AATAAA	Alternative allele	2.67337e-28	0.0127393	TRUE	Lengthening	#N/A	#N/A	#N/A	#N/A	estimated bone mineral density (Morris_2018) (high colocalization)	Increased effect	2.61038e-06	0.0266527	FALSE
14_20914598_G_A_b37	rs66761532	ENSG00000092094	OSGEP	AATAAA	Alternative allele	3.55655e-06	0.00665307	TRUE	Lengthening	1.69556e-07	1.11219e-05	Lower	4.18253e-38	#N/A	#N/A	#N/A	#N/A	#N/A
14_56152808_A_T_b37	rs7158176	ENSG00000126777	KTN1	ATTAAA	Refrence allele	0.00546085	0.0155778	TRUE	Lengthening	#N/A	#N/A	#N/A	#N/A	Height (Yengo_BMI+Height_2018)	Decreased effect	1.9e-21	0.00171252	TRUE
14_56152808_A_T_b37	rs7158176	ENSG00000126777	KTN1	ATTAAA	Refrence allele	0.00546085	0.0155778	TRUE	Lengthening	#N/A	#N/A	#N/A	#N/A	Height_Wood_2014 (Height_Wood_2014)	Decreased effect	9.4e-07	0.00275154	FALSE
14_56152808_A_T_b37	rs7158176	ENSG00000126777	KTN1	ATTAAA	Refrence allele	0.00546085	0.0155778	TRUE	Lengthening	#N/A	#N/A	#N/A	#N/A	BMI (Yengo_BMI+Height_2018)	Decreased effect	1.5e-06	0.00516309	FALSE
14_59938578_T_C_b37	rs11621886	ENSG00000126790	L3HYPDH	AATAAA	Refrence allele	0.0255757	0.0111887	FALSE	Lengthening	#N/A	#N/A	#N/A	#N/A	#N/A	#N/A	#N/A	#N/A	#N/A
14_60611528_T_C_b37	rs409866	ENSG00000100612	DHRS7	AATAAA	Refrence allele	3.62433e-16	0.0240162	FALSE	Lengthening	#N/A	#N/A	#N/A	#N/A	estimated bone mineral density (Morris_2018)	Increased effect	2.87402e-06	8.03828e-05	FALSE
14_65401695_C_A_b37	rs6745	ENSG00000258289	CHURC1	AATAAA	Alternative allele	5.21319e-32	0.0134893	TRUE	Lengthening	1.94226e-23	3.17986e-05	Lower	0.0016	Height (Yengo_BMI+Height_2018)	Decreased effect	9e-09	2.25644e-05	TRUE
14_71138730_C_T_b37	rs13738	ENSG00000133985	TTC9	AATAAA	Alternative allele	0.0962746	0.00613391	TRUE	Lengthening	#N/A	#N/A	#N/A	#N/A	#N/A	#N/A	#N/A	#N/A	#N/A
14_74042317_C_T_b37	rs14290	ENSG00000119673	ACOT2	ATTAAA	Alternative allele	0.505469	0.00883771	FALSE	Shortening	#N/A	#N/A	#N/A	#N/A	#N/A	#N/A	#N/A	#N/A	#N/A
14_74163625_G_A_b37	rs17129430	ENSG00000119661	DNAL1	ATTAAA	Alternative allele	0.540026	0.0114151	FALSE	Lengthening	#N/A	#N/A	#N/A	#N/A	#N/A	#N/A	#N/A	#N/A	#N/A
14_94515947_A_T_b37	rs34540964	ENSG00000089723	OTUB2	AATAAA	Refrence allele	2.64185e-05	0.0198507	TRUE	Lengthening	#N/A	#N/A	#N/A	#N/A	#N/A	#N/A	#N/A	#N/A	#N/A
15_44062874_A_T_b37	rs7181912	ENSG00000128886	ELL3	ATTAAA	Refrence allele	0.0156343	0.0215327	TRUE	Shortening	#N/A	#N/A	#N/A	#N/A	#N/A	#N/A	#N/A	#N/A	#N/A
15_85174600_G_T_b37	rs4842977	ENSG00000177082	WDR73	AATAAA	Alternative allele	0.599249	0.0148413	TRUE	Shortening	#N/A	#N/A	#N/A	#N/A	#N/A	#N/A	#N/A	#N/A	#N/A
16_3589846_A_G_b37	rs1124285	ENSG00000103351	CLUAP1	ATTAAA	Refrence allele	0.706218	0.0105476	FALSE	Lengthening	#N/A	#N/A	#N/A	#N/A	#N/A	#N/A	#N/A	#N/A	#N/A
16_55617127_C_T_b37	rs12934747	ENSG00000087253	LPCAT2	AATAAA	Alternative allele	1.40469e-07	0.0100578	TRUE	Lengthening	#N/A	#N/A	#N/A	#N/A	estimated bone mineral density (Morris_2018)	Increased effect	5.95622e-07	0.00261779	FALSE
16_69202908_A_G_b37	rs74886619	ENSG00000141076	UTP4	AATAAA	Refrence allele	3.26424e-09	0.0154572	TRUE	Lengthening	3.42136e-16	3.94006e-05	Lower	0.99919	#N/A	#N/A	#N/A	#N/A	#N/A
16_75572495_G_A_b37	rs2550888	ENSG00000205084	TMEM231	ATTAAA	Alternative allele	0.00694074	0.0108418	FALSE	Shortening	#N/A	#N/A	#N/A	#N/A	#N/A	#N/A	#N/A	#N/A	#N/A
16_81111856_A_G_b37	rs8052490	ENSG00000140905	GCSH	AATAAA	Refrence allele	0.00750921	0.0116065	TRUE	Lengthening	#N/A	#N/A	#N/A	#N/A	Mean-Corpuscular-Volume (Blood-Cell-Traits_Astle_2016)	Decreased effect	4.134e-06	0.000162718	FALSE
16_88875248_C_A_b37	rs188631314	ENSG00000167513	CDT1	AATAAA	Alternative allele	0.0862976	0.00684949	TRUE	Lengthening	#N/A	#N/A	#N/A	#N/A	#N/A	#N/A	#N/A	#N/A	#N/A
17_15879910_C_T_b37	rs1045599	ENSG00000214941	ZSWIM7	AATAAA	Alternative allele	0.000126241	0.0144496	TRUE	Lengthening	5.54985e-23	1.80444e-05	Higher	5.13991e-05	Basophil-Plus-Neutrophil-Count (Blood-Cell-Traits_Astle_2016)	Decreased effect	1.233e-21	0.000846139	TRUE
17_15879910_C_T_b37	rs1045599	ENSG00000214941	ZSWIM7	AATAAA	Alternative allele	0.000126241	0.0144496	TRUE	Lengthening	5.54985e-23	1.80444e-05	Higher	5.13991e-05	Granulocyte-Count (Blood-Cell-Traits_Astle_2016)	Decreased effect	2.404e-21	0.000663825	TRUE
17_15879910_C_T_b37	rs1045599	ENSG00000214941	ZSWIM7	AATAAA	Alternative allele	0.000126241	0.0144496	TRUE	Lengthening	5.54985e-23	1.80444e-05	Higher	5.13991e-05	Granulocyte-Percentage-Of-Myeloid-White-Cells (Blood-Cell-Traits_Astle_2016)	Decreased effect	1.446e-13	0.000904935	TRUE
17_15879910_C_T_b37	rs1045599	ENSG00000214941	ZSWIM7	AATAAA	Alternative allele	0.000126241	0.0144496	TRUE	Lengthening	5.54985e-23	1.80444e-05	Higher	5.13991e-05	Myeloid-White-Cell-Count (Blood-Cell-Traits_Astle_2016)	Decreased effect	2.072e-20	0.000758922	TRUE
17_15879910_C_T_b37	rs1045599	ENSG00000214941	ZSWIM7	AATAAA	Alternative allele	0.000126241	0.0144496	TRUE	Lengthening	5.54985e-23	1.80444e-05	Higher	5.13991e-05	Lymphocyte-Percentage (Blood-Cell-Traits_Astle_2016)	Decreased effect	3.217e-25	6.99915e-05	TRUE
17_15879910_C_T_b37	rs1045599	ENSG00000214941	ZSWIM7	AATAAA	Alternative allele	0.000126241	0.0144496	TRUE	Lengthening	5.54985e-23	1.80444e-05	Higher	5.13991e-05	Neutrophil-Percentage-Of-White-Cells (Blood-Cell-Traits_Astle_2016)	Decreased effect	1.746e-24	0.000199526	TRUE
17_15879910_C_T_b37	rs1045599	ENSG00000214941	ZSWIM7	AATAAA	Alternative allele	0.000126241	0.0144496	TRUE	Lengthening	5.54985e-23	1.80444e-05	Higher	5.13991e-05	White-Blood-Cell-Count (Blood-Cell-Traits_Astle_2016)	Decreased effect	4.299e-09	0.00120367	TRUE
17_15879910_C_T_b37	rs1045599	ENSG00000214941	ZSWIM7	AATAAA	Alternative allele	0.000126241	0.0144496	TRUE	Lengthening	5.54985e-23	1.80444e-05	Higher	5.13991e-05	Neutrophil-Count (Blood-Cell-Traits_Astle_2016)	Decreased effect	3.097e-21	0.000901718	TRUE
17_15879910_C_T_b37	rs1045599	ENSG00000214941	ZSWIM7	AATAAA	Alternative allele	0.000126241	0.0144496	TRUE	Lengthening	5.54985e-23	1.80444e-05	Higher	5.13991e-05	Neutrophil-Plus-Eosinophil-Count (Blood-Cell-Traits_Astle_2016)	Decreased effect	7.577e-21	0.000655452	TRUE
17_15879910_C_T_b37	rs1045599	ENSG00000214941	ZSWIM7	AATAAA	Alternative allele	0.000126241	0.0144496	TRUE	Lengthening	5.54985e-23	1.80444e-05	Higher	5.13991e-05	BMI (Yengo_BMI+Height_2018)	Decreased effect	1.9e-10	0.00616422	TRUE
17_31277885_A_G_b37	rs2428358	ENSG00000006042	TMEM98	AATAAA	Refrence allele	2.32367e-17	0.0134153	TRUE	Lengthening	2.17742e-09	2.01058e-05	Lower	0.00640933	#N/A	#N/A	#N/A	#N/A	#N/A
17_33731895_T_C_b37	rs12937141	ENSG00000172123	SLFN12	ATTAAA	Refrence allele	0.379151	0.0107009	TRUE	Lengthening	#N/A	#N/A	#N/A	#N/A	#N/A	#N/A	#N/A	#N/A	#N/A
17_40962509_A_T_b37	rs11552192	ENSG00000126581	BECN1	ATTAAA	Alternative allele	2.78277e-06	0.0230472	TRUE	Lengthening	#N/A	#N/A	#N/A	#N/A	body-fat distribution (Pulit_2019)	Decreased effect	1.53633e-06	0.00998074	TRUE
17_40962509_A_T_b37	rs11552192	ENSG00000126581	BECN1	ATTAAA	Alternative allele	2.78277e-06	0.0230472	TRUE	Lengthening	#N/A	#N/A	#N/A	#N/A	type-2 diabetes (Mahajan_2018) (high colocalization)	Decreased effect	1.97318e-09	0.239258	TRUE
17_42749955_T_C_b37	rs8069752	ENSG00000180329	CCDC43	ATTAAA	Refrence allele	0.17135	0.0219273	TRUE	Lengthening	#N/A	#N/A	#N/A	#N/A	#N/A	#N/A	#N/A	#N/A	#N/A
17_59492268_A_T_b37	rs758599	ENSG00000187013	C17orf82	AATAAA	Refrence allele	0.00202694	0.0135198	FALSE	Lengthening	#N/A	#N/A	#N/A	#N/A	body-fat distribution (Pulit_2019)	Decreased effect	2.5894e-23	4.6541e-06	TRUE
17_6481494_T_C_b37	rs2165844	ENSG00000198920	KIAA0753	AATAAA	Refrence allele	0.211581	0.0130093	FALSE	Lengthening	#N/A	#N/A	#N/A	#N/A	#N/A	#N/A	#N/A	#N/A	#N/A
17_74002056_T_G_b37	rs1135531	ENSG00000250506	CDK3	AATAAA	Refrence allele	0.0534641	0.0110634	TRUE	Shortening	#N/A	#N/A	#N/A	#N/A	#N/A	#N/A	#N/A	#N/A	#N/A
17_7825671_T_A_b37	rs78057821	ENSG00000170049	KCNAB3	AATAAA	Alternative allele	0.000206176	0.0120009	TRUE	Lengthening	#N/A	#N/A	#N/A	#N/A	#N/A	#N/A	#N/A	#N/A	#N/A
18_23594323_T_C_b37	rs72876400	ENSG00000141380	SS18	ATTAAA	Refrence allele	0.0743648	0.0119029	TRUE	Lengthening	#N/A	#N/A	#N/A	#N/A	#N/A	#N/A	#N/A	#N/A	#N/A
18_55313783_A_T_b37	rs1129621	ENSG00000081923	ATP8B1	ATTAAA	Alternative allele	0.0703008	0.0103155	FALSE	Lengthening	#N/A	#N/A	#N/A	#N/A	#N/A	#N/A	#N/A	#N/A	#N/A
18_60054857_A_C_b37	rs884205	ENSG00000141655	TNFRSF11A	ATTAAA	Refrence allele	1.75163e-22	0.0101767	TRUE	Lengthening	#N/A	#N/A	#N/A	#N/A	Total-Body-Bone-Mineral-Density-All (Bone-Mineral-Density-Total-Body-Lifecourse_Medina-Gomez_2018) (high colocalization)	Decreased effect	4.39e-15	0.825339	TRUE
18_60054857_A_C_b37	rs884205	ENSG00000141655	TNFRSF11A	ATTAAA	Refrence allele	1.75163e-22	0.0101767	TRUE	Lengthening	#N/A	#N/A	#N/A	#N/A	Lumbar-Spine-Bone-Mineral-Density (Bone-Mineral-Density_Zheng_2015) (high colocalization)	Decreased effect	2.77e-09	0.986553	TRUE
18_60054857_A_C_b37	rs884205	ENSG00000141655	TNFRSF11A	ATTAAA	Refrence allele	1.75163e-22	0.0101767	TRUE	Lengthening	#N/A	#N/A	#N/A	#N/A	Lumbar-Spine-Bone-Mineral-Density-Women (Bone-Mineral-Density_Estrada_2012) (high colocalization)	Decreased effect	2.668e-07	0.0390659	TRUE
18_60054857_A_C_b37	rs884205	ENSG00000141655	TNFRSF11A	ATTAAA	Refrence allele	1.75163e-22	0.0101767	TRUE	Lengthening	#N/A	#N/A	#N/A	#N/A	Femoral-Neck-Bone-Mineral-Density (Bone-Mineral-Density_Zheng_2015) (high colocalization)	Decreased effect	2.71e-06	0.973817	FALSE
18_60054857_A_C_b37	rs884205	ENSG00000141655	TNFRSF11A	ATTAAA	Refrence allele	1.75163e-22	0.0101767	TRUE	Lengthening	#N/A	#N/A	#N/A	#N/A	Lumbar-Spine-Bone-Mineral-Density-All (Bone-Mineral-Density_Estrada_2012) (high colocalization)	Decreased effect	2.618e-08	0.632672	TRUE
18_60054857_A_C_b37	rs884205	ENSG00000141655	TNFRSF11A	ATTAAA	Refrence allele	1.75163e-22	0.0101767	TRUE	Lengthening	#N/A	#N/A	#N/A	#N/A	estimated bone mineral density (Morris_2018) (high colocalization)	Increased effect	1.73962e-33	1	TRUE
18_60054857_A_C_b37	rs884205	ENSG00000141655	TNFRSF11A	ATTAAA	Refrence allele	1.75163e-22	0.0101767	TRUE	Lengthening	#N/A	#N/A	#N/A	#N/A	Total-Body-Bone-Mineral-Density-45-to-60 (Bone-Mineral-Density-Total-Body-Lifecourse_Medina-Gomez_2018) (high colocalization)	Decreased effect	9.965e-09	0.614718	TRUE
18_60054857_A_C_b37	rs884205	ENSG00000141655	TNFRSF11A	ATTAAA	Refrence allele	1.75163e-22	0.0101767	TRUE	Lengthening	#N/A	#N/A	#N/A	#N/A	Height (Yengo_BMI+Height_2018) (high colocalization)	Decreased effect	5.5e-06	0.341078	FALSE
18_60054857_A_C_b37	rs884205	ENSG00000141655	TNFRSF11A	ATTAAA	Refrence allele	1.75163e-22	0.0101767	TRUE	Lengthening	#N/A	#N/A	#N/A	#N/A	Bone-Mineral-Density-Estimated_Kemp_2017 (Bone-Mineral-Density-Estimated_Kemp_2017) (high colocalization)	Decreased effect	9.5e-19	0.9998	TRUE
18_60054857_A_C_b37	rs884205	ENSG00000141655	TNFRSF11A	ATTAAA	Refrence allele	1.75163e-22	0.0101767	TRUE	Lengthening	#N/A	#N/A	#N/A	#N/A	Total-Body-Bone-Mineral-Density-60-And-More (Bone-Mineral-Density-Total-Body-Lifecourse_Medina-Gomez_2018) (high colocalization)	Decreased effect	1.989e-07	0.95136	FALSE
19_16438661_T_A_b37	rs11086029	ENSG00000127528	KLF2	AATAAA	Refrence allele	0.424202	0.00690075	FALSE	Shortening	#N/A	#N/A	#N/A	#N/A	#N/A	#N/A	#N/A	#N/A	#N/A
19_17360864_C_T_b37	rs3745167	ENSG00000130307	USHBP1	AATAAA	Alternative allele	0.00158909	0.00909085	TRUE	Lengthening	#N/A	#N/A	#N/A	#N/A	#N/A	#N/A	#N/A	#N/A	#N/A
19_19227952_C_A_b37	rs10422906	ENSG00000064545	TMEM161A	ATTAAA	Alternative allele	0.006602	0.0110612	TRUE	Shortening	#N/A	#N/A	#N/A	#N/A	#N/A	#N/A	#N/A	#N/A	#N/A
19_20717673_T_G_b37	rs12461357	ENSG00000237440	ZNF737	AATAAA	Refrence allele	0.0127837	0.00960208	FALSE	Lengthening	#N/A	#N/A	#N/A	#N/A	#N/A	#N/A	#N/A	#N/A	#N/A
19_23922018_T_A_b37	rs73023850	ENSG00000196172	ZNF681	AATAAA	Refrence allele	0.000539878	0.0131467	TRUE	Lengthening	4.74303e-07	5.08982e-05	Lower	0.386674	#N/A	#N/A	#N/A	#N/A	#N/A
19_33204544_T_C_b37	rs1061686	ENSG00000213965	NUDT19	ATTAAA	Refrence allele	0.478504	0.0152372	TRUE	Shortening	#N/A	#N/A	#N/A	#N/A	#N/A	#N/A	#N/A	#N/A	#N/A
19_36230174_T_C_b37	rs12459634	ENSG00000126246	IGFLR1	AATAAA	Refrence allele	8.54844e-08	0.00951939	TRUE	Lengthening	#N/A	#N/A	#N/A	#N/A	Red-Blood-Cell-Distribution-Width_Pilling_2017 (Red-Blood-Cell-Distribution-Width_Pilling_2017) (high colocalization)	Decreased effect	2.1e-07	0.0387711	FALSE
19_36230174_T_C_b37	rs12459634	ENSG00000126246	IGFLR1	AATAAA	Refrence allele	8.54844e-08	0.00951939	TRUE	Lengthening	#N/A	#N/A	#N/A	#N/A	Red-Cell-Distribution-Width (Blood-Cell-Traits_Astle_2016) (high colocalization)	Decreased effect	9.034e-07	0.0498976	FALSE
19_37035244_T_C_b37	rs76165526	ENSG00000186020	ZNF529	AATAAA	Refrence allele	0.0842268	0.0142464	FALSE	Shortening	#N/A	#N/A	#N/A	#N/A	#N/A	#N/A	#N/A	#N/A	#N/A
19_40029670_C_A_b37	rs8101913	ENSG00000176396	EID2	AATAAA	Alternative allele	0.688415	0.0132386	TRUE	Lengthening	#N/A	#N/A	#N/A	#N/A	#N/A	#N/A	#N/A	#N/A	#N/A
19_43978512_A_G_b37	rs2599436	ENSG00000176531	PHLDB3	AATAAA	Refrence allele	8.83995e-11	0.0161753	TRUE	Lengthening	4.83482e-07	2.28609e-05	Higher	0.211442	#N/A	#N/A	#N/A	#N/A	#N/A
19_58419874_T_C_b37	rs10415951	ENSG00000173480	ZNF417	ATTAAA	Refrence allele	0.00552226	0.0129503	TRUE	Lengthening	#N/A	#N/A	#N/A	#N/A	#N/A	#N/A	#N/A	#N/A	#N/A
19_8330476_G_T_b37	rs6603159	ENSG00000090661	CERS4	AATAAA	Alternative allele	9.70223e-09	0.0063294	TRUE	Lengthening	#N/A	#N/A	#N/A	#N/A	#N/A	#N/A	#N/A	#N/A	#N/A
2_101967346_C_T_b37	rs6543032	ENSG00000175874	CREG2	AATAAA	Alternative allele	0.00124142	0.0141139	TRUE	Lengthening	#N/A	#N/A	#N/A	#N/A	#N/A	#N/A	#N/A	#N/A	#N/A
2_11319253_A_T_b37	rs10754957	ENSG00000134318	ROCK2	AATAAA	Alternative allele	0.954347	0.0148538	FALSE	Shortening	#N/A	#N/A	#N/A	#N/A	#N/A	#N/A	#N/A	#N/A	#N/A
2_114471370_T_C_b37	rs77841658	ENSG00000115084	SLC35F5	ATTAAA	Refrence allele	2.65989e-07	0.0138256	FALSE	Lengthening	#N/A	#N/A	#N/A	#N/A	#N/A	#N/A	#N/A	#N/A	#N/A
2_118870145_A_G_b37	rs55877572	ENSG00000125629	INSIG2	AATAAA	Refrence allele	0.125953	0.00803938	FALSE	Lengthening	#N/A	#N/A	#N/A	#N/A	#N/A	#N/A	#N/A	#N/A	#N/A
2_121052268_A_T_b37	rs1137385	ENSG00000144118	RALB	ATTAAA	Refrence allele	0.0215342	0.0180176	TRUE	Lengthening	#N/A	#N/A	#N/A	#N/A	#N/A	#N/A	#N/A	#N/A	#N/A
2_174937467_T_C_b37	rs3739152	ENSG00000138430	OLA1	ATTAAA	Refrence allele	1.27185e-16	0.0128497	FALSE	Lengthening	#N/A	#N/A	#N/A	#N/A	#N/A	#N/A	#N/A	#N/A	#N/A
2_179001515_G_A_b37	rs334064	ENSG00000155636	RBM45	AATAAA	Alternative allele	7.50272e-07	0.0122254	TRUE	Lengthening	#N/A	#N/A	#N/A	#N/A	Height (Yengo_BMI+Height_2018)	Decreased effect	1.8e-06	2.26034e-11	TRUE
2_191555630_G_A_b37	rs11552967	ENSG00000138386	NAB1	AATAAA	Alternative allele	2.38958e-06	0.0142197	TRUE	Lengthening	#N/A	#N/A	#N/A	#N/A	#N/A	#N/A	#N/A	#N/A	#N/A
2_196999649_C_T_b37	rs12467988	ENSG00000081320	STK17B	AATAAA	Alternative allele	2.14132e-05	0.0144306	TRUE	Lengthening	#N/A	#N/A	#N/A	#N/A	estimated bone mineral density (Morris_2018)	Increased effect	4.10167e-06	0.000865797	FALSE
2_203739012_C_T_b37	rs3845801	ENSG00000138442	WDR12	AATAAA	Alternative allele	0.00414563	0.0158211	TRUE	Lengthening	#N/A	#N/A	#N/A	#N/A	estimated bone mineral density (Morris_2018)	Increased effect	1.08836e-07	0.000112105	TRUE
2_206988452_A_T_b37	rs4147728	ENSG00000023228	NDUFS1	ATTAAA	Alternative allele	0.000734355	0.0192519	TRUE	Lengthening	#N/A	#N/A	#N/A	#N/A	#N/A	#N/A	#N/A	#N/A	#N/A
2_216214791_A_G_b37	rs11690946	ENSG00000138363	ATIC	ATTAAA	Refrence allele	0.803328	0.0199688	TRUE	Shortening	#N/A	#N/A	#N/A	#N/A	#N/A	#N/A	#N/A	#N/A	#N/A
2_216225343_A_G_b37	rs1263	ENSG00000115414	FN1	ATTAAA	Refrence allele	0.00114812	0.0144627	TRUE	Lengthening	#N/A	#N/A	#N/A	#N/A	#N/A	#N/A	#N/A	#N/A	#N/A
2_231030179_T_C_b37	rs9288658	ENSG00000135899	SP110	ATTAAA	Refrence allele	0.00497342	0.00735107	TRUE	Lengthening	#N/A	#N/A	#N/A	#N/A	#N/A	#N/A	#N/A	#N/A	#N/A
2_26613329_A_G_b37	rs7588538	ENSG00000138018	EPT1	ATTAAA	Refrence allele	0.132037	0.0189647	TRUE	Lengthening	#N/A	#N/A	#N/A	#N/A	#N/A	#N/A	#N/A	#N/A	#N/A
2_3502055_T_G_b37	rs1130319	ENSG00000182551	ADI1	AATAAA	Refrence allele	1.10662e-14	0.0082768	TRUE	Shortening	#N/A	#N/A	#N/A	#N/A	#N/A	#N/A	#N/A	#N/A	#N/A
2_54054040_A_G_b37	rs2272250	ENSG00000068912	ERLEC1	AATAAA	Refrence allele	0.233939	0.0144831	FALSE	Shortening	#N/A	#N/A	#N/A	#N/A	#N/A	#N/A	#N/A	#N/A	#N/A
2_54480336_A_T_b37	rs62139254	ENSG00000178021	TSPYL6	AATAAA	Refrence allele	0.00142552	0.0121049	TRUE	Lengthening	5.4079e-06	3.17991e-05	Lower	0.00309695	estimated bone mineral density (Morris_2018)	Decreased effect	6.62257e-27	0.0029267	TRUE
2_54480336_A_T_b37	rs62139254	ENSG00000178021	TSPYL6	AATAAA	Refrence allele	0.00142552	0.0121049	TRUE	Lengthening	5.4079e-06	3.17991e-05	Lower	0.00309695	Bone-Mineral-Density-Estimated_Kemp_2017 (Bone-Mineral-Density-Estimated_Kemp_2017)	Decreased effect	1.9e-10	0.00434853	TRUE
2_65497262_A_G_b37	rs11698	ENSG00000138071	ACTR2	AATAAA	Refrence allele	0.000104288	0.0157351	TRUE	Lengthening	5.51984e-06	1.83325e-05	Lower	0.00935722	Monocyte-Count (Blood-Cell-Traits_Astle_2016)	Decreased effect	4.136e-06	0.00670451	FALSE
2_65497262_A_G_b37	rs11698	ENSG00000138071	ACTR2	AATAAA	Refrence allele	0.000104288	0.0157351	TRUE	Lengthening	5.51984e-06	1.83325e-05	Lower	0.00935722	estimated bone mineral density (Morris_2018)	Increased effect	3.08961e-11	0.00833918	TRUE
2_74444431_A_T_b37	rs702462	ENSG00000065911	MTHFD2	ATTAAA	Refrence allele	0.0297992	0.0156157	TRUE	Shortening	#N/A	#N/A	#N/A	#N/A	#N/A	#N/A	#N/A	#N/A	#N/A
2_75882576_T_C_b37	rs11847	ENSG00000005436	GCFC2	AATAAA	Refrence allele	6.6558e-09	0.0159229	FALSE	Shortening	#N/A	#N/A	#N/A	#N/A	#N/A	#N/A	#N/A	#N/A	#N/A
2_85772628_C_T_b37	rs62165899	ENSG00000115486	GGCX	ATTAAA	Alternative allele	0.0882243	0.0127376	TRUE	Lengthening	#N/A	#N/A	#N/A	#N/A	#N/A	#N/A	#N/A	#N/A	#N/A
2_86253508_A_T_b37	rs12124	ENSG00000068654	POLR1A	AATAAA	Alternative allele	2.7217e-13	0.0197947	TRUE	Lengthening	#N/A	#N/A	#N/A	#N/A	#N/A	#N/A	#N/A	#N/A	#N/A
20_13694585_T_C_b37	rs35726608	ENSG00000089048	ESF1	AATAAA	Refrence allele	0.0658177	0.00891589	FALSE	Lengthening	#N/A	#N/A	#N/A	#N/A	#N/A	#N/A	#N/A	#N/A	#N/A
20_13801398_A_G_b37	rs79416844	ENSG00000101247	NDUFAF5	AATAAA	Refrence allele	2.04652e-09	0.0120941	TRUE	Lengthening	#N/A	#N/A	#N/A	#N/A	#N/A	#N/A	#N/A	#N/A	#N/A
20_44402869_C_T_b37	rs2664529	ENSG00000124116	WFDC3	AATAAA	Alternative allele	1.52311e-10	0.013446	TRUE	Lengthening	3.13403e-25	2.06264e-05	Lower	0.000444596	Mean-Platelet-Volume (Blood-Cell-Traits_Astle_2016)	Decreased effect	8.286e-09	2.35101e-05	TRUE
20_45315346_C_T_b37	rs45544334	ENSG00000172315	TP53RK	AATAAA	Alternative allele	0.039571	0.0121105	TRUE	Lengthening	#N/A	#N/A	#N/A	#N/A	#N/A	#N/A	#N/A	#N/A	#N/A
20_49495326_G_A_b37	rs6122981	ENSG00000124243	BCAS4	ATTAAA	Alternative allele	1.04174e-09	0.00904673	FALSE	Shortening	#N/A	#N/A	#N/A	#N/A	#N/A	#N/A	#N/A	#N/A	#N/A
20_57834150_A_T_b37	rs2273869	ENSG00000124203	ZNF831	ATTAAA	Refrence allele	0.0504277	0.0114798	TRUE	Lengthening	#N/A	#N/A	#N/A	#N/A	#N/A	#N/A	#N/A	#N/A	#N/A
21_34163003_T_C_b37	rs79168354	ENSG00000205929	C21orf62	AATAAA	Refrence allele	0.0225029	0.01333	TRUE	Lengthening	#N/A	#N/A	#N/A	#N/A	#N/A	#N/A	#N/A	#N/A	#N/A
21_44333185_T_A_b37	rs79864358	ENSG00000160194	NDUFV3	AATAAA	Alternative allele	0.556912	0.0085226	FALSE	Lengthening	#N/A	#N/A	#N/A	#N/A	#N/A	#N/A	#N/A	#N/A	#N/A
21_48002833_A_G_b37	rs9978318	ENSG00000160305	DIP2A	ATTAAA	Refrence allele	4.8881e-08	0.00917076	TRUE	Lengthening	#N/A	#N/A	#N/A	#N/A	#N/A	#N/A	#N/A	#N/A	#N/A
22_19861127_T_C_b37	rs7285948	ENSG00000184470	TXNRD2	AATAAA	Refrence allele	0.00775817	0.0101515	TRUE	Lengthening	2.88133e-07	1.71939e-05	Lower	1.12358e-05	glaucoma (Craig_2020)	Decreased effect	2.34515e-10	0.000126153	TRUE
3_121661597_G_A_b37	rs1136995	ENSG00000163406	SLC15A2	AATAAA	Alternative allele	5.20753e-23	0.0237414	TRUE	Lengthening	5.83769e-07	3.94145e-05	Lower	0.993911	menarche onset age (Day_2017) (high colocalization)	Increased effect	4.95e-07	0.985538	FALSE
3_150302010_C_T_b37	rs14434	ENSG00000144895	EIF2A	AATAAA	Alternative allele	2.45655e-32	0.0159729	TRUE	Lengthening	1.94884e-33	2.12046e-05	Lower	0.04	#N/A	#N/A	#N/A	#N/A	#N/A
3_158324404_A_C_b37	rs73024790	ENSG00000178053	MLF1	AATAAA	Refrence allele	0.925556	0.0109608	FALSE	Shortening	#N/A	#N/A	#N/A	#N/A	#N/A	#N/A	#N/A	#N/A	#N/A
3_169712558_A_G_b37	rs78450791	ENSG00000008952	SEC62	AATAAA	Refrence allele	0.0102398	0.018839	TRUE	Lengthening	#N/A	#N/A	#N/A	#N/A	#N/A	#N/A	#N/A	#N/A	#N/A
3_170584074_A_G_b37	rs35683888	ENSG00000163584	RPL22L1	AATAAA	Refrence allele	3.56636e-39	0.0127546	TRUE	Lengthening	#N/A	#N/A	#N/A	#N/A	type-2 diabetes (Mahajan_2018)	Decreased effect	1.63064e-06	0.0053612	TRUE
3_51962081_T_C_b37	rs323881	ENSG00000114767	RRP9	AATAAA	Refrence allele	0.0912398	0.0102358	TRUE	Lengthening	#N/A	#N/A	#N/A	#N/A	#N/A	#N/A	#N/A	#N/A	#N/A
4_103714786_G_T_b37	rs223443	ENSG00000109332	UBE2D3	AATAAA	Alternative allele	1.36948e-17	0.0209438	TRUE	Shortening	#N/A	#N/A	#N/A	#N/A	atrial fibrillation (Nielsen_2018)	Decreased effect	1.04809e-07	0.000993715	FALSE
4_103714786_G_T_b37	rs223443	ENSG00000109332	UBE2D3	AATAAA	Alternative allele	1.36948e-17	0.0209438	TRUE	Shortening	#N/A	#N/A	#N/A	#N/A	Lymphocyte-Count (Blood-Cell-Traits_Astle_2016)	Decreased effect	5.424e-10	0.00022158	TRUE
4_103714786_G_T_b37	rs223443	ENSG00000109332	UBE2D3	AATAAA	Alternative allele	1.36948e-17	0.0209438	TRUE	Shortening	#N/A	#N/A	#N/A	#N/A	type-2 diabetes (Mahajan_2018)	Increased effect	2.7673e-08	0.000720319	TRUE
4_103714786_G_T_b37	rs223443	ENSG00000109332	UBE2D3	AATAAA	Alternative allele	1.36948e-17	0.0209438	TRUE	Shortening	#N/A	#N/A	#N/A	#N/A	Lymphocyte-Percentage (Blood-Cell-Traits_Astle_2016)	Decreased effect	2.594e-07	0.000224261	FALSE
4_109663371_T_G_b37	rs4956208	ENSG00000164089	ETNPPL	AATAAA	Refrence allele	4.58958e-07	0.00887808	TRUE	Lengthening	#N/A	#N/A	#N/A	#N/A	#N/A	#N/A	#N/A	#N/A	#N/A
4_122053223_T_C_b37	rs6846553	ENSG00000050730	TNIP3	ATTAAA	Refrence allele	0.000169491	0.0142796	TRUE	Lengthening	#N/A	#N/A	#N/A	#N/A	#N/A	#N/A	#N/A	#N/A	#N/A
4_141308433_T_A_b37	rs358324	ENSG00000153132	CLGN	AATAAA	Refrence allele	2.34308e-05	0.0164038	TRUE	Lengthening	#N/A	#N/A	#N/A	#N/A	#N/A	#N/A	#N/A	#N/A	#N/A
4_158092920_A_G_b37	rs11941419	ENSG00000109738	GLRB	AATAAA	Refrence allele	0.0741069	0.0145566	TRUE	Lengthening	#N/A	#N/A	#N/A	#N/A	#N/A	#N/A	#N/A	#N/A	#N/A
4_164447003_T_C_b37	rs1054683	ENSG00000145416	MARCH1	AATAAA	Refrence allele	1.12585e-06	0.0116426	TRUE	Lengthening	#N/A	#N/A	#N/A	#N/A	#N/A	#N/A	#N/A	#N/A	#N/A
4_167024905_T_C_b37	rs1497948	ENSG00000038295	TLL1	ATTAAA	Refrence allele	0.000182547	0.00659805	TRUE	Lengthening	#N/A	#N/A	#N/A	#N/A	#N/A	#N/A	#N/A	#N/A	#N/A
4_173962425_A_G_b37	rs2019683	ENSG00000174473	GALNTL6	AATAAA	Refrence allele	0.039477	0.0130827	TRUE	Lengthening	#N/A	#N/A	#N/A	#N/A	#N/A	#N/A	#N/A	#N/A	#N/A
4_17631253_T_C_b37	rs6449317	ENSG00000118579	MED28	ATTAAA	Refrence allele	0.0258335	0.0143788	TRUE	Lengthening	#N/A	#N/A	#N/A	#N/A	#N/A	#N/A	#N/A	#N/A	#N/A
4_25002157_G_T_b37	rs9999022	ENSG00000153012	LGI2	AATAAA	Alternative allele	0.00031151	0.00898054	TRUE	Shortening	#N/A	#N/A	#N/A	#N/A	#N/A	#N/A	#N/A	#N/A	#N/A
4_252804_G_A_b37	rs12510827	ENSG00000186777	ZNF732	AATAAA	Alternative allele	0.0109043	0.0126392	TRUE	Lengthening	#N/A	#N/A	#N/A	#N/A	#N/A	#N/A	#N/A	#N/A	#N/A
4_31147272_A_C_b37	rs4692500	ENSG00000169851	PCDH7	ATTAAA	Refrence allele	0.054317	0.0128672	TRUE	Shortening	#N/A	#N/A	#N/A	#N/A	#N/A	#N/A	#N/A	#N/A	#N/A
4_39452432_A_C_b37	rs2687968	ENSG00000163682	RPL9	ATTAAA	Refrence allele	8.81501e-13	0.0105626	FALSE	Lengthening	#N/A	#N/A	#N/A	#N/A	#N/A	#N/A	#N/A	#N/A	#N/A
4_41962491_C_A_b37	rs1043343	ENSG00000109133	TMEM33	ATTAAA	Alternative allele	0.0476948	0.0157496	TRUE	Lengthening	#N/A	#N/A	#N/A	#N/A	#N/A	#N/A	#N/A	#N/A	#N/A
4_56292101_A_T_b37	rs6802	ENSG00000134851	TMEM165	AATAAA	Alternative allele	0.125196	0.0126908	FALSE	Lengthening	#N/A	#N/A	#N/A	#N/A	#N/A	#N/A	#N/A	#N/A	#N/A
4_57827119_T_A_b37	rs13113032	ENSG00000084092	NOA1	ATTAAA	Refrence allele	0.00334362	0.0125112	TRUE	Lengthening	#N/A	#N/A	#N/A	#N/A	estimated bone mineral density (Morris_2018)	Increased effect	3.76066e-13	4.16125e-09	TRUE
4_57827119_T_A_b37	rs13113032	ENSG00000084092	NOA1	ATTAAA	Refrence allele	0.00334362	0.0125112	TRUE	Lengthening	#N/A	#N/A	#N/A	#N/A	Bone-Mineral-Density-Estimated_Kemp_2017 (Bone-Mineral-Density-Estimated_Kemp_2017)	Decreased effect	1e-07	0.00706784	FALSE
4_77034095_T_G_b37	rs79294795	ENSG00000138750	NUP54	AATAAA	Refrence allele	0.642171	0.0145506	FALSE	Shortening	#N/A	#N/A	#N/A	#N/A	#N/A	#N/A	#N/A	#N/A	#N/A
4_77034096_T_A_b37	rs79825418	ENSG00000138750	NUP54	AATAAA	Refrence allele	0.642171	0.0139538	FALSE	Shortening	#N/A	#N/A	#N/A	#N/A	#N/A	#N/A	#N/A	#N/A	#N/A
4_77034097_T_C_b37	rs75529676	ENSG00000138750	NUP54	AATAAA	Refrence allele	0.642171	0.0134198	FALSE	Shortening	#N/A	#N/A	#N/A	#N/A	#N/A	#N/A	#N/A	#N/A	#N/A
4_83344850_T_A_b37	rs13952	ENSG00000152795	HNRNPDL	AATAAA	Refrence allele	1.13775e-08	0.0151814	TRUE	Shortening	#N/A	#N/A	#N/A	#N/A	#N/A	#N/A	#N/A	#N/A	#N/A
4_84382550_A_G_b37	rs77519137	ENSG00000163319	MRPS18C	AATAAA	Refrence allele	1.25984e-05	0.0156836	FALSE	Lengthening	#N/A	#N/A	#N/A	#N/A	#N/A	#N/A	#N/A	#N/A	#N/A
4_89182518_T_C_b37	rs7658173	ENSG00000163644	PPM1K	AATAAA	Refrence allele	1.75922e-09	0.0164732	TRUE	Lengthening	#N/A	#N/A	#N/A	#N/A	#N/A	#N/A	#N/A	#N/A	#N/A
4_99988713_G_A_b37	rs17595186	ENSG00000164024	METAP1	AATAAA	Alternative allele	0.287963	0.0104225	TRUE	Shortening	#N/A	#N/A	#N/A	#N/A	#N/A	#N/A	#N/A	#N/A	#N/A
5_102365186_G_A_b37	rs5855	ENSG00000145730	PAM	AATAAA	Alternative allele	7.06754e-08	0.0156839	FALSE	Lengthening	#N/A	#N/A	#N/A	#N/A	body-fat distribution (Pulit_2019)	Decreased effect	1.24757e-12	0.000116521	TRUE
5_102365186_G_A_b37	rs5855	ENSG00000145730	PAM	AATAAA	Alternative allele	7.06754e-08	0.0156839	FALSE	Lengthening	#N/A	#N/A	#N/A	#N/A	insomnia (Jansen_2019)	Decreased effect	7.3442e-06	0.000606482	FALSE
5_102365186_G_A_b37	rs5855	ENSG00000145730	PAM	AATAAA	Alternative allele	7.06754e-08	0.0156839	FALSE	Lengthening	#N/A	#N/A	#N/A	#N/A	type-2 diabetes (Mahajan_2018)	Increased effect	9.76221e-11	0.000191961	TRUE
5_111065428_T_G_b37	rs4618	ENSG00000134986	NREP	AATAAA	Refrence allele	0.54402	0.00947655	TRUE	Lengthening	#N/A	#N/A	#N/A	#N/A	#N/A	#N/A	#N/A	#N/A	#N/A
5_140476939_A_G_b37	rs3776101	ENSG00000112852	PCDHB2	AATAAA	Refrence allele	1.808e-06	0.0198672	TRUE	Lengthening	#N/A	#N/A	#N/A	#N/A	#N/A	#N/A	#N/A	#N/A	#N/A
5_140517690_C_A_b37	rs79503440	ENSG00000113209	PCDHB5	AATAAA	Alternative allele	0.419539	0.0102462	TRUE	Lengthening	#N/A	#N/A	#N/A	#N/A	#N/A	#N/A	#N/A	#N/A	#N/A
5_143856950_G_A_b37	rs116387112	ENSG00000183775	KCTD16	AATAAA	Alternative allele	0.0169183	0.0189934	FALSE	Lengthening	#N/A	#N/A	#N/A	#N/A	#N/A	#N/A	#N/A	#N/A	#N/A
5_154256175_G_A_b37	rs12300	ENSG00000155508	CNOT8	AATAAA	Alternative allele	0.0393769	0.0173067	TRUE	Lengthening	#N/A	#N/A	#N/A	#N/A	#N/A	#N/A	#N/A	#N/A	#N/A
5_167972986_T_C_b37	rs1990920	ENSG00000120137	PANK3	AATAAA	Refrence allele	0.0813862	0.0153385	FALSE	Shortening	#N/A	#N/A	#N/A	#N/A	#N/A	#N/A	#N/A	#N/A	#N/A
5_50140765_A_G_b37	rs13163802	ENSG00000151883	PARP8	AATAAA	Refrence allele	0.0231241	0.0126916	TRUE	Lengthening	#N/A	#N/A	#N/A	#N/A	#N/A	#N/A	#N/A	#N/A	#N/A
5_58147753_T_A_b37	rs295670	ENSG00000152932	RAB3C	ATTAAA	Alternative allele	0.00731423	0.0106241	TRUE	Lengthening	#N/A	#N/A	#N/A	#N/A	#N/A	#N/A	#N/A	#N/A	#N/A
5_59884317_C_T_b37	rs2409791	ENSG00000035499	DEPDC1B	AATAAA	Alternative allele	0.0806274	0.0283479	FALSE	Lengthening	#N/A	#N/A	#N/A	#N/A	#N/A	#N/A	#N/A	#N/A	#N/A
5_6676626_A_G_b37	rs73737156	ENSG00000145545	SRD5A1	AATAAA	Refrence allele	1.54437e-07	0.0101388	TRUE	Lengthening	#N/A	#N/A	#N/A	#N/A	#N/A	#N/A	#N/A	#N/A	#N/A
5_76728085_C_T_b37	rs335632	ENSG00000164253	WDR41	AATAAA	Alternative allele	3.63152e-27	0.00614868	FALSE	Lengthening	#N/A	#N/A	#N/A	#N/A	#N/A	#N/A	#N/A	#N/A	#N/A
5_7900712_G_A_b37	rs9332	ENSG00000124275	MTRR	AATAAA	Alternative allele	3.67695e-15	0.0121457	TRUE	Lengthening	#N/A	#N/A	#N/A	#N/A	#N/A	#N/A	#N/A	#N/A	#N/A
6_107115394_A_G_b37	rs3101493	ENSG00000130348	QRSL1	AATAAA	Refrence allele	1.79905e-09	0.0112277	TRUE	Lengthening	8.11165e-14	1.64009e-05	Lower	0.00509041	#N/A	#N/A	#N/A	#N/A	#N/A
6_153306552_G_T_b37	rs4870159	ENSG00000112031	MTRF1L	AATAAA	Alternative allele	2.73704e-05	0.0115599	FALSE	Shortening	#N/A	#N/A	#N/A	#N/A	#N/A	#N/A	#N/A	#N/A	#N/A
6_160100116_A_T_b37	rs2842980	ENSG00000112096	SOD2	ATTAAA	Alternative allele	3.04543e-08	0.0188681	FALSE	Lengthening	#N/A	#N/A	#N/A	#N/A	#N/A	#N/A	#N/A	#N/A	#N/A
6_29913526_A_G_b37	rs201615458	ENSG00000206503	HLA-A	ATTAAA	Refrence allele	0.249478	0.00427942	FALSE	Lengthening	#N/A	#N/A	#N/A	#N/A	#N/A	#N/A	#N/A	#N/A	#N/A
6_32611021_T_C_b37	rs9272934	ENSG00000196735	HLA-DQA1	AATAAA	Refrence allele	5.72368e-08	0.00785465	FALSE	Lengthening	#N/A	#N/A	#N/A	#N/A	#N/A	#N/A	#N/A	#N/A	#N/A
6_42163839_A_T_b37	rs2395805	ENSG00000048544	MRPS10	ATTAAA	Alternative allele	0.0342167	0.0143308	TRUE	Shortening	#N/A	#N/A	#N/A	#N/A	#N/A	#N/A	#N/A	#N/A	#N/A
6_44226433_C_T_b37	rs28385699	ENSG00000146232	NFKBIE	ATTAAA	Alternative allele	4.91671e-08	0.00780318	TRUE	Lengthening	#N/A	#N/A	#N/A	#N/A	#N/A	#N/A	#N/A	#N/A	#N/A
6_57053519_G_A_b37	rs9382689	ENSG00000112208	BAG2	AATAAA	Alternative allele	0.0177435	0.0273406	TRUE	Lengthening	#N/A	#N/A	#N/A	#N/A	#N/A	#N/A	#N/A	#N/A	#N/A
6_79612800_G_A_b37	rs9352675	ENSG00000146243	IRAK1BP1	AATAAA	Alternative allele	3.37726e-28	0.0108348	TRUE	Lengthening	#N/A	#N/A	#N/A	#N/A	#N/A	#N/A	#N/A	#N/A	#N/A
7_100471121_C_A_b37	rs12538287	ENSG00000087077	TRIP6	ATTAAA	Alternative allele	0.000727504	0.0194491	TRUE	Lengthening	#N/A	#N/A	#N/A	#N/A	Mean-Corpuscular-Hemoglobin (Blood-Cell-Traits_Astle_2016)	Decreased effect	8.581e-06	7.58005e-14	TRUE
7_100471121_C_A_b37	rs12538287	ENSG00000087077	TRIP6	ATTAAA	Alternative allele	0.000727504	0.0194491	TRUE	Lengthening	#N/A	#N/A	#N/A	#N/A	Red-Blood-Cell-Count (Blood-Cell-Traits_Astle_2016)	Decreased effect	6.926e-07	0.00234297	TRUE
7_1033799_G_T_b37	rs13236369	ENSG00000146540	C7orf50	AATAAA	Alternative allele	0.24135	0.00983902	FALSE	Shortening	#N/A	#N/A	#N/A	#N/A	#N/A	#N/A	#N/A	#N/A	#N/A
7_117835948_A_G_b37	rs74723860	ENSG00000128534	LSM8	ATTAAA	Refrence allele	0.384647	0.0146069	FALSE	Lengthening	#N/A	#N/A	#N/A	#N/A	#N/A	#N/A	#N/A	#N/A	#N/A
7_12370443_T_C_b37	rs2287068	ENSG00000146530	VWDE	AATAAA	Refrence allele	9.74509e-07	0.0117013	FALSE	Lengthening	#N/A	#N/A	#N/A	#N/A	#N/A	#N/A	#N/A	#N/A	#N/A
7_12370533_T_C_b37	rs2287067	ENSG00000146530	VWDE	AATAAA	Refrence allele	7.16446e-17	0.0122195	TRUE	Lengthening	#N/A	#N/A	#N/A	#N/A	#N/A	#N/A	#N/A	#N/A	#N/A
7_128589427_G_A_b37	rs10954213	ENSG00000128604	IRF5	AATAAA	Alternative allele	5.79601e-39	0.0151861	TRUE	Lengthening	#N/A	#N/A	#N/A	#N/A	SLE (Julia_2018)	Increased effect	1.38759e-21	3.1913e-27	TRUE
7_128589427_G_A_b37	rs10954213	ENSG00000128604	IRF5	AATAAA	Alternative allele	5.79601e-39	0.0151861	TRUE	Lengthening	#N/A	#N/A	#N/A	#N/A	Rheumatoid-Arthritis-European (Rheumatoid-Arthritis_Okada_2014)	Decreased effect	9.7e-06	1.76902e-06	TRUE
7_130033630_C_T_b37	rs1990790	ENSG00000106477	CEP41	AATAAA	Alternative allele	5.77675e-06	0.0117843	TRUE	Lengthening	#N/A	#N/A	#N/A	#N/A	#N/A	#N/A	#N/A	#N/A	#N/A
7_133755543_T_A_b37	rs6977494	ENSG00000131558	EXOC4	AATAAA	Refrence allele	4.15014e-05	0.0105832	TRUE	Lengthening	#N/A	#N/A	#N/A	#N/A	#N/A	#N/A	#N/A	#N/A	#N/A
7_150418445_T_A_b37	rs7798682	ENSG00000213203	GIMAP1	AATAAA	Refrence allele	0.0953323	0.0172576	TRUE	Shortening	#N/A	#N/A	#N/A	#N/A	#N/A	#N/A	#N/A	#N/A	#N/A
7_21941439_A_G_b37	rs12700325	ENSG00000105877	DNAH11	AATAAA	Refrence allele	0.19144	0.00747104	TRUE	Lengthening	#N/A	#N/A	#N/A	#N/A	#N/A	#N/A	#N/A	#N/A	#N/A
7_44866832_T_G_b37	rs7016	ENSG00000105968	H2AFV	AATAAA	Refrence allele	0.000350751	0.0129053	TRUE	Lengthening	#N/A	#N/A	#N/A	#N/A	Mean-Corpuscular-Volume (Blood-Cell-Traits_Astle_2016)	Decreased effect	1.678e-13	1.29414e-07	TRUE
7_44866832_T_G_b37	rs7016	ENSG00000105968	H2AFV	AATAAA	Refrence allele	0.000350751	0.0129053	TRUE	Lengthening	#N/A	#N/A	#N/A	#N/A	Platelet-Count (Blood-Cell-Traits_Astle_2016)	Decreased effect	1.052e-13	1.58873e-09	TRUE
7_44866832_T_G_b37	rs7016	ENSG00000105968	H2AFV	AATAAA	Refrence allele	0.000350751	0.0129053	TRUE	Lengthening	#N/A	#N/A	#N/A	#N/A	Plateletcrit (Blood-Cell-Traits_Astle_2016)	Decreased effect	1.713e-28	2.38022e-20	TRUE
7_44866832_T_G_b37	rs7016	ENSG00000105968	H2AFV	AATAAA	Refrence allele	0.000350751	0.0129053	TRUE	Lengthening	#N/A	#N/A	#N/A	#N/A	Red-Blood-Cell-Count (Blood-Cell-Traits_Astle_2016)	Decreased effect	1.124e-11	2.39787e-06	TRUE
7_44866832_T_G_b37	rs7016	ENSG00000105968	H2AFV	AATAAA	Refrence allele	0.000350751	0.0129053	TRUE	Lengthening	#N/A	#N/A	#N/A	#N/A	Mean-Corpuscular-Hemoglobin (Blood-Cell-Traits_Astle_2016)	Decreased effect	1.6e-15	4.17313e-11	TRUE
7_4833639_A_C_b37	rs2880933	ENSG00000242802	AP5Z1	AATAAA	Refrence allele	0.000170129	0.00899868	FALSE	Lengthening	#N/A	#N/A	#N/A	#N/A	#N/A	#N/A	#N/A	#N/A	#N/A
7_6055929_T_C_b37	rs3779107	ENSG00000086232	EIF2AK1	AATAAA	Refrence allele	0.000261183	0.0107047	TRUE	Lengthening	#N/A	#N/A	#N/A	#N/A	Reticulocyte-Fraction-Of-Red-Cells (Blood-Cell-Traits_Astle_2016)	Decreased effect	5.276e-08	3.65946e-06	TRUE
7_6055929_T_C_b37	rs3779107	ENSG00000086232	EIF2AK1	AATAAA	Refrence allele	0.000261183	0.0107047	TRUE	Lengthening	#N/A	#N/A	#N/A	#N/A	Reticulocyte-Count (Blood-Cell-Traits_Astle_2016)	Decreased effect	3.707e-08	4.07355e-05	TRUE
7_64435489_A_T_b37	rs1060379	ENSG00000152926	ZNF117	ATTAAA	Alternative allele	0.223645	0.0157644	FALSE	Shortening	#N/A	#N/A	#N/A	#N/A	#N/A	#N/A	#N/A	#N/A	#N/A
7_66276153_A_G_b37	rs3778911	ENSG00000154710	RABGEF1	AATAAA	Refrence allele	9.69186e-15	0.0173813	TRUE	Lengthening	2.03511e-06	4.27121e-05	Higher	0.00156503	Neutrophil-Plus-Eosinophil-Count (Blood-Cell-Traits_Astle_2016)	Decreased effect	7.514e-06	0.00186147	FALSE
7_66276153_A_G_b37	rs3778911	ENSG00000154710	RABGEF1	AATAAA	Refrence allele	9.69186e-15	0.0173813	TRUE	Lengthening	2.03511e-06	4.27121e-05	Higher	0.00156503	Granulocyte-Count (Blood-Cell-Traits_Astle_2016)	Decreased effect	7.664e-06	0.00190647	FALSE
7_66276153_A_G_b37	rs3778911	ENSG00000154710	RABGEF1	AATAAA	Refrence allele	9.69186e-15	0.0173813	TRUE	Lengthening	2.03511e-06	4.27121e-05	Higher	0.00156503	White-Blood-Cell-Count (Blood-Cell-Traits_Astle_2016)	Decreased effect	2.268e-06	0.00209898	FALSE
7_66276153_A_G_b37	rs3778911	ENSG00000154710	RABGEF1	AATAAA	Refrence allele	9.69186e-15	0.0173813	TRUE	Lengthening	2.03511e-06	4.27121e-05	Higher	0.00156503	Myeloid-White-Cell-Count (Blood-Cell-Traits_Astle_2016)	Decreased effect	9.824e-06	0.00196767	FALSE
7_7397599_G_A_b37	rs12702610	ENSG00000215018	COL28A1	AATAAA	Alternative allele	7.67995e-17	0.0150571	FALSE	Lengthening	#N/A	#N/A	#N/A	#N/A	#N/A	#N/A	#N/A	#N/A	#N/A
7_91740796_G_A_b37	rs10274756	ENSG00000001630	CYP51A1	ATTAAA	Alternative allele	0.000343584	0.0208649	TRUE	Shortening	#N/A	#N/A	#N/A	#N/A	estimated bone mineral density (Morris_2018)	Increased effect	8.20164e-09	0.0012659	TRUE
7_91740796_G_A_b37	rs10274756	ENSG00000001630	CYP51A1	ATTAAA	Alternative allele	0.000343584	0.0208649	TRUE	Shortening	#N/A	#N/A	#N/A	#N/A	breast cancer (Michailidou_2017)	Decreased effect	8.46686e-11	0.00132478	TRUE
7_94186064_A_C_b37	rs15671	ENSG00000127995	CASD1	AATAAA	Refrence allele	0.00269102	0.0110838	FALSE	Shortening	#N/A	#N/A	#N/A	#N/A	menarche onset age (Day_2017)	Increased effect	3.34e-08	3.5765e-19	TRUE
7_94186068_A_G_b37	rs1133700	ENSG00000127995	CASD1	AATAAA	Refrence allele	0.0293703	0.0108871	FALSE	Shortening	#N/A	#N/A	#N/A	#N/A	#N/A	#N/A	#N/A	#N/A	#N/A
7_99488543_C_T_b37	rs2572010	ENSG00000146833	TRIM4	AATAAA	Alternative allele	7.19238e-34	0.0196792	TRUE	Lengthening	5.80944e-10	4.23004e-05	Lower	0.00261442	Offspring-Birth-Weight_Beaumont_2018 (Offspring-Birth-Weight_Beaumont_2018)	Decreased effect	1.1e-06	0.00739412	FALSE
8_104396737_T_C_b37	rs3098246	ENSG00000164933	SLC25A32	AATAAA	Refrence allele	0.0200285	0.0120394	FALSE	Shortening	#N/A	#N/A	#N/A	#N/A	#N/A	#N/A	#N/A	#N/A	#N/A
8_18388041_C_T_b37	rs3739396	ENSG00000156011	PSD3	ATTAAA	Alternative allele	8.54585e-05	0.00890592	TRUE	Lengthening	#N/A	#N/A	#N/A	#N/A	#N/A	#N/A	#N/A	#N/A	#N/A
8_66515988_C_T_b37	rs1053085	ENSG00000104442	ARMC1	AATAAA	Alternative allele	1.42979e-09	0.0157479	TRUE	Lengthening	1.45956e-08	2.83168e-05	Lower	0.00227117	#N/A	#N/A	#N/A	#N/A	#N/A
8_69146175_A_G_b37	rs12681348	ENSG00000046889	PREX2	ATTAAA	Refrence allele	0.0217374	0.00886523	FALSE	Shortening	#N/A	#N/A	#N/A	#N/A	#N/A	#N/A	#N/A	#N/A	#N/A
9_136195840_T_C_b37	rs1141748	ENSG00000148296	SURF6	AATAAA	Refrence allele	4.46663e-05	0.00989109	TRUE	Lengthening	#N/A	#N/A	#N/A	#N/A	Red-Blood-Cell-Distribution-Width_Pilling_2017 (Red-Blood-Cell-Distribution-Width_Pilling_2017)	Decreased effect	3.2e-06	3.52773e-05	TRUE
9_139942576_A_G_b37	rs77892574	ENSG00000054179	ENTPD2	AATAAA	Refrence allele	0.0216507	0.00948074	TRUE	Lengthening	#N/A	#N/A	#N/A	#N/A	#N/A	#N/A	#N/A	#N/A	#N/A
9_14617477_A_T_b37	rs3819003	ENSG00000175893	ZDHHC21	ATTAAA	Refrence allele	0.00350076	0.0106816	TRUE	Lengthening	#N/A	#N/A	#N/A	#N/A	#N/A	#N/A	#N/A	#N/A	#N/A
9_32454348_T_A_b37	rs1360171	ENSG00000122729	ACO1	AATAAA	Alternative allele	1.44853e-10	0.00869269	TRUE	Lengthening	#N/A	#N/A	#N/A	#N/A	#N/A	#N/A	#N/A	#N/A	#N/A
9_32455320_C_T_b37	rs7029002	ENSG00000107201	DDX58	ATTAAA	Alternative allele	8.07479e-08	0.0084299	FALSE	Lengthening	#N/A	#N/A	#N/A	#N/A	#N/A	#N/A	#N/A	#N/A	#N/A
9_33253833_T_C_b37	rs474884	ENSG00000107262	BAG1	AATAAA	Refrence allele	0.0364629	0.0248278	FALSE	Shortening	#N/A	#N/A	#N/A	#N/A	#N/A	#N/A	#N/A	#N/A	#N/A
9_33920953_A_G_b37	rs10971792	ENSG00000137073	UBAP2	AATAAA	Refrence allele	0.46104	0.0150699	FALSE	Lengthening	#N/A	#N/A	#N/A	#N/A	#N/A	#N/A	#N/A	#N/A	#N/A
9_77676305_T_C_b37	rs1045882	ENSG00000106733	NMRK1	AATAAA	Refrence allele	0.00271677	0.0100379	FALSE	Shortening	#N/A	#N/A	#N/A	#N/A	#N/A	#N/A	#N/A	#N/A	#N/A
9_94793445_A_C_b37	rs7035964	ENSG00000090054	SPTLC1	AATAAA	Refrence allele	4.57162e-06	0.0105916	TRUE	Lengthening	#N/A	#N/A	#N/A	#N/A	#N/A	#N/A	#N/A	#N/A	#N/A
X_109699539_G_A_b37	rs5942931	ENSG00000243978	RGAG1	AATAAA	Alternative allele	0.00260262	0.0233433	TRUE	Lengthening	#N/A	#N/A	#N/A	#N/A	#N/A	#N/A	#N/A	#N/A	#N/A
X_117925898_A_G_b37	rs2495636	ENSG00000131724	IL13RA1	ATTAAA	Refrence allele	0.352928	0.0122854	TRUE	Shortening	#N/A	#N/A	#N/A	#N/A	#N/A	#N/A	#N/A	#N/A	#N/A
X_48464769_A_G_b37	rs235837	ENSG00000101940	WDR13	ATTAAA	Refrence allele	0.10128	0.013158	FALSE	Lengthening	#N/A	#N/A	#N/A	#N/A	#N/A	#N/A	#N/A	#N/A	#N/A
X_57138589_T_C_b37	rs5960246	ENSG00000186787	SPIN2B	AATAAA	Refrence allele	8.12698e-07	0.0212	FALSE	Lengthening	#N/A	#N/A	#N/A	#N/A	#N/A	#N/A	#N/A	#N/A	#N/A

## Sheet: Breast_Mammary_Tissue
Variant_id	rs_ID	Gene_ID	Gene_Symbol	PAS_Type	Allele	pA-QTL_pval_nominal	pA-QTL_pval_nominal_threshold	In_credible_set	PIA_3'UTR_effect	eQTL_pval_nominal	eQTL_pval_nominal_threshold	PIA_expression_effect	CLPP_eQTL	Trait	PIA_effect_on_triat	GWAS_pval	CLPP_GWAS	Lead_SNP_GWAS_pvalue < 5e-8
1_111894890_A_G_b37	rs9645352	ENSG00000173947	PIFO	AATAAA	Refrence allele	0.771557	0.00719146	FALSE	Lengthening	#N/A	#N/A	#N/A	#N/A	#N/A	#N/A	#N/A	#N/A	#N/A
1_118065919_T_A_b37	rs12120771	ENSG00000198162	MAN1A2	AATAAA	Alternative allele	0.000663434	0.010881	TRUE	Lengthening	#N/A	#N/A	#N/A	#N/A	#N/A	#N/A	#N/A	#N/A	#N/A
1_150931538_A_C_b37	rs74128604	ENSG00000143418	CERS2	ATTAAA	Refrence allele	0.380615	0.00809091	FALSE	Shortening	#N/A	#N/A	#N/A	#N/A	#N/A	#N/A	#N/A	#N/A	#N/A
1_153587308_C_T_b37	rs11548104	ENSG00000189334	S100A14	AATAAA	Alternative allele	8.99712e-05	0.00841154	TRUE	Lengthening	#N/A	#N/A	#N/A	#N/A	Plateletcrit (Blood-Cell-Traits_Astle_2016)	Decreased effect	1.572e-06	0.0069558	FALSE
1_156687576_C_T_b37	rs4661214	ENSG00000143319	ISG20L2	AATAAA	Alternative allele	0.0963322	0.00519567	TRUE	Lengthening	#N/A	#N/A	#N/A	#N/A	#N/A	#N/A	#N/A	#N/A	#N/A
1_183592416_G_T_b37	rs2761573	ENSG00000162704	ARPC5	AATAAA	Alternative allele	1.6633e-13	0.00693454	TRUE	Lengthening	#N/A	#N/A	#N/A	#N/A	#N/A	#N/A	#N/A	#N/A	#N/A
1_236711323_T_C_b37	rs15701	ENSG00000119285	HEATR1	AATAAA	Refrence allele	0.748783	0.00670568	TRUE	Lengthening	#N/A	#N/A	#N/A	#N/A	#N/A	#N/A	#N/A	#N/A	#N/A
1_246931119_A_G_b37	rs41310575	ENSG00000143653	SCCPDH	AATAAA	Refrence allele	1.96458e-08	0.00933686	TRUE	Lengthening	#N/A	#N/A	#N/A	#N/A	#N/A	#N/A	#N/A	#N/A	#N/A
1_27728526_C_T_b37	rs2504762	ENSG00000158195	WASF2	AATAAA	Alternative allele	0.00965169	0.0097684	TRUE	Lengthening	#N/A	#N/A	#N/A	#N/A	#N/A	#N/A	#N/A	#N/A	#N/A
1_36789546_A_G_b37	rs12116935	ENSG00000116883	RP11-268J15.5	AATAAA	Refrence allele	4.5196e-26	0.0105902	TRUE	Lengthening	2.39256e-09	2.32214e-05	Higher	0.619528	Height (Yengo_BMI+Height_2018) (high colocalization)	Decreased effect	1e-16	0.982427	TRUE
1_3801973_T_C_b37	rs7551237	ENSG00000169598	DFFB	AATAAA	Refrence allele	1.89174e-12	0.00508582	FALSE	Lengthening	#N/A	#N/A	#N/A	#N/A	#N/A	#N/A	#N/A	#N/A	#N/A
1_40539076_C_T_b37	rs1126973	ENSG00000131238	PPT1	ATTAAA	Alternative allele	1.90812e-07	0.0124652	FALSE	Shortening	#N/A	#N/A	#N/A	#N/A	#N/A	#N/A	#N/A	#N/A	#N/A
1_43310639_A_G_b37	rs12406279	ENSG00000164010	ERMAP	AATAAA	Refrence allele	2.03664e-38	0.0119945	TRUE	Lengthening	1.18217e-06	3.30602e-05	Lower	0.0293489	#N/A	#N/A	#N/A	#N/A	#N/A
1_67452322_G_A_b37	rs17497828	ENSG00000198160	MIER1	ATTAAA	Alternative allele	0.000224837	0.00940981	FALSE	Lengthening	#N/A	#N/A	#N/A	#N/A	#N/A	#N/A	#N/A	#N/A	#N/A
1_9095202_C_T_b37	rs769898	ENSG00000142583	SLC2A5	AATAAA	Alternative allele	0.256828	0.00786071	TRUE	Lengthening	#N/A	#N/A	#N/A	#N/A	#N/A	#N/A	#N/A	#N/A	#N/A
1_92857558_G_A_b37	rs139888046	ENSG00000122484	RPAP2	AATAAA	Alternative allele	0.539392	0.0117575	FALSE	Lengthening	#N/A	#N/A	#N/A	#N/A	#N/A	#N/A	#N/A	#N/A	#N/A
10_102034474_T_C_b37	rs41290536	ENSG00000196072	BLOC1S2	AATAAA	Refrence allele	6.00605e-17	0.00656988	TRUE	Lengthening	6.0471e-19	2.36248e-05	Lower	0.0390253	#N/A	#N/A	#N/A	#N/A	#N/A
10_102317603_G_A_b37	rs59481707	ENSG00000166135	HIF1AN	AATAAA	Alternative allele	9.91277e-07	0.0146651	TRUE	Lengthening	#N/A	#N/A	#N/A	#N/A	#N/A	#N/A	#N/A	#N/A	#N/A
10_119037009_A_C_b37	rs10377	ENSG00000165650	PDZD8	ATTAAA	Refrence allele	3.01203e-08	0.0113031	FALSE	Shortening	#N/A	#N/A	#N/A	#N/A	#N/A	#N/A	#N/A	#N/A	#N/A
10_120431234_C_T_b37	rs1247112	ENSG00000151893	CACUL1	AATAAA	Alternative allele	0.00173817	0.00705856	TRUE	Lengthening	#N/A	#N/A	#N/A	#N/A	Height (Yengo_BMI+Height_2018)	Decreased effect	3.3e-17	0.000260373	TRUE
10_120433649_G_T_b37	rs67024721	ENSG00000151893	CACUL1	AATAAA	Alternative allele	5.86849e-17	0.00655104	FALSE	Lengthening	#N/A	#N/A	#N/A	#N/A	#N/A	#N/A	#N/A	#N/A	#N/A
10_13180287_T_G_b37	rs12415716	ENSG00000123240	OPTN	ATTAAA	Refrence allele	1.55099e-12	0.00851957	TRUE	Lengthening	#N/A	#N/A	#N/A	#N/A	Neutrophil-Plus-Eosinophil-Count (Blood-Cell-Traits_Astle_2016) (high colocalization)	Decreased effect	3.461e-06	0.0920185	FALSE
10_13180287_T_G_b37	rs12415716	ENSG00000123240	OPTN	ATTAAA	Refrence allele	1.55099e-12	0.00851957	TRUE	Lengthening	#N/A	#N/A	#N/A	#N/A	Myeloid-White-Cell-Count (Blood-Cell-Traits_Astle_2016) (high colocalization)	Decreased effect	8.206e-07	0.0945502	FALSE
10_13180287_T_G_b37	rs12415716	ENSG00000123240	OPTN	ATTAAA	Refrence allele	1.55099e-12	0.00851957	TRUE	Lengthening	#N/A	#N/A	#N/A	#N/A	Neutrophil-Count (Blood-Cell-Traits_Astle_2016) (high colocalization)	Decreased effect	4.057e-06	0.0895293	FALSE
10_13180287_T_G_b37	rs12415716	ENSG00000123240	OPTN	ATTAAA	Refrence allele	1.55099e-12	0.00851957	TRUE	Lengthening	#N/A	#N/A	#N/A	#N/A	Basophil-Plus-Neutrophil-Count (Blood-Cell-Traits_Astle_2016) (high colocalization)	Decreased effect	3.224e-06	0.0906397	FALSE
10_13180287_T_G_b37	rs12415716	ENSG00000123240	OPTN	ATTAAA	Refrence allele	1.55099e-12	0.00851957	TRUE	Lengthening	#N/A	#N/A	#N/A	#N/A	Granulocyte-Count (Blood-Cell-Traits_Astle_2016) (high colocalization)	Decreased effect	2.623e-06	0.0935371	FALSE
10_13180287_T_G_b37	rs12415716	ENSG00000123240	OPTN	ATTAAA	Refrence allele	1.55099e-12	0.00851957	TRUE	Lengthening	#N/A	#N/A	#N/A	#N/A	White-Blood-Cell-Count (Blood-Cell-Traits_Astle_2016) (high colocalization)	Decreased effect	5.821e-07	0.085316	FALSE
10_16555431_A_T_b37	rs1055337	ENSG00000165983	PTER	AATAAA	Refrence allele	1.33824e-85	0.00432527	FALSE	Lengthening	#N/A	#N/A	#N/A	#N/A	#N/A	#N/A	#N/A	#N/A	#N/A
10_25138263_A_T_b37	rs7912596	ENSG00000099256	PRTFDC1	AATAAA	Alternative allele	0.00164069	0.00636328	TRUE	Lengthening	#N/A	#N/A	#N/A	#N/A	#N/A	#N/A	#N/A	#N/A	#N/A
10_30303431_T_C_b37	rs12243632	ENSG00000165757	KIAA1462	ATTAAA	Refrence allele	0.00062099	0.00624976	TRUE	Lengthening	#N/A	#N/A	#N/A	#N/A	#N/A	#N/A	#N/A	#N/A	#N/A
11_111595189_A_G_b37	rs585149	ENSG00000137713	PPP2R1B	AATAAA	Refrence allele	1.1207e-05	0.00868406	TRUE	Lengthening	7.81598e-06	3.33467e-05	Higher	0.87677	body-fat distribution (Pulit_2019) (high colocalization)	Increased effect	1.47845e-11	0.434449	TRUE
11_4676690_A_G_b37	rs113949980	ENSG00000180785	OR51E1	AATAAA	Refrence allele	7.53468e-11	0.00630213	TRUE	Lengthening	#N/A	#N/A	#N/A	#N/A	#N/A	#N/A	#N/A	#N/A	#N/A
11_60161527_A_G_b37	rs1062167	ENSG00000166927	MS4A7	AATAAA	Refrence allele	4.53242e-06	0.00873033	TRUE	Lengthening	#N/A	#N/A	#N/A	#N/A	estimated bone mineral density (Morris_2018)	Decreased effect	3.01021e-08	0.0010587	TRUE
11_67820335_T_A_b37	rs11481	ENSG00000110721	CHKA	ATTAAA	Refrence allele	0.177131	0.00648235	TRUE	Lengthening	#N/A	#N/A	#N/A	#N/A	#N/A	#N/A	#N/A	#N/A	#N/A
11_74548261_G_A_b37	rs1866562	ENSG00000166439	RNF169	AATAAA	Alternative allele	0.00101778	0.00872837	TRUE	Lengthening	#N/A	#N/A	#N/A	#N/A	Height (Yengo_BMI+Height_2018) (high colocalization)	Decreased effect	6e-27	0.0642922	TRUE
11_74548261_G_A_b37	rs1866562	ENSG00000166439	RNF169	AATAAA	Alternative allele	0.00101778	0.00872837	TRUE	Lengthening	#N/A	#N/A	#N/A	#N/A	Height_Wood_2014 (Height_Wood_2014) (high colocalization)	Decreased effect	4e-08	0.0985522	TRUE
11_8022345_A_G_b37	rs11041705	ENSG00000175390	EIF3F	AATAAA	Refrence allele	0.0794091	0.00516951	TRUE	Lengthening	#N/A	#N/A	#N/A	#N/A	#N/A	#N/A	#N/A	#N/A	#N/A
11_82529939_T_G_b37	rs7129303	ENSG00000137509	PRCP	AATAAA	Refrence allele	0.459893	0.00894746	FALSE	Lengthening	#N/A	#N/A	#N/A	#N/A	#N/A	#N/A	#N/A	#N/A	#N/A
11_82967023_A_G_b37	rs565276	ENSG00000137494	ANKRD42	ATTAAA	Refrence allele	0.0129784	0.00833895	TRUE	Lengthening	#N/A	#N/A	#N/A	#N/A	#N/A	#N/A	#N/A	#N/A	#N/A
11_82971946_G_A_b37	rs559217	ENSG00000137494	ANKRD42	ATTAAA	Alternative allele	0.000177366	0.00914818	FALSE	Lengthening	#N/A	#N/A	#N/A	#N/A	gastroesophageal reflux (An_2019)	Decreased effect	3.39811e-06	0.000745265	FALSE
11_93914129_A_G_b37	rs12800562	ENSG00000110218	PANX1	AATAAA	Refrence allele	0.116939	0.00826326	TRUE	Lengthening	#N/A	#N/A	#N/A	#N/A	#N/A	#N/A	#N/A	#N/A	#N/A
11_94867332_A_T_b37	rs667809	ENSG00000149218	ENDOD1	AATAAA	Refrence allele	0.912662	0.00686354	FALSE	Lengthening	#N/A	#N/A	#N/A	#N/A	#N/A	#N/A	#N/A	#N/A	#N/A
12_104153633_G_T_b37	rs12229292	ENSG00000111696	NT5DC3	AATAAA	Alternative allele	2.22102e-06	0.00593949	FALSE	Lengthening	#N/A	#N/A	#N/A	#N/A	#N/A	#N/A	#N/A	#N/A	#N/A
12_109704325_C_T_b37	rs2075263	ENSG00000076555	ACACB	AATAAA	Alternative allele	5.22339e-20	0.00895535	TRUE	Lengthening	#N/A	#N/A	#N/A	#N/A	#N/A	#N/A	#N/A	#N/A	#N/A
12_110214847_T_A_b37	rs17616911	ENSG00000139438	FAM222A	AATAAA	Alternative allele	0.00375474	0.00824202	TRUE	Lengthening	#N/A	#N/A	#N/A	#N/A	schizophrenia (Pardinas_2018) (high colocalization)	Decreased effect	2.07978e-06	0.106906	FALSE
12_118855284_T_A_b37	rs8467	ENSG00000111707	SUDS3	ATTAAA	Alternative allele	0.0425645	0.00902368	TRUE	Lengthening	#N/A	#N/A	#N/A	#N/A	#N/A	#N/A	#N/A	#N/A	#N/A
12_15032944_A_T_b37	rs7132884	ENSG00000111341	MGP	AATAAA	Alternative allele	6.61623e-10	0.0134983	FALSE	Lengthening	#N/A	#N/A	#N/A	#N/A	estimated bone mineral density (Morris_2018)	Increased effect	5.18556e-17	0.000110117	TRUE
12_48055741_T_C_b37	rs118155746	ENSG00000005175	RPAP3	AATAAA	Refrence allele	1.78218e-11	0.00786706	TRUE	Lengthening	#N/A	#N/A	#N/A	#N/A	#N/A	#N/A	#N/A	#N/A	#N/A
12_49325578_T_C_b37	rs9788029	ENSG00000134287	ARF3	AATAAA	Refrence allele	0.0070353	0.00997034	TRUE	Lengthening	#N/A	#N/A	#N/A	#N/A	menarche onset age (Day_2017)	Decreased effect	2.2e-07	2.40913e-05	TRUE
12_51138862_C_T_b37	rs1047912	ENSG00000066084	DIP2B	ATTAAA	Alternative allele	2.37962e-25	0.00846657	TRUE	Lengthening	#N/A	#N/A	#N/A	#N/A	Red-Cell-Distribution-Width (Blood-Cell-Traits_Astle_2016) (high colocalization)	Decreased effect	2.101e-10	0.606291	TRUE
12_51138862_C_T_b37	rs1047912	ENSG00000066084	DIP2B	ATTAAA	Alternative allele	2.37962e-25	0.00846657	TRUE	Lengthening	#N/A	#N/A	#N/A	#N/A	Red-Blood-Cell-Distribution-Width_Pilling_2017 (Red-Blood-Cell-Distribution-Width_Pilling_2017) (high colocalization)	Decreased effect	1.4e-08	0.949983	TRUE
12_51138862_C_T_b37	rs1047912	ENSG00000066084	DIP2B	ATTAAA	Alternative allele	2.37962e-25	0.00846657	TRUE	Lengthening	#N/A	#N/A	#N/A	#N/A	Height (Yengo_BMI+Height_2018)	Decreased effect	2e-09	6.07658e-18	TRUE
12_51138862_C_T_b37	rs1047912	ENSG00000066084	DIP2B	ATTAAA	Alternative allele	2.37962e-25	0.00846657	TRUE	Lengthening	#N/A	#N/A	#N/A	#N/A	estimated bone mineral density (Morris_2018) (high colocalization)	Increased effect	2.69078e-13	0.0590319	TRUE
12_51138862_C_T_b37	rs1047912	ENSG00000066084	DIP2B	ATTAAA	Alternative allele	2.37962e-25	0.00846657	TRUE	Lengthening	#N/A	#N/A	#N/A	#N/A	Plateletcrit (Blood-Cell-Traits_Astle_2016)	Decreased effect	9.523e-06	6.3079e-07	TRUE
12_64540960_A_G_b37	rs7131691	ENSG00000196935	SRGAP1	ATTAAA	Refrence allele	5.82724e-10	0.00652202	TRUE	Lengthening	#N/A	#N/A	#N/A	#N/A	#N/A	#N/A	#N/A	#N/A	#N/A
12_64542897_A_C_b37	rs10878108	ENSG00000196935	SRGAP1	ATTAAA	Refrence allele	4.61067e-08	0.00687804	TRUE	Lengthening	#N/A	#N/A	#N/A	#N/A	#N/A	#N/A	#N/A	#N/A	#N/A
12_65108531_T_C_b37	rs17100600	ENSG00000135677	GNS	AATAAA	Refrence allele	3.10672e-08	0.00819977	TRUE	Lengthening	#N/A	#N/A	#N/A	#N/A	#N/A	#N/A	#N/A	#N/A	#N/A
12_69162438_A_G_b37	rs12301074	ENSG00000175782	SLC35E3	AATAAA	Refrence allele	3.52967e-06	0.00651766	TRUE	Lengthening	#N/A	#N/A	#N/A	#N/A	#N/A	#N/A	#N/A	#N/A	#N/A
12_96653501_C_T_b37	rs4762144	ENSG00000059758	CDK17	AATAAA	Alternative allele	0.000832088	0.00697532	TRUE	Lengthening	#N/A	#N/A	#N/A	#N/A	Height (Yengo_BMI+Height_2018)	Decreased effect	7e-06	4.24832e-05	TRUE
12_98944104_A_G_b37	rs34963912	ENSG00000120802	TMPO	AATAAA	Refrence allele	1.30789e-06	0.00700355	TRUE	Lengthening	#N/A	#N/A	#N/A	#N/A	#N/A	#N/A	#N/A	#N/A	#N/A
13_21352287_T_A_b37	rs9552277	ENSG00000132953	XPO4	AATAAA	Refrence allele	7.76239e-05	0.00752845	TRUE	Shortening	#N/A	#N/A	#N/A	#N/A	#N/A	#N/A	#N/A	#N/A	#N/A
13_31905641_G_A_b37	rs912603	ENSG00000187676	B3GLCT	AATAAA	Alternative allele	1.18502e-43	0.00790812	FALSE	Lengthening	#N/A	#N/A	#N/A	#N/A	estimated bone mineral density (Morris_2018)	Increased effect	2.61038e-06	0.000188175	FALSE
13_53263805_T_A_b37	rs61959618	ENSG00000165416	SUGT1	ATTAAA	Refrence allele	3.33943e-05	0.0112504	TRUE	Lengthening	#N/A	#N/A	#N/A	#N/A	Red-Blood-Cell-Distribution-Width_Pilling_2017 (Red-Blood-Cell-Distribution-Width_Pilling_2017)	Decreased effect	5.5e-06	0.000989182	FALSE
13_53263805_T_A_b37	rs61959618	ENSG00000165416	SUGT1	ATTAAA	Refrence allele	3.33943e-05	0.0112504	TRUE	Lengthening	#N/A	#N/A	#N/A	#N/A	Red-Cell-Distribution-Width (Blood-Cell-Traits_Astle_2016)	Decreased effect	2.309e-06	0.000436069	FALSE
14_105403611_T_C_b37	rs145238396	ENSG00000185567	AHNAK2	AATAAA	Refrence allele	0.00752623	0.00961543	TRUE	Lengthening	#N/A	#N/A	#N/A	#N/A	#N/A	#N/A	#N/A	#N/A	#N/A
14_20914598_G_A_b37	rs66761532	ENSG00000092094	OSGEP	AATAAA	Alternative allele	5.51102e-05	0.00436858	TRUE	Lengthening	#N/A	#N/A	#N/A	#N/A	#N/A	#N/A	#N/A	#N/A	#N/A
14_51722682_G_A_b37	rs3088089	ENSG00000139921	TMX1	ATTAAA	Alternative allele	0.0157713	0.00817654	FALSE	Shortening	#N/A	#N/A	#N/A	#N/A	#N/A	#N/A	#N/A	#N/A	#N/A
14_56152808_A_T_b37	rs7158176	ENSG00000126777	KTN1	ATTAAA	Refrence allele	4.33643e-05	0.012398	TRUE	Lengthening	#N/A	#N/A	#N/A	#N/A	Height (Yengo_BMI+Height_2018)	Decreased effect	1.9e-21	0.00468097	TRUE
14_56152808_A_T_b37	rs7158176	ENSG00000126777	KTN1	ATTAAA	Refrence allele	4.33643e-05	0.012398	TRUE	Lengthening	#N/A	#N/A	#N/A	#N/A	BMI (Yengo_BMI+Height_2018) (high colocalization)	Decreased effect	1.5e-06	0.0141403	FALSE
14_56152808_A_T_b37	rs7158176	ENSG00000126777	KTN1	ATTAAA	Refrence allele	4.33643e-05	0.012398	TRUE	Lengthening	#N/A	#N/A	#N/A	#N/A	Height_Wood_2014 (Height_Wood_2014)	Decreased effect	9.4e-07	0.00752102	FALSE
14_59938578_T_C_b37	rs11621886	ENSG00000126790	L3HYPDH	AATAAA	Refrence allele	2.06428e-06	0.00814502	FALSE	Lengthening	#N/A	#N/A	#N/A	#N/A	#N/A	#N/A	#N/A	#N/A	#N/A
14_60611528_T_C_b37	rs409866	ENSG00000100612	DHRS7	AATAAA	Refrence allele	6.94968e-28	0.0120732	TRUE	Lengthening	#N/A	#N/A	#N/A	#N/A	estimated bone mineral density (Morris_2018)	Increased effect	2.87402e-06	0.000564381	FALSE
14_65401695_C_A_b37	rs6745	ENSG00000258289	CHURC1	AATAAA	Alternative allele	2.27229e-64	0.0071404	FALSE	Lengthening	#N/A	#N/A	#N/A	#N/A	#N/A	#N/A	#N/A	#N/A	#N/A
14_71138730_C_T_b37	rs13738	ENSG00000133985	TTC9	AATAAA	Alternative allele	0.130848	0.00477112	FALSE	Lengthening	#N/A	#N/A	#N/A	#N/A	#N/A	#N/A	#N/A	#N/A	#N/A
14_74042317_C_T_b37	rs14290	ENSG00000119673	ACOT2	ATTAAA	Alternative allele	0.855158	0.00529978	FALSE	Shortening	#N/A	#N/A	#N/A	#N/A	#N/A	#N/A	#N/A	#N/A	#N/A
14_74524665_T_C_b37	rs10139971	ENSG00000119711	ALDH6A1	ATTAAA	Refrence allele	0.92109	0.00800336	FALSE	Lengthening	#N/A	#N/A	#N/A	#N/A	#N/A	#N/A	#N/A	#N/A	#N/A
15_101610294_T_C_b37	rs15342	ENSG00000154237	LRRK1	AATAAA	Refrence allele	9.64694e-15	0.00401512	FALSE	Lengthening	#N/A	#N/A	#N/A	#N/A	#N/A	#N/A	#N/A	#N/A	#N/A
15_102193818_G_A_b37	rs28634118	ENSG00000185418	TARSL2	AATAAA	Alternative allele	0.557024	0.00722243	FALSE	Lengthening	#N/A	#N/A	#N/A	#N/A	#N/A	#N/A	#N/A	#N/A	#N/A
15_44062874_A_T_b37	rs7181912	ENSG00000128886	ELL3	ATTAAA	Refrence allele	0.00125956	0.0173434	TRUE	Shortening	#N/A	#N/A	#N/A	#N/A	#N/A	#N/A	#N/A	#N/A	#N/A
15_50528556_G_A_b37	rs8035068	ENSG00000140284	SLC27A2	AATAAA	Alternative allele	0.870108	0.00867624	FALSE	Shortening	#N/A	#N/A	#N/A	#N/A	#N/A	#N/A	#N/A	#N/A	#N/A
15_85174600_G_T_b37	rs4842977	ENSG00000177082	WDR73	AATAAA	Alternative allele	0.0690706	0.0103085	TRUE	Lengthening	#N/A	#N/A	#N/A	#N/A	#N/A	#N/A	#N/A	#N/A	#N/A
16_3368832_T_C_b37	rs141199481	ENSG00000162086	ZNF75A	AATAAA	Refrence allele	0.29907	0.0043349	TRUE	Lengthening	#N/A	#N/A	#N/A	#N/A	#N/A	#N/A	#N/A	#N/A	#N/A
16_3589846_A_G_b37	rs1124285	ENSG00000103351	CLUAP1	ATTAAA	Refrence allele	0.0554508	0.00564992	FALSE	Lengthening	#N/A	#N/A	#N/A	#N/A	#N/A	#N/A	#N/A	#N/A	#N/A
16_55617127_C_T_b37	rs12934747	ENSG00000087253	LPCAT2	AATAAA	Alternative allele	9.46548e-18	0.00638474	TRUE	Lengthening	#N/A	#N/A	#N/A	#N/A	estimated bone mineral density (Morris_2018)	Increased effect	5.95622e-07	0.00755611	FALSE
16_56667854_A_G_b37	rs2270837	ENSG00000205364	MT1M	ATTAAA	Refrence allele	1.80473e-06	0.00633064	TRUE	Shortening	#N/A	#N/A	#N/A	#N/A	#N/A	#N/A	#N/A	#N/A	#N/A
16_69202908_A_G_b37	rs74886619	ENSG00000141076	UTP4	AATAAA	Refrence allele	5.0284e-09	0.00800662	TRUE	Lengthening	1.52823e-09	3.56386e-05	Lower	0.999746	#N/A	#N/A	#N/A	#N/A	#N/A
16_70194609_G_A_b37	rs8059355	ENSG00000090857	PDPR	AATAAA	Alternative allele	0.0274227	0.00479451	FALSE	Lengthening	#N/A	#N/A	#N/A	#N/A	#N/A	#N/A	#N/A	#N/A	#N/A
16_75572495_G_A_b37	rs2550888	ENSG00000205084	TMEM231	ATTAAA	Alternative allele	0.497783	0.00585815	FALSE	Lengthening	#N/A	#N/A	#N/A	#N/A	#N/A	#N/A	#N/A	#N/A	#N/A
16_82022480_A_G_b37	rs13335950	ENSG00000184860	SDR42E1	AATAAA	Refrence allele	0.0291944	0.00457891	TRUE	Lengthening	#N/A	#N/A	#N/A	#N/A	#N/A	#N/A	#N/A	#N/A	#N/A
17_15879910_C_T_b37	rs1045599	ENSG00000214941	ZSWIM7	AATAAA	Alternative allele	5.93568e-44	0.00889261	TRUE	Lengthening	#N/A	#N/A	#N/A	#N/A	Basophil-Plus-Neutrophil-Count (Blood-Cell-Traits_Astle_2016) (high colocalization)	Decreased effect	1.233e-21	0.0318004	TRUE
17_15879910_C_T_b37	rs1045599	ENSG00000214941	ZSWIM7	AATAAA	Alternative allele	5.93568e-44	0.00889261	TRUE	Lengthening	#N/A	#N/A	#N/A	#N/A	Granulocyte-Percentage-Of-Myeloid-White-Cells (Blood-Cell-Traits_Astle_2016) (high colocalization)	Decreased effect	1.446e-13	0.0340101	TRUE
17_15879910_C_T_b37	rs1045599	ENSG00000214941	ZSWIM7	AATAAA	Alternative allele	5.93568e-44	0.00889261	TRUE	Lengthening	#N/A	#N/A	#N/A	#N/A	Granulocyte-Count (Blood-Cell-Traits_Astle_2016) (high colocalization)	Decreased effect	2.404e-21	0.0249485	TRUE
17_15879910_C_T_b37	rs1045599	ENSG00000214941	ZSWIM7	AATAAA	Alternative allele	5.93568e-44	0.00889261	TRUE	Lengthening	#N/A	#N/A	#N/A	#N/A	Myeloid-White-Cell-Count (Blood-Cell-Traits_Astle_2016) (high colocalization)	Decreased effect	2.072e-20	0.0285226	TRUE
17_15879910_C_T_b37	rs1045599	ENSG00000214941	ZSWIM7	AATAAA	Alternative allele	5.93568e-44	0.00889261	TRUE	Lengthening	#N/A	#N/A	#N/A	#N/A	Lymphocyte-Percentage (Blood-Cell-Traits_Astle_2016)	Decreased effect	3.217e-25	0.00263049	TRUE
17_15879910_C_T_b37	rs1045599	ENSG00000214941	ZSWIM7	AATAAA	Alternative allele	5.93568e-44	0.00889261	TRUE	Lengthening	#N/A	#N/A	#N/A	#N/A	Neutrophil-Percentage-Of-White-Cells (Blood-Cell-Traits_Astle_2016)	Decreased effect	1.746e-24	0.00749876	TRUE
17_15879910_C_T_b37	rs1045599	ENSG00000214941	ZSWIM7	AATAAA	Alternative allele	5.93568e-44	0.00889261	TRUE	Lengthening	#N/A	#N/A	#N/A	#N/A	Neutrophil-Count (Blood-Cell-Traits_Astle_2016) (high colocalization)	Decreased effect	3.097e-21	0.0338892	TRUE
17_15879910_C_T_b37	rs1045599	ENSG00000214941	ZSWIM7	AATAAA	Alternative allele	5.93568e-44	0.00889261	TRUE	Lengthening	#N/A	#N/A	#N/A	#N/A	Neutrophil-Plus-Eosinophil-Count (Blood-Cell-Traits_Astle_2016) (high colocalization)	Decreased effect	7.577e-21	0.0246338	TRUE
17_15879910_C_T_b37	rs1045599	ENSG00000214941	ZSWIM7	AATAAA	Alternative allele	5.93568e-44	0.00889261	TRUE	Lengthening	#N/A	#N/A	#N/A	#N/A	White-Blood-Cell-Count (Blood-Cell-Traits_Astle_2016) (high colocalization)	Decreased effect	4.299e-09	0.0452375	TRUE
17_15879910_C_T_b37	rs1045599	ENSG00000214941	ZSWIM7	AATAAA	Alternative allele	5.93568e-44	0.00889261	TRUE	Lengthening	#N/A	#N/A	#N/A	#N/A	BMI (Yengo_BMI+Height_2018) (high colocalization)	Decreased effect	1.9e-10	0.0853288	TRUE
17_18231797_T_C_b37	rs12952556	ENSG00000176974	SHMT1	AATAAA	Refrence allele	0.000318749	0.00914028	TRUE	Lengthening	#N/A	#N/A	#N/A	#N/A	body-fat distribution (Pulit_2019)	Decreased effect	1.71912e-12	0.00170846	TRUE
17_18231797_T_C_b37	rs12952556	ENSG00000176974	SHMT1	AATAAA	Refrence allele	0.000318749	0.00914028	TRUE	Lengthening	#N/A	#N/A	#N/A	#N/A	Height (Yengo_BMI+Height_2018)	Decreased effect	2.7e-06	2.60532e-08	TRUE
17_31277885_A_G_b37	rs2428358	ENSG00000006042	TMEM98	AATAAA	Refrence allele	4.01537e-16	0.00769875	TRUE	Lengthening	#N/A	#N/A	#N/A	#N/A	#N/A	#N/A	#N/A	#N/A	#N/A
17_33731895_T_C_b37	rs12937141	ENSG00000172123	SLFN12	ATTAAA	Refrence allele	0.552105	0.00792783	FALSE	Lengthening	#N/A	#N/A	#N/A	#N/A	#N/A	#N/A	#N/A	#N/A	#N/A
17_40962509_A_T_b37	rs11552192	ENSG00000126581	BECN1	ATTAAA	Alternative allele	3.58378e-11	0.0140885	TRUE	Lengthening	#N/A	#N/A	#N/A	#N/A	body-fat distribution (Pulit_2019) (high colocalization)	Decreased effect	1.53633e-06	0.0104284	TRUE
17_40962509_A_T_b37	rs11552192	ENSG00000126581	BECN1	ATTAAA	Alternative allele	3.58378e-11	0.0140885	TRUE	Lengthening	#N/A	#N/A	#N/A	#N/A	type-2 diabetes (Mahajan_2018) (high colocalization)	Decreased effect	1.97318e-09	0.249991	TRUE
17_643426_G_A_b37	rs2740351	ENSG00000179409	GEMIN4	AATAAA	Alternative allele	0.205167	0.00523504	TRUE	Lengthening	#N/A	#N/A	#N/A	#N/A	#N/A	#N/A	#N/A	#N/A	#N/A
17_6481494_T_C_b37	rs2165844	ENSG00000198920	KIAA0753	AATAAA	Refrence allele	0.129154	0.00863507	TRUE	Lengthening	#N/A	#N/A	#N/A	#N/A	#N/A	#N/A	#N/A	#N/A	#N/A
17_7825671_T_A_b37	rs78057821	ENSG00000170049	KCNAB3	AATAAA	Alternative allele	0.00070274	0.00891257	TRUE	Lengthening	#N/A	#N/A	#N/A	#N/A	#N/A	#N/A	#N/A	#N/A	#N/A
18_11885912_C_A_b37	rs659485	ENSG00000141404	GNAL	ATTAAA	Alternative allele	0.0861654	0.00293691	FALSE	Shortening	#N/A	#N/A	#N/A	#N/A	#N/A	#N/A	#N/A	#N/A	#N/A
18_51847607_A_G_b37	rs592066	ENSG00000101751	POLI	AATAAA	Refrence allele	0.000357484	0.00725656	FALSE	Lengthening	#N/A	#N/A	#N/A	#N/A	#N/A	#N/A	#N/A	#N/A	#N/A
18_60054857_A_C_b37	rs884205	ENSG00000141655	TNFRSF11A	ATTAAA	Refrence allele	4.67896e-12	0.00660991	TRUE	Lengthening	#N/A	#N/A	#N/A	#N/A	Lumbar-Spine-Bone-Mineral-Density (Bone-Mineral-Density_Zheng_2015) (high colocalization)	Decreased effect	2.77e-09	0.986486	TRUE
18_60054857_A_C_b37	rs884205	ENSG00000141655	TNFRSF11A	ATTAAA	Refrence allele	4.67896e-12	0.00660991	TRUE	Lengthening	#N/A	#N/A	#N/A	#N/A	Femoral-Neck-Bone-Mineral-Density (Bone-Mineral-Density_Zheng_2015) (high colocalization)	Decreased effect	2.71e-06	0.973606	FALSE
18_60054857_A_C_b37	rs884205	ENSG00000141655	TNFRSF11A	ATTAAA	Refrence allele	4.67896e-12	0.00660991	TRUE	Lengthening	#N/A	#N/A	#N/A	#N/A	Lumbar-Spine-Bone-Mineral-Density-All (Bone-Mineral-Density_Estrada_2012) (high colocalization)	Decreased effect	2.618e-08	0.632624	TRUE
18_60054857_A_C_b37	rs884205	ENSG00000141655	TNFRSF11A	ATTAAA	Refrence allele	4.67896e-12	0.00660991	TRUE	Lengthening	#N/A	#N/A	#N/A	#N/A	Lumbar-Spine-Bone-Mineral-Density-Women (Bone-Mineral-Density_Estrada_2012) (high colocalization)	Decreased effect	2.668e-07	0.039063	TRUE
18_60054857_A_C_b37	rs884205	ENSG00000141655	TNFRSF11A	ATTAAA	Refrence allele	4.67896e-12	0.00660991	TRUE	Lengthening	#N/A	#N/A	#N/A	#N/A	Total-Body-Bone-Mineral-Density-45-to-60 (Bone-Mineral-Density-Total-Body-Lifecourse_Medina-Gomez_2018) (high colocalization)	Decreased effect	9.965e-09	0.614671	TRUE
18_60054857_A_C_b37	rs884205	ENSG00000141655	TNFRSF11A	ATTAAA	Refrence allele	4.67896e-12	0.00660991	TRUE	Lengthening	#N/A	#N/A	#N/A	#N/A	Height (Yengo_BMI+Height_2018) (high colocalization)	Decreased effect	5.5e-06	0.340983	FALSE
18_60054857_A_C_b37	rs884205	ENSG00000141655	TNFRSF11A	ATTAAA	Refrence allele	4.67896e-12	0.00660991	TRUE	Lengthening	#N/A	#N/A	#N/A	#N/A	Total-Body-Bone-Mineral-Density-All (Bone-Mineral-Density-Total-Body-Lifecourse_Medina-Gomez_2018) (high colocalization)	Decreased effect	4.39e-15	0.825283	TRUE
18_60054857_A_C_b37	rs884205	ENSG00000141655	TNFRSF11A	ATTAAA	Refrence allele	4.67896e-12	0.00660991	TRUE	Lengthening	#N/A	#N/A	#N/A	#N/A	Total-Body-Bone-Mineral-Density-60-And-More (Bone-Mineral-Density-Total-Body-Lifecourse_Medina-Gomez_2018) (high colocalization)	Decreased effect	1.989e-07	0.951247	FALSE
18_60054857_A_C_b37	rs884205	ENSG00000141655	TNFRSF11A	ATTAAA	Refrence allele	4.67896e-12	0.00660991	TRUE	Lengthening	#N/A	#N/A	#N/A	#N/A	estimated bone mineral density (Morris_2018) (high colocalization)	Increased effect	1.73962e-33	0.999932	TRUE
18_60054857_A_C_b37	rs884205	ENSG00000141655	TNFRSF11A	ATTAAA	Refrence allele	4.67896e-12	0.00660991	TRUE	Lengthening	#N/A	#N/A	#N/A	#N/A	Bone-Mineral-Density-Estimated_Kemp_2017 (Bone-Mineral-Density-Estimated_Kemp_2017) (high colocalization)	Decreased effect	9.5e-19	0.999731	TRUE
18_66344127_T_C_b37	rs309204	ENSG00000166479	TMX3	ATTAAA	Refrence allele	0.155759	0.00758295	TRUE	Shortening	#N/A	#N/A	#N/A	#N/A	#N/A	#N/A	#N/A	#N/A	#N/A
19_16438661_T_A_b37	rs11086029	ENSG00000127528	KLF2	AATAAA	Refrence allele	7.16387e-10	0.00476767	FALSE	Lengthening	#N/A	#N/A	#N/A	#N/A	estimated bone mineral density (Morris_2018)	Increased effect	2.35062e-07	0.00272549	TRUE
19_17360864_C_T_b37	rs3745167	ENSG00000130307	USHBP1	AATAAA	Alternative allele	5.95045e-10	0.00558017	FALSE	Lengthening	#N/A	#N/A	#N/A	#N/A	#N/A	#N/A	#N/A	#N/A	#N/A
19_19227952_C_A_b37	rs10422906	ENSG00000064545	TMEM161A	ATTAAA	Alternative allele	0.0236923	0.00719058	TRUE	Shortening	#N/A	#N/A	#N/A	#N/A	#N/A	#N/A	#N/A	#N/A	#N/A
19_20047327_A_C_b37	rs1019279	ENSG00000184635	ZNF93	AATAAA	Refrence allele	0.00345024	0.00718635	TRUE	Lengthening	#N/A	#N/A	#N/A	#N/A	#N/A	#N/A	#N/A	#N/A	#N/A
19_20717673_T_G_b37	rs12461357	ENSG00000237440	ZNF737	AATAAA	Refrence allele	0.0140352	0.00611936	FALSE	Lengthening	#N/A	#N/A	#N/A	#N/A	#N/A	#N/A	#N/A	#N/A	#N/A
19_23922018_T_A_b37	rs73023850	ENSG00000196172	ZNF681	AATAAA	Refrence allele	0.0266818	0.00917051	TRUE	Lengthening	1.51543e-05	4.46263e-05	Lower	0.000718214	#N/A	#N/A	#N/A	#N/A	#N/A
19_3593750_T_C_b37	rs34511477	ENSG00000006638	TBXA2R	AATAAA	Refrence allele	0.504147	0.00434792	FALSE	Shortening	#N/A	#N/A	#N/A	#N/A	#N/A	#N/A	#N/A	#N/A	#N/A
19_36230174_T_C_b37	rs12459634	ENSG00000126246	IGFLR1	AATAAA	Refrence allele	2.23745e-46	0.00717425	TRUE	Lengthening	#N/A	#N/A	#N/A	#N/A	Red-Blood-Cell-Distribution-Width_Pilling_2017 (Red-Blood-Cell-Distribution-Width_Pilling_2017) (high colocalization)	Decreased effect	2.1e-07	0.223537	FALSE
19_36230174_T_C_b37	rs12459634	ENSG00000126246	IGFLR1	AATAAA	Refrence allele	2.23745e-46	0.00717425	TRUE	Lengthening	#N/A	#N/A	#N/A	#N/A	Red-Cell-Distribution-Width (Blood-Cell-Traits_Astle_2016) (high colocalization)	Decreased effect	9.034e-07	0.287685	FALSE
19_37035244_T_C_b37	rs76165526	ENSG00000186020	ZNF529	AATAAA	Refrence allele	0.942263	0.010191	FALSE	Shortening	#N/A	#N/A	#N/A	#N/A	#N/A	#N/A	#N/A	#N/A	#N/A
19_43978512_A_G_b37	rs2599436	ENSG00000176531	PHLDB3	AATAAA	Refrence allele	5.36944e-11	0.00993154	TRUE	Lengthening	#N/A	#N/A	#N/A	#N/A	#N/A	#N/A	#N/A	#N/A	#N/A
19_46006212_G_A_b37	rs8110916	ENSG00000213889	PPM1N	AATAAA	Alternative allele	0.0684667	0.00837864	TRUE	Shortening	#N/A	#N/A	#N/A	#N/A	#N/A	#N/A	#N/A	#N/A	#N/A
19_58419874_T_C_b37	rs10415951	ENSG00000173480	ZNF417	ATTAAA	Refrence allele	0.0156929	0.00585112	TRUE	Lengthening	#N/A	#N/A	#N/A	#N/A	#N/A	#N/A	#N/A	#N/A	#N/A
19_6941670_C_T_b37	rs457037	ENSG00000174837	ADGRE1	AATAAA	Alternative allele	0.0648495	0.00603252	TRUE	Shortening	#N/A	#N/A	#N/A	#N/A	#N/A	#N/A	#N/A	#N/A	#N/A
19_8330476_G_T_b37	rs6603159	ENSG00000090661	CERS4	AATAAA	Alternative allele	2.6108e-06	0.00454639	TRUE	Lengthening	#N/A	#N/A	#N/A	#N/A	#N/A	#N/A	#N/A	#N/A	#N/A
2_10275746_A_C_b37	rs2241113	ENSG00000171848	RRM2	AATAAA	Refrence allele	0.0473601	0.00847324	TRUE	Lengthening	#N/A	#N/A	#N/A	#N/A	#N/A	#N/A	#N/A	#N/A	#N/A
2_114471370_T_C_b37	rs77841658	ENSG00000115084	SLC35F5	ATTAAA	Refrence allele	4.66814e-06	0.0104226	TRUE	Lengthening	5.29703e-13	2.83903e-05	Lower	0.0159877	#N/A	#N/A	#N/A	#N/A	#N/A
2_118870145_A_G_b37	rs55877572	ENSG00000125629	INSIG2	AATAAA	Refrence allele	0.000229704	0.00572349	TRUE	Lengthening	#N/A	#N/A	#N/A	#N/A	#N/A	#N/A	#N/A	#N/A	#N/A
2_121052268_A_T_b37	rs1137385	ENSG00000144118	RALB	ATTAAA	Refrence allele	0.0135819	0.00931855	TRUE	Lengthening	#N/A	#N/A	#N/A	#N/A	#N/A	#N/A	#N/A	#N/A	#N/A
2_157441670_A_G_b37	rs72907916	ENSG00000115159	GPD2	AATAAA	Refrence allele	0.294366	0.00913671	TRUE	Lengthening	#N/A	#N/A	#N/A	#N/A	#N/A	#N/A	#N/A	#N/A	#N/A
2_174937467_T_C_b37	rs3739152	ENSG00000138430	OLA1	ATTAAA	Refrence allele	8.91459e-05	0.00822497	TRUE	Lengthening	#N/A	#N/A	#N/A	#N/A	BMI (Yengo_BMI+Height_2018)	Decreased effect	9.9e-08	4.4759e-06	TRUE
2_179001515_G_A_b37	rs334064	ENSG00000155636	RBM45	AATAAA	Alternative allele	4.39466e-10	0.00746479	TRUE	Lengthening	#N/A	#N/A	#N/A	#N/A	Height (Yengo_BMI+Height_2018)	Decreased effect	1.8e-06	2.11451e-11	TRUE
2_187543123_A_T_b37	rs11891461	ENSG00000138448	ITGAV	ATTAAA	Refrence allele	0.483201	0.0111347	FALSE	Shortening	#N/A	#N/A	#N/A	#N/A	#N/A	#N/A	#N/A	#N/A	#N/A
2_191555630_G_A_b37	rs11552967	ENSG00000138386	NAB1	AATAAA	Alternative allele	2.54962e-05	0.00894328	TRUE	Lengthening	#N/A	#N/A	#N/A	#N/A	#N/A	#N/A	#N/A	#N/A	#N/A
2_196999649_C_T_b37	rs12467988	ENSG00000081320	STK17B	AATAAA	Alternative allele	4.54241e-14	0.00992961	TRUE	Lengthening	#N/A	#N/A	#N/A	#N/A	estimated bone mineral density (Morris_2018)	Increased effect	4.10167e-06	0.0017168	FALSE
2_206988452_A_T_b37	rs4147728	ENSG00000023228	NDUFS1	ATTAAA	Alternative allele	0.00113694	0.0100308	FALSE	Lengthening	#N/A	#N/A	#N/A	#N/A	#N/A	#N/A	#N/A	#N/A	#N/A
2_216214791_A_G_b37	rs11690946	ENSG00000138363	ATIC	ATTAAA	Refrence allele	0.0103225	0.00777279	TRUE	Shortening	#N/A	#N/A	#N/A	#N/A	#N/A	#N/A	#N/A	#N/A	#N/A
2_216225343_A_G_b37	rs1263	ENSG00000115414	FN1	ATTAAA	Refrence allele	0.772259	0.00792805	FALSE	Lengthening	#N/A	#N/A	#N/A	#N/A	#N/A	#N/A	#N/A	#N/A	#N/A
2_217367270_G_A_b37	rs3087590	ENSG00000197756	RPL37A	AATAAA	Alternative allele	0.159351	0.00879304	TRUE	Lengthening	#N/A	#N/A	#N/A	#N/A	#N/A	#N/A	#N/A	#N/A	#N/A
2_231030179_T_C_b37	rs9288658	ENSG00000135899	SP110	ATTAAA	Refrence allele	2.93257e-05	0.00466123	TRUE	Lengthening	#N/A	#N/A	#N/A	#N/A	#N/A	#N/A	#N/A	#N/A	#N/A
2_239309989_G_A_b37	rs11900807	ENSG00000204104	TRAF3IP1	AATAAA	Alternative allele	0.667047	0.00757908	FALSE	Lengthening	#N/A	#N/A	#N/A	#N/A	#N/A	#N/A	#N/A	#N/A	#N/A
2_26613329_A_G_b37	rs7588538	ENSG00000138018	EPT1	ATTAAA	Refrence allele	0.00232192	0.0143223	TRUE	Lengthening	#N/A	#N/A	#N/A	#N/A	#N/A	#N/A	#N/A	#N/A	#N/A
2_3502055_T_G_b37	rs1130319	ENSG00000182551	ADI1	AATAAA	Refrence allele	6.47462e-42	0.00477145	FALSE	Shortening	#N/A	#N/A	#N/A	#N/A	#N/A	#N/A	#N/A	#N/A	#N/A
2_46852076_A_G_b37	rs112560095	ENSG00000119878	CRIPT	AATAAA	Refrence allele	0.00641	0.0102747	FALSE	Shortening	#N/A	#N/A	#N/A	#N/A	#N/A	#N/A	#N/A	#N/A	#N/A
2_55516723_C_T_b37	rs2576692	ENSG00000115355	CCDC88A	ATTAAA	Alternative allele	0.250512	0.00448383	FALSE	Lengthening	#N/A	#N/A	#N/A	#N/A	#N/A	#N/A	#N/A	#N/A	#N/A
2_74444431_A_T_b37	rs702462	ENSG00000065911	MTHFD2	ATTAAA	Refrence allele	0.718935	0.00962749	TRUE	Shortening	#N/A	#N/A	#N/A	#N/A	#N/A	#N/A	#N/A	#N/A	#N/A
2_75882576_T_C_b37	rs11847	ENSG00000005436	GCFC2	AATAAA	Refrence allele	2.49206e-15	0.00758189	FALSE	Shortening	#N/A	#N/A	#N/A	#N/A	#N/A	#N/A	#N/A	#N/A	#N/A
2_86253508_A_T_b37	rs12124	ENSG00000068654	POLR1A	AATAAA	Alternative allele	6.53204e-37	0.00908218	TRUE	Lengthening	#N/A	#N/A	#N/A	#N/A	#N/A	#N/A	#N/A	#N/A	#N/A
20_13694585_T_C_b37	rs35726608	ENSG00000089048	ESF1	AATAAA	Refrence allele	0.00842216	0.00599729	FALSE	Lengthening	#N/A	#N/A	#N/A	#N/A	#N/A	#N/A	#N/A	#N/A	#N/A
20_13801398_A_G_b37	rs79416844	ENSG00000101247	NDUFAF5	AATAAA	Refrence allele	2.51651e-05	0.00732845	TRUE	Lengthening	#N/A	#N/A	#N/A	#N/A	#N/A	#N/A	#N/A	#N/A	#N/A
20_42179558_C_T_b37	rs41279270	ENSG00000185513	L3MBTL1	ATTAAA	Alternative allele	0.251848	0.00538453	FALSE	Lengthening	#N/A	#N/A	#N/A	#N/A	#N/A	#N/A	#N/A	#N/A	#N/A
20_44402869_C_T_b37	rs2664529	ENSG00000124116	WFDC3	AATAAA	Alternative allele	1.04603e-20	0.00714932	TRUE	Lengthening	4.68735e-25	1.96198e-05	Lower	0.0219807	Mean-Platelet-Volume (Blood-Cell-Traits_Astle_2016)	Decreased effect	8.286e-09	6.22902e-06	TRUE
20_45315346_C_T_b37	rs45544334	ENSG00000172315	TP53RK	AATAAA	Alternative allele	5.4755e-09	0.00771668	TRUE	Lengthening	#N/A	#N/A	#N/A	#N/A	#N/A	#N/A	#N/A	#N/A	#N/A
20_49495326_G_A_b37	rs6122981	ENSG00000124243	BCAS4	ATTAAA	Alternative allele	0.000210952	0.00505154	FALSE	Shortening	#N/A	#N/A	#N/A	#N/A	#N/A	#N/A	#N/A	#N/A	#N/A
21_34163003_T_C_b37	rs79168354	ENSG00000205929	C21orf62	AATAAA	Refrence allele	9.35285e-05	0.00841262	TRUE	Lengthening	#N/A	#N/A	#N/A	#N/A	#N/A	#N/A	#N/A	#N/A	#N/A
21_44333185_T_A_b37	rs79864358	ENSG00000160194	NDUFV3	AATAAA	Alternative allele	0.00022532	0.00593832	TRUE	Lengthening	4.77225e-09	1.33344e-05	Higher	3.27037e-13	#N/A	#N/A	#N/A	#N/A	#N/A
21_48002833_A_G_b37	rs9978318	ENSG00000160305	DIP2A	ATTAAA	Refrence allele	0.130072	0.0058412	TRUE	Lengthening	#N/A	#N/A	#N/A	#N/A	#N/A	#N/A	#N/A	#N/A	#N/A
22_19861127_T_C_b37	rs7285948	ENSG00000184470	TXNRD2	AATAAA	Refrence allele	1.26538e-13	0.00614323	TRUE	Lengthening	6.07528e-10	1.87483e-05	Lower	0.00115506	glaucoma (Craig_2020)	Decreased effect	2.34515e-10	0.00101242	TRUE
3_121661597_G_A_b37	rs1136995	ENSG00000163406	SLC15A2	AATAAA	Alternative allele	4.57367e-20	0.0107995	TRUE	Lengthening	#N/A	#N/A	#N/A	#N/A	menarche onset age (Day_2017) (high colocalization)	Increased effect	4.95e-07	0.985339	FALSE
3_141881956_T_C_b37	rs73236067	ENSG00000175066	GK5	AATAAA	Refrence allele	9.1706e-05	0.00630619	TRUE	Shortening	#N/A	#N/A	#N/A	#N/A	#N/A	#N/A	#N/A	#N/A	#N/A
3_150302010_C_T_b37	rs14434	ENSG00000144895	EIF2A	AATAAA	Alternative allele	6.4596e-55	0.00747966	FALSE	Lengthening	#N/A	#N/A	#N/A	#N/A	#N/A	#N/A	#N/A	#N/A	#N/A
3_158324404_A_C_b37	rs73024790	ENSG00000178053	MLF1	AATAAA	Refrence allele	0.00269963	0.0084758	TRUE	Shortening	#N/A	#N/A	#N/A	#N/A	#N/A	#N/A	#N/A	#N/A	#N/A
3_170584074_A_G_b37	rs35683888	ENSG00000163584	RPL22L1	AATAAA	Refrence allele	2.47044e-52	0.00899641	TRUE	Lengthening	#N/A	#N/A	#N/A	#N/A	type-2 diabetes (Mahajan_2018)	Decreased effect	1.63064e-06	0.0067015	TRUE
3_175521245_G_T_b37	rs35999837	ENSG00000177694	NAALADL2	AATAAA	Alternative allele	0.000131353	0.00722625	TRUE	Lengthening	#N/A	#N/A	#N/A	#N/A	#N/A	#N/A	#N/A	#N/A	#N/A
3_179110393_G_A_b37	rs9874433	ENSG00000171109	MFN1	ATTAAA	Alternative allele	0.000351286	0.0110081	TRUE	Lengthening	#N/A	#N/A	#N/A	#N/A	#N/A	#N/A	#N/A	#N/A	#N/A
3_190024188_G_A_b37	rs2204226	ENSG00000163347	CLDN1	AATAAA	Alternative allele	8.05152e-05	0.00468294	TRUE	Lengthening	#N/A	#N/A	#N/A	#N/A	#N/A	#N/A	#N/A	#N/A	#N/A
3_51962081_T_C_b37	rs323881	ENSG00000114767	RRP9	AATAAA	Refrence allele	0.660611	0.00503517	TRUE	Lengthening	#N/A	#N/A	#N/A	#N/A	#N/A	#N/A	#N/A	#N/A	#N/A
3_53850475_T_A_b37	rs4234642	ENSG00000016391	CHDH	AATAAA	Alternative allele	0.000604077	0.00602968	FALSE	Lengthening	#N/A	#N/A	#N/A	#N/A	#N/A	#N/A	#N/A	#N/A	#N/A
3_69155477_G_A_b37	rs3772983	ENSG00000144746	ARL6IP5	AATAAA	Alternative allele	0.186083	0.00781756	TRUE	Shortening	#N/A	#N/A	#N/A	#N/A	#N/A	#N/A	#N/A	#N/A	#N/A
3_97660198_A_G_b37	rs832089	ENSG00000170854	RIOX2	AATAAA	Refrence allele	0.00413439	0.0122138	TRUE	Lengthening	#N/A	#N/A	#N/A	#N/A	#N/A	#N/A	#N/A	#N/A	#N/A
3_98499881_A_G_b37	rs828603	ENSG00000057019	DCBLD2	AATAAA	Refrence allele	0.260713	0.0106548	TRUE	Shortening	#N/A	#N/A	#N/A	#N/A	#N/A	#N/A	#N/A	#N/A	#N/A
4_103714786_G_T_b37	rs223443	ENSG00000109332	UBE2D3	AATAAA	Alternative allele	1.68495e-13	0.0102926	TRUE	Shortening	#N/A	#N/A	#N/A	#N/A	Lymphocyte-Count (Blood-Cell-Traits_Astle_2016)	Decreased effect	5.424e-10	0.000703434	TRUE
4_103714786_G_T_b37	rs223443	ENSG00000109332	UBE2D3	AATAAA	Alternative allele	1.68495e-13	0.0102926	TRUE	Shortening	#N/A	#N/A	#N/A	#N/A	Lymphocyte-Percentage (Blood-Cell-Traits_Astle_2016)	Decreased effect	2.594e-07	0.000709615	FALSE
4_103714786_G_T_b37	rs223443	ENSG00000109332	UBE2D3	AATAAA	Alternative allele	1.68495e-13	0.0102926	TRUE	Shortening	#N/A	#N/A	#N/A	#N/A	atrial fibrillation (Nielsen_2018)	Decreased effect	1.04809e-07	0.0011205	FALSE
4_103714786_G_T_b37	rs223443	ENSG00000109332	UBE2D3	AATAAA	Alternative allele	1.68495e-13	0.0102926	TRUE	Shortening	#N/A	#N/A	#N/A	#N/A	type-2 diabetes (Mahajan_2018)	Increased effect	2.7673e-08	0.000826611	TRUE
4_122053223_T_C_b37	rs6846553	ENSG00000050730	TNIP3	ATTAAA	Refrence allele	0.759685	0.00796929	TRUE	Shortening	#N/A	#N/A	#N/A	#N/A	#N/A	#N/A	#N/A	#N/A	#N/A
4_141783854_A_G_b37	rs3733479	ENSG00000170153	RNF150	AATAAA	Refrence allele	0.525278	0.00579896	TRUE	Shortening	#N/A	#N/A	#N/A	#N/A	#N/A	#N/A	#N/A	#N/A	#N/A
4_164447003_T_C_b37	rs1054683	ENSG00000145416	MARCH1	AATAAA	Refrence allele	0.0209291	0.00825721	FALSE	Lengthening	#N/A	#N/A	#N/A	#N/A	#N/A	#N/A	#N/A	#N/A	#N/A
4_167024905_T_C_b37	rs1497948	ENSG00000038295	TLL1	ATTAAA	Refrence allele	0.00294931	0.00386581	TRUE	Lengthening	#N/A	#N/A	#N/A	#N/A	#N/A	#N/A	#N/A	#N/A	#N/A
4_17631253_T_C_b37	rs6449317	ENSG00000118579	MED28	ATTAAA	Refrence allele	0.0788881	0.00686364	TRUE	Shortening	#N/A	#N/A	#N/A	#N/A	#N/A	#N/A	#N/A	#N/A	#N/A
4_252804_G_A_b37	rs12510827	ENSG00000186777	ZNF732	AATAAA	Alternative allele	0.591547	0.00690188	FALSE	Lengthening	#N/A	#N/A	#N/A	#N/A	#N/A	#N/A	#N/A	#N/A	#N/A
4_39452432_A_C_b37	rs2687968	ENSG00000163682	RPL9	ATTAAA	Refrence allele	0.000171603	0.00671285	FALSE	Lengthening	#N/A	#N/A	#N/A	#N/A	#N/A	#N/A	#N/A	#N/A	#N/A
4_41962491_C_A_b37	rs1043343	ENSG00000109133	TMEM33	ATTAAA	Alternative allele	0.00441955	0.00924816	TRUE	Lengthening	#N/A	#N/A	#N/A	#N/A	#N/A	#N/A	#N/A	#N/A	#N/A
4_56292101_A_T_b37	rs6802	ENSG00000134851	TMEM165	AATAAA	Alternative allele	0.000170944	0.00642581	FALSE	Lengthening	#N/A	#N/A	#N/A	#N/A	body-fat distribution (Pulit_2019)	Decreased effect	2.24493e-20	7.86695e-08	TRUE
4_57827119_T_A_b37	rs13113032	ENSG00000084092	NOA1	ATTAAA	Refrence allele	0.530196	0.00771506	TRUE	Shortening	#N/A	#N/A	#N/A	#N/A	#N/A	#N/A	#N/A	#N/A	#N/A
4_83344850_T_A_b37	rs13952	ENSG00000152795	HNRNPDL	AATAAA	Refrence allele	0.131192	0.0104041	TRUE	Shortening	#N/A	#N/A	#N/A	#N/A	#N/A	#N/A	#N/A	#N/A	#N/A
4_84382550_A_G_b37	rs77519137	ENSG00000163319	MRPS18C	AATAAA	Refrence allele	0.00449322	0.00912584	TRUE	Lengthening	#N/A	#N/A	#N/A	#N/A	#N/A	#N/A	#N/A	#N/A	#N/A
4_89182518_T_C_b37	rs7658173	ENSG00000163644	PPM1K	AATAAA	Refrence allele	7.3919e-19	0.00748728	TRUE	Lengthening	#N/A	#N/A	#N/A	#N/A	#N/A	#N/A	#N/A	#N/A	#N/A
4_99988713_G_A_b37	rs17595186	ENSG00000164024	METAP1	AATAAA	Alternative allele	0.97694	0.00713807	FALSE	Shortening	#N/A	#N/A	#N/A	#N/A	#N/A	#N/A	#N/A	#N/A	#N/A
5_102365186_G_A_b37	rs5855	ENSG00000145730	PAM	AATAAA	Alternative allele	8.60813e-09	0.0082459	TRUE	Lengthening	#N/A	#N/A	#N/A	#N/A	body-fat distribution (Pulit_2019)	Decreased effect	1.24757e-12	0.000390528	TRUE
5_102365186_G_A_b37	rs5855	ENSG00000145730	PAM	AATAAA	Alternative allele	8.60813e-09	0.0082459	TRUE	Lengthening	#N/A	#N/A	#N/A	#N/A	insomnia (Jansen_2019)	Decreased effect	7.3442e-06	0.00202957	FALSE
5_102365186_G_A_b37	rs5855	ENSG00000145730	PAM	AATAAA	Alternative allele	8.60813e-09	0.0082459	TRUE	Lengthening	#N/A	#N/A	#N/A	#N/A	Height (Yengo_BMI+Height_2018)	Decreased effect	1.2e-10	0.000209398	TRUE
5_102365186_G_A_b37	rs5855	ENSG00000145730	PAM	AATAAA	Alternative allele	8.60813e-09	0.0082459	TRUE	Lengthening	#N/A	#N/A	#N/A	#N/A	type-2 diabetes (Mahajan_2018)	Increased effect	9.76221e-11	0.00064337	TRUE
5_111065428_T_G_b37	rs4618	ENSG00000134986	NREP	AATAAA	Refrence allele	0.0432842	0.00539203	TRUE	Lengthening	#N/A	#N/A	#N/A	#N/A	#N/A	#N/A	#N/A	#N/A	#N/A
5_115363281_T_G_b37	rs79790545	ENSG00000172901	LVRN	AATAAA	Refrence allele	4.4016e-09	0.00547202	TRUE	Lengthening	#N/A	#N/A	#N/A	#N/A	#N/A	#N/A	#N/A	#N/A	#N/A
5_140476939_A_G_b37	rs3776101	ENSG00000112852	PCDHB2	AATAAA	Refrence allele	9.33768e-14	0.0116405	TRUE	Lengthening	6.10102e-09	2.9476e-05	Lower	0.000556548	#N/A	#N/A	#N/A	#N/A	#N/A
5_14508793_A_T_b37	rs192969715	ENSG00000038382	TRIO	ATTAAA	Refrence allele	0.125359	0.00714796	TRUE	Lengthening	#N/A	#N/A	#N/A	#N/A	#N/A	#N/A	#N/A	#N/A	#N/A
5_162873507_A_G_b37	rs422356	ENSG00000113328	CCNG1	AATAAA	Refrence allele	0.0163663	0.0106065	TRUE	Lengthening	#N/A	#N/A	#N/A	#N/A	#N/A	#N/A	#N/A	#N/A	#N/A
5_32125032_G_A_b37	rs17435231	ENSG00000113384	GOLPH3	AATAAA	Alternative allele	0.874465	0.00815223	FALSE	Shortening	#N/A	#N/A	#N/A	#N/A	#N/A	#N/A	#N/A	#N/A	#N/A
5_6676626_A_G_b37	rs73737156	ENSG00000145545	SRD5A1	AATAAA	Refrence allele	0.00120357	0.00523671	TRUE	Lengthening	#N/A	#N/A	#N/A	#N/A	#N/A	#N/A	#N/A	#N/A	#N/A
5_76728085_C_T_b37	rs335632	ENSG00000164253	WDR41	AATAAA	Alternative allele	4.6308e-13	0.00407991	TRUE	Lengthening	#N/A	#N/A	#N/A	#N/A	#N/A	#N/A	#N/A	#N/A	#N/A
5_7900712_G_A_b37	rs9332	ENSG00000124275	MTRR	AATAAA	Alternative allele	2.29263e-27	0.00768515	TRUE	Lengthening	#N/A	#N/A	#N/A	#N/A	#N/A	#N/A	#N/A	#N/A	#N/A
5_89810208_C_T_b37	rs62375060	ENSG00000113356	POLR3G	AATAAA	Alternative allele	0.0273873	0.00822964	FALSE	Lengthening	#N/A	#N/A	#N/A	#N/A	#N/A	#N/A	#N/A	#N/A	#N/A
5_94798519_T_A_b37	rs10056208	ENSG00000198677	TTC37	AATAAA	Refrence allele	0.013387	0.00894732	TRUE	Lengthening	1.25662e-09	2.74826e-05	Higher	0.000122218	#N/A	#N/A	#N/A	#N/A	#N/A
6_107115394_A_G_b37	rs3101493	ENSG00000130348	QRSL1	AATAAA	Refrence allele	0.000174034	0.00747848	TRUE	Lengthening	6.84488e-26	2.06294e-05	Lower	0.00361987	#N/A	#N/A	#N/A	#N/A	#N/A
6_112427825_A_G_b37	rs6930262	ENSG00000203778	FAM229B	AATAAA	Refrence allele	0.0440922	0.00848808	FALSE	Shortening	#N/A	#N/A	#N/A	#N/A	#N/A	#N/A	#N/A	#N/A	#N/A
6_132212350_T_A_b37	rs34142005	ENSG00000197594	ENPP1	ATTAAA	Alternative allele	0.00232937	0.00484709	FALSE	Lengthening	#N/A	#N/A	#N/A	#N/A	#N/A	#N/A	#N/A	#N/A	#N/A
6_153306552_G_T_b37	rs4870159	ENSG00000112031	MTRF1L	AATAAA	Alternative allele	0.00180749	0.00821485	TRUE	Shortening	2.44091e-08	1.71555e-05	Higher	2.36784e-71	#N/A	#N/A	#N/A	#N/A	#N/A
6_160100116_A_T_b37	rs2842980	ENSG00000112096	SOD2	ATTAAA	Alternative allele	3.59844e-19	0.00741018	TRUE	Lengthening	#N/A	#N/A	#N/A	#N/A	#N/A	#N/A	#N/A	#N/A	#N/A
6_169617429_A_G_b37	rs1132755	ENSG00000186340	THBS2	ATTAAA	Refrence allele	5.39329e-12	0.00508076	TRUE	Shortening	#N/A	#N/A	#N/A	#N/A	#N/A	#N/A	#N/A	#N/A	#N/A
6_169617430_T_C_b37	rs10280	ENSG00000186340	THBS2	ATTAAA	Refrence allele	4.21771e-07	0.00500697	FALSE	Shortening	#N/A	#N/A	#N/A	#N/A	#N/A	#N/A	#N/A	#N/A	#N/A
6_29913526_A_G_b37	rs201615458	ENSG00000206503	HLA-A	ATTAAA	Refrence allele	0.0023094	0.00274777	FALSE	Lengthening	#N/A	#N/A	#N/A	#N/A	#N/A	#N/A	#N/A	#N/A	#N/A
6_31556709_A_G_b37	rs986475	ENSG00000204475	NCR3	AATAAA	Refrence allele	0.539965	0.00490705	TRUE	Lengthening	#N/A	#N/A	#N/A	#N/A	#N/A	#N/A	#N/A	#N/A	#N/A
6_32611021_T_C_b37	rs9272934	ENSG00000196735	HLA-DQA1	AATAAA	Refrence allele	0.0347086	0.00492711	FALSE	Shortening	#N/A	#N/A	#N/A	#N/A	#N/A	#N/A	#N/A	#N/A	#N/A
6_42163839_A_T_b37	rs2395805	ENSG00000048544	MRPS10	ATTAAA	Alternative allele	0.0098761	0.00837623	FALSE	Lengthening	#N/A	#N/A	#N/A	#N/A	#N/A	#N/A	#N/A	#N/A	#N/A
6_42662323_C_T_b37	rs149719038	ENSG00000112619	PRPH2	ATTAAA	Alternative allele	0.136966	0.00932691	TRUE	Lengthening	#N/A	#N/A	#N/A	#N/A	#N/A	#N/A	#N/A	#N/A	#N/A
6_44226433_C_T_b37	rs28385699	ENSG00000146232	NFKBIE	ATTAAA	Alternative allele	3.35705e-08	0.0049168	TRUE	Lengthening	#N/A	#N/A	#N/A	#N/A	#N/A	#N/A	#N/A	#N/A	#N/A
6_52842839_C_T_b37	rs7496	ENSG00000170899	GSTA4	AATAAA	Alternative allele	0.828594	0.0075843	FALSE	Lengthening	#N/A	#N/A	#N/A	#N/A	#N/A	#N/A	#N/A	#N/A	#N/A
6_71270543_A_C_b37	rs3193656	ENSG00000082269	FAM135A	AATAAA	Refrence allele	0.280853	0.00847735	TRUE	Lengthening	#N/A	#N/A	#N/A	#N/A	#N/A	#N/A	#N/A	#N/A	#N/A
6_79612800_G_A_b37	rs9352675	ENSG00000146243	IRAK1BP1	AATAAA	Alternative allele	1.16551e-48	0.00731109	TRUE	Lengthening	4.98043e-08	3.25404e-05	Lower	0.00686017	#N/A	#N/A	#N/A	#N/A	#N/A
6_90352236_A_T_b37	rs11757474	ENSG00000112159	MDN1	AATAAA	Alternative allele	0.0365009	0.00995788	TRUE	Lengthening	#N/A	#N/A	#N/A	#N/A	#N/A	#N/A	#N/A	#N/A	#N/A
7_100471121_C_A_b37	rs12538287	ENSG00000087077	TRIP6	ATTAAA	Alternative allele	3.74278e-12	0.0082777	TRUE	Lengthening	#N/A	#N/A	#N/A	#N/A	Mean-Corpuscular-Hemoglobin (Blood-Cell-Traits_Astle_2016)	Decreased effect	8.581e-06	2.64778e-13	TRUE
7_100471121_C_A_b37	rs12538287	ENSG00000087077	TRIP6	ATTAAA	Alternative allele	3.74278e-12	0.0082777	TRUE	Lengthening	#N/A	#N/A	#N/A	#N/A	Red-Blood-Cell-Count (Blood-Cell-Traits_Astle_2016)	Decreased effect	6.926e-07	1.42087e-08	TRUE
7_1033799_G_T_b37	rs13236369	ENSG00000146540	C7orf50	AATAAA	Alternative allele	0.349855	0.00462099	TRUE	Lengthening	#N/A	#N/A	#N/A	#N/A	#N/A	#N/A	#N/A	#N/A	#N/A
7_110303527_T_C_b37	rs1044729	ENSG00000184903	IMMP2L	ATTAAA	Refrence allele	0.00332214	0.0060944	FALSE	Lengthening	#N/A	#N/A	#N/A	#N/A	#N/A	#N/A	#N/A	#N/A	#N/A
7_117835948_A_G_b37	rs74723860	ENSG00000128534	LSM8	ATTAAA	Refrence allele	0.905041	0.00698158	FALSE	Shortening	#N/A	#N/A	#N/A	#N/A	#N/A	#N/A	#N/A	#N/A	#N/A
7_12370443_T_C_b37	rs2287068	ENSG00000146530	VWDE	AATAAA	Refrence allele	1.12613e-11	0.0057154	FALSE	Lengthening	#N/A	#N/A	#N/A	#N/A	#N/A	#N/A	#N/A	#N/A	#N/A
7_12370533_T_C_b37	rs2287067	ENSG00000146530	VWDE	AATAAA	Refrence allele	4.57029e-35	0.00638981	TRUE	Lengthening	1.49311e-06	1.97594e-05	Lower	6.37521e-08	#N/A	#N/A	#N/A	#N/A	#N/A
7_124459925_G_A_b37	rs11983251	ENSG00000128513	POT1	AATAAA	Alternative allele	0.000262102	0.00987402	TRUE	Lengthening	#N/A	#N/A	#N/A	#N/A	#N/A	#N/A	#N/A	#N/A	#N/A
7_128589427_G_A_b37	rs10954213	ENSG00000128604	IRF5	AATAAA	Alternative allele	2.20774e-69	0.00726193	TRUE	Lengthening	#N/A	#N/A	#N/A	#N/A	Rheumatoid-Arthritis-European (Rheumatoid-Arthritis_Okada_2014)	Decreased effect	9.7e-06	1.76902e-06	TRUE
7_128589427_G_A_b37	rs10954213	ENSG00000128604	IRF5	AATAAA	Alternative allele	2.20774e-69	0.00726193	TRUE	Lengthening	#N/A	#N/A	#N/A	#N/A	SLE (Julia_2018)	Increased effect	1.38759e-21	3.1913e-27	TRUE
7_129125825_T_C_b37	rs676947	ENSG00000128578	STRIP2	AATAAA	Refrence allele	0.116794	0.00922249	TRUE	Lengthening	#N/A	#N/A	#N/A	#N/A	#N/A	#N/A	#N/A	#N/A	#N/A
7_130033630_C_T_b37	rs1990790	ENSG00000106477	CEP41	AATAAA	Alternative allele	3.45722e-18	0.00699417	TRUE	Lengthening	#N/A	#N/A	#N/A	#N/A	#N/A	#N/A	#N/A	#N/A	#N/A
7_133755543_T_A_b37	rs6977494	ENSG00000131558	EXOC4	AATAAA	Refrence allele	8.17967e-35	0.00556108	FALSE	Lengthening	#N/A	#N/A	#N/A	#N/A	#N/A	#N/A	#N/A	#N/A	#N/A
7_150218137_G_A_b37	rs58391005	ENSG00000179144	GIMAP7	AATAAA	Alternative allele	0.000429729	0.00728664	TRUE	Shortening	#N/A	#N/A	#N/A	#N/A	Lymphocyte-Count (Blood-Cell-Traits_Astle_2016)	Decreased effect	3.439e-08	0.000700693	TRUE
7_150218137_G_A_b37	rs58391005	ENSG00000179144	GIMAP7	AATAAA	Alternative allele	0.000429729	0.00728664	TRUE	Shortening	#N/A	#N/A	#N/A	#N/A	Neutrophil-Percentage-Of-Granulocytes (Blood-Cell-Traits_Astle_2016)	Decreased effect	7.546e-06	0.00175366	FALSE
7_150218137_G_A_b37	rs58391005	ENSG00000179144	GIMAP7	AATAAA	Alternative allele	0.000429729	0.00728664	TRUE	Shortening	#N/A	#N/A	#N/A	#N/A	Lymphocyte-Percentage (Blood-Cell-Traits_Astle_2016)	Decreased effect	4.134e-09	0.00121606	TRUE
7_150218137_G_A_b37	rs58391005	ENSG00000179144	GIMAP7	AATAAA	Alternative allele	0.000429729	0.00728664	TRUE	Shortening	#N/A	#N/A	#N/A	#N/A	High-Light-Scatter-Reticulocyte-Count (Blood-Cell-Traits_Astle_2016)	Decreased effect	6.782e-06	0.0021303	FALSE
7_150218137_G_A_b37	rs58391005	ENSG00000179144	GIMAP7	AATAAA	Alternative allele	0.000429729	0.00728664	TRUE	Shortening	#N/A	#N/A	#N/A	#N/A	Neutrophil-Percentage-Of-White-Cells (Blood-Cell-Traits_Astle_2016)	Decreased effect	1.378e-09	0.00114707	TRUE
7_150218137_G_A_b37	rs58391005	ENSG00000179144	GIMAP7	AATAAA	Alternative allele	0.000429729	0.00728664	TRUE	Shortening	#N/A	#N/A	#N/A	#N/A	Eosinophil-Percentage-Of-Granulocytes (Blood-Cell-Traits_Astle_2016)	Decreased effect	8.938e-06	0.00161063	FALSE
7_150218137_G_A_b37	rs58391005	ENSG00000179144	GIMAP7	AATAAA	Alternative allele	0.000429729	0.00728664	TRUE	Shortening	#N/A	#N/A	#N/A	#N/A	body-fat distribution (Pulit_2019)	Decreased effect	6.13336e-06	0.000818181	FALSE
7_150418445_T_A_b37	rs7798682	ENSG00000213203	GIMAP1	AATAAA	Refrence allele	2.54154e-05	0.00942626	TRUE	Shortening	#N/A	#N/A	#N/A	#N/A	#N/A	#N/A	#N/A	#N/A	#N/A
7_158523443_T_C_b37	rs1106106	ENSG00000117868	ESYT2	AATAAA	Refrence allele	0.308195	0.00447093	FALSE	Shortening	#N/A	#N/A	#N/A	#N/A	#N/A	#N/A	#N/A	#N/A	#N/A
7_21941439_A_G_b37	rs12700325	ENSG00000105877	DNAH11	AATAAA	Refrence allele	0.0289188	0.00455775	TRUE	Shortening	#N/A	#N/A	#N/A	#N/A	#N/A	#N/A	#N/A	#N/A	#N/A
7_32625754_A_C_b37	rs17462942	ENSG00000105778	AVL9	AATAAA	Refrence allele	0.000249202	0.00804163	FALSE	Lengthening	#N/A	#N/A	#N/A	#N/A	#N/A	#N/A	#N/A	#N/A	#N/A
7_44866832_T_G_b37	rs7016	ENSG00000105968	H2AFV	AATAAA	Refrence allele	2.82385e-08	0.00667884	TRUE	Lengthening	#N/A	#N/A	#N/A	#N/A	Mean-Corpuscular-Volume (Blood-Cell-Traits_Astle_2016)	Decreased effect	1.678e-13	2.76025e-07	TRUE
7_44866832_T_G_b37	rs7016	ENSG00000105968	H2AFV	AATAAA	Refrence allele	2.82385e-08	0.00667884	TRUE	Lengthening	#N/A	#N/A	#N/A	#N/A	Mean-Corpuscular-Hemoglobin (Blood-Cell-Traits_Astle_2016)	Decreased effect	1.6e-15	1.01795e-10	TRUE
7_44866832_T_G_b37	rs7016	ENSG00000105968	H2AFV	AATAAA	Refrence allele	2.82385e-08	0.00667884	TRUE	Lengthening	#N/A	#N/A	#N/A	#N/A	Red-Blood-Cell-Count (Blood-Cell-Traits_Astle_2016)	Decreased effect	1.124e-11	4.86504e-06	TRUE
7_44866832_T_G_b37	rs7016	ENSG00000105968	H2AFV	AATAAA	Refrence allele	2.82385e-08	0.00667884	TRUE	Lengthening	#N/A	#N/A	#N/A	#N/A	Platelet-Count (Blood-Cell-Traits_Astle_2016)	Decreased effect	1.052e-13	3.63926e-09	TRUE
7_44866832_T_G_b37	rs7016	ENSG00000105968	H2AFV	AATAAA	Refrence allele	2.82385e-08	0.00667884	TRUE	Lengthening	#N/A	#N/A	#N/A	#N/A	Plateletcrit (Blood-Cell-Traits_Astle_2016)	Decreased effect	1.713e-28	8.27231e-20	TRUE
7_4833639_A_C_b37	rs2880933	ENSG00000242802	AP5Z1	AATAAA	Refrence allele	0.000820961	0.00425488	FALSE	Lengthening	#N/A	#N/A	#N/A	#N/A	#N/A	#N/A	#N/A	#N/A	#N/A
7_63816984_C_A_b37	rs1138703	ENSG00000234444	ZNF736	ATTAAA	Alternative allele	0.468051	0.0079948	TRUE	Lengthening	#N/A	#N/A	#N/A	#N/A	#N/A	#N/A	#N/A	#N/A	#N/A
7_64435489_A_T_b37	rs1060379	ENSG00000152926	ZNF117	ATTAAA	Alternative allele	0.0108733	0.00901379	TRUE	Shortening	#N/A	#N/A	#N/A	#N/A	#N/A	#N/A	#N/A	#N/A	#N/A
7_66276153_A_G_b37	rs3778911	ENSG00000154710	RABGEF1	AATAAA	Refrence allele	4.67696e-12	0.00839347	TRUE	Lengthening	5.65447e-14	5.56254e-05	Higher	0.000382053	White-Blood-Cell-Count (Blood-Cell-Traits_Astle_2016)	Decreased effect	2.268e-06	0.00288818	FALSE
7_66276153_A_G_b37	rs3778911	ENSG00000154710	RABGEF1	AATAAA	Refrence allele	4.67696e-12	0.00839347	TRUE	Lengthening	5.65447e-14	5.56254e-05	Higher	0.000382053	Myeloid-White-Cell-Count (Blood-Cell-Traits_Astle_2016)	Decreased effect	9.824e-06	0.0027074	FALSE
7_66276153_A_G_b37	rs3778911	ENSG00000154710	RABGEF1	AATAAA	Refrence allele	4.67696e-12	0.00839347	TRUE	Lengthening	5.65447e-14	5.56254e-05	Higher	0.000382053	Granulocyte-Count (Blood-Cell-Traits_Astle_2016)	Decreased effect	7.664e-06	0.00262322	FALSE
7_66276153_A_G_b37	rs3778911	ENSG00000154710	RABGEF1	AATAAA	Refrence allele	4.67696e-12	0.00839347	TRUE	Lengthening	5.65447e-14	5.56254e-05	Higher	0.000382053	Neutrophil-Plus-Eosinophil-Count (Blood-Cell-Traits_Astle_2016)	Decreased effect	7.514e-06	0.0025613	FALSE
7_7397599_G_A_b37	rs12702610	ENSG00000215018	COL28A1	AATAAA	Alternative allele	2.60144e-11	0.00860262	TRUE	Lengthening	#N/A	#N/A	#N/A	#N/A	#N/A	#N/A	#N/A	#N/A	#N/A
7_87828204_C_A_b37	rs10268218	ENSG00000008277	ADAM22	AATAAA	Alternative allele	6.602e-05	0.00591119	TRUE	Lengthening	#N/A	#N/A	#N/A	#N/A	#N/A	#N/A	#N/A	#N/A	#N/A
7_92029302_G_A_b37	rs12740	ENSG00000001629	ANKIB1	AATAAA	Alternative allele	0.0533039	0.0118317	TRUE	Lengthening	#N/A	#N/A	#N/A	#N/A	#N/A	#N/A	#N/A	#N/A	#N/A
7_94060509_G_T_b37	rs1062394	ENSG00000164692	COL1A2	ATTAAA	Alternative allele	0.0408354	0.00679328	FALSE	Lengthening	#N/A	#N/A	#N/A	#N/A	#N/A	#N/A	#N/A	#N/A	#N/A
7_94186064_A_C_b37	rs15671	ENSG00000127995	CASD1	AATAAA	Refrence allele	0.92666	0.00814991	FALSE	Lengthening	#N/A	#N/A	#N/A	#N/A	#N/A	#N/A	#N/A	#N/A	#N/A
7_94186068_A_G_b37	rs1133700	ENSG00000127995	CASD1	AATAAA	Refrence allele	0.366485	0.00880922	FALSE	Lengthening	#N/A	#N/A	#N/A	#N/A	#N/A	#N/A	#N/A	#N/A	#N/A
7_99488543_C_T_b37	rs2572010	ENSG00000146833	TRIM4	AATAAA	Alternative allele	4.03133e-55	0.0099252	FALSE	Lengthening	#N/A	#N/A	#N/A	#N/A	#N/A	#N/A	#N/A	#N/A	#N/A
8_17155316_T_G_b37	rs35853435	ENSG00000155975	VPS37A	AATAAA	Refrence allele	0.332383	0.00617669	FALSE	Lengthening	#N/A	#N/A	#N/A	#N/A	#N/A	#N/A	#N/A	#N/A	#N/A
8_6360289_G_T_b37	rs76020419	ENSG00000091879	ANGPT2	AATAAA	Alternative allele	9.64337e-16	0.00484752	TRUE	Lengthening	#N/A	#N/A	#N/A	#N/A	glaucoma (Craig_2020) (high colocalization)	Increased effect	4.48261e-06	0.668164	FALSE
8_66515988_C_T_b37	rs1053085	ENSG00000104442	ARMC1	AATAAA	Alternative allele	4.6957e-10	0.00907091	TRUE	Lengthening	2.48688e-08	3.19662e-05	Lower	0.00101866	#N/A	#N/A	#N/A	#N/A	#N/A
8_69146175_A_G_b37	rs12681348	ENSG00000046889	PREX2	ATTAAA	Refrence allele	0.000976481	0.00641496	FALSE	Lengthening	#N/A	#N/A	#N/A	#N/A	#N/A	#N/A	#N/A	#N/A	#N/A
9_114340399_A_C_b37	rs117169704	ENSG00000173258	ZNF483	AATAAA	Refrence allele	0.222121	0.00536963	FALSE	Lengthening	#N/A	#N/A	#N/A	#N/A	#N/A	#N/A	#N/A	#N/A	#N/A
9_130558364_A_C_b37	rs4606161	ENSG00000136877	FPGS	AATAAA	Refrence allele	2.52903e-11	0.00914771	TRUE	Lengthening	#N/A	#N/A	#N/A	#N/A	#N/A	#N/A	#N/A	#N/A	#N/A
9_132589633_T_A_b37	rs8719	ENSG00000136819	C9orf78	ATTAAA	Refrence allele	0.0108837	0.0080798	TRUE	Lengthening	#N/A	#N/A	#N/A	#N/A	#N/A	#N/A	#N/A	#N/A	#N/A
9_136195840_T_C_b37	rs1141748	ENSG00000148296	SURF6	AATAAA	Refrence allele	5.84919e-15	0.00589178	TRUE	Lengthening	#N/A	#N/A	#N/A	#N/A	Red-Blood-Cell-Distribution-Width_Pilling_2017 (Red-Blood-Cell-Distribution-Width_Pilling_2017)	Decreased effect	3.2e-06	5.6821e-05	TRUE
9_14617477_A_T_b37	rs3819003	ENSG00000175893	ZDHHC21	ATTAAA	Refrence allele	0.00112732	0.00724894	TRUE	Lengthening	#N/A	#N/A	#N/A	#N/A	#N/A	#N/A	#N/A	#N/A	#N/A
9_15466692_T_A_b37	rs189439967	ENSG00000164975	SNAPC3	ATTAAA	Refrence allele	0.400177	0.00910581	FALSE	Shortening	#N/A	#N/A	#N/A	#N/A	#N/A	#N/A	#N/A	#N/A	#N/A
9_32454348_T_A_b37	rs1360171	ENSG00000122729	ACO1	AATAAA	Alternative allele	0.00399385	0.00526485	TRUE	Lengthening	#N/A	#N/A	#N/A	#N/A	#N/A	#N/A	#N/A	#N/A	#N/A
9_32455320_C_T_b37	rs7029002	ENSG00000107201	DDX58	ATTAAA	Alternative allele	1.54323e-12	0.00518996	FALSE	Lengthening	#N/A	#N/A	#N/A	#N/A	#N/A	#N/A	#N/A	#N/A	#N/A
9_33111411_C_T_b37	rs78409522	ENSG00000086062	B4GALT1	AATAAA	Alternative allele	0.251239	0.00431928	FALSE	Shortening	#N/A	#N/A	#N/A	#N/A	#N/A	#N/A	#N/A	#N/A	#N/A
9_33253833_T_C_b37	rs474884	ENSG00000107262	BAG1	AATAAA	Refrence allele	0.274543	0.0144588	FALSE	Shortening	#N/A	#N/A	#N/A	#N/A	#N/A	#N/A	#N/A	#N/A	#N/A
9_77676305_T_C_b37	rs1045882	ENSG00000106733	NMRK1	AATAAA	Refrence allele	0.00660541	0.00725485	TRUE	Shortening	2.35523e-07	1.65498e-05	Higher	2.25194e-47	#N/A	#N/A	#N/A	#N/A	#N/A
9_86582923_G_T_b37	rs296884	ENSG00000165119	HNRNPK	ATTAAA	Alternative allele	0.317659	0.0105182	TRUE	Lengthening	#N/A	#N/A	#N/A	#N/A	#N/A	#N/A	#N/A	#N/A	#N/A
9_94793445_A_C_b37	rs7035964	ENSG00000090054	SPTLC1	AATAAA	Refrence allele	2.39644e-07	0.005807	TRUE	Lengthening	#N/A	#N/A	#N/A	#N/A	#N/A	#N/A	#N/A	#N/A	#N/A
X_48464769_A_G_b37	rs235837	ENSG00000101940	WDR13	ATTAAA	Refrence allele	0.59184	0.01007	FALSE	Lengthening	#N/A	#N/A	#N/A	#N/A	#N/A	#N/A	#N/A	#N/A	#N/A
X_57138589_T_C_b37	rs5960246	ENSG00000186787	SPIN2B	AATAAA	Refrence allele	3.48099e-11	0.0118089	FALSE	Lengthening	#N/A	#N/A	#N/A	#N/A	#N/A	#N/A	#N/A	#N/A	#N/A

## Sheet: Esophagus_Mucosa
Variant_id	rs_ID	Gene_ID	Gene_Symbol	PAS_Type	Allele	pA-QTL_pval_nominal	pA-QTL_pval_nominal_threshold	In_credible_set	PIA_3'UTR_effect	eQTL_pval_nominal	eQTL_pval_nominal_threshold	PIA_expression_effect	CLPP_eQTL	Trait	PIA_effect_on_triat	GWAS_pval	CLPP_GWAS	Lead_SNP_GWAS_pvalue < 5e-8
1_109788453_A_T_b37	rs10776804	ENSG00000031698	SARS	AATAAA	Refrence allele	0.0051863	0.00431372	TRUE	Lengthening	#N/A	#N/A	#N/A	#N/A	#N/A	#N/A	#N/A	#N/A	#N/A
1_111727669_A_T_b37	rs185315561	ENSG00000162777	DENND2D	ATTAAA	Alternative allele	0.755959	0.00644744	FALSE	Shortening	#N/A	#N/A	#N/A	#N/A	#N/A	#N/A	#N/A	#N/A	#N/A
1_111894890_A_G_b37	rs9645352	ENSG00000173947	PIFO	AATAAA	Refrence allele	0.842171	0.00559769	FALSE	Lengthening	#N/A	#N/A	#N/A	#N/A	#N/A	#N/A	#N/A	#N/A	#N/A
1_118065919_T_A_b37	rs12120771	ENSG00000198162	MAN1A2	AATAAA	Alternative allele	5.48546e-10	0.00778303	TRUE	Lengthening	#N/A	#N/A	#N/A	#N/A	#N/A	#N/A	#N/A	#N/A	#N/A
1_150931538_A_C_b37	rs74128604	ENSG00000143418	CERS2	ATTAAA	Refrence allele	0.853787	0.00676008	FALSE	Shortening	#N/A	#N/A	#N/A	#N/A	#N/A	#N/A	#N/A	#N/A	#N/A
1_153587308_C_T_b37	rs11548104	ENSG00000189334	S100A14	AATAAA	Alternative allele	3.03827e-26	0.0070056	TRUE	Lengthening	1.12726e-20	6.95609e-05	Lower	2.53614e-06	Plateletcrit (Blood-Cell-Traits_Astle_2016)	Decreased effect	1.572e-06	0.00458434	FALSE
1_156687576_C_T_b37	rs4661214	ENSG00000143319	ISG20L2	AATAAA	Alternative allele	0.118086	0.00421638	TRUE	Lengthening	#N/A	#N/A	#N/A	#N/A	#N/A	#N/A	#N/A	#N/A	#N/A
1_169761689_T_C_b37	rs12136126	ENSG00000171806	METTL18	AATAAA	Refrence allele	0.00570485	0.00513976	TRUE	Lengthening	#N/A	#N/A	#N/A	#N/A	#N/A	#N/A	#N/A	#N/A	#N/A
1_179047963_A_G_b37	rs56032836	ENSG00000116199	FAM20B	AATAAA	Refrence allele	0.0191873	0.00675922	TRUE	Lengthening	#N/A	#N/A	#N/A	#N/A	#N/A	#N/A	#N/A	#N/A	#N/A
1_180857257_T_G_b37	rs17302054	ENSG00000143324	XPR1	ATTAAA	Refrence allele	0.0226377	0.0078284	FALSE	Shortening	#N/A	#N/A	#N/A	#N/A	#N/A	#N/A	#N/A	#N/A	#N/A
1_183592416_G_T_b37	rs2761573	ENSG00000162704	ARPC5	AATAAA	Alternative allele	4.60959e-10	0.00675586	FALSE	Lengthening	#N/A	#N/A	#N/A	#N/A	#N/A	#N/A	#N/A	#N/A	#N/A
1_19590407_A_G_b37	rs79413009	ENSG00000053372	MRTO4	AATAAA	Refrence allele	7.83835e-05	0.00607082	TRUE	Lengthening	#N/A	#N/A	#N/A	#N/A	#N/A	#N/A	#N/A	#N/A	#N/A
1_23414209_T_C_b37	rs17278869	ENSG00000169641	LUZP1	AATAAA	Refrence allele	0.0742467	0.00856628	TRUE	Lengthening	#N/A	#N/A	#N/A	#N/A	#N/A	#N/A	#N/A	#N/A	#N/A
1_236711323_T_C_b37	rs15701	ENSG00000119285	HEATR1	AATAAA	Refrence allele	7.52684e-12	0.00647384	TRUE	Lengthening	#N/A	#N/A	#N/A	#N/A	Platelet-Count (Blood-Cell-Traits_Astle_2016)	Decreased effect	9.088e-06	0.000120588	FALSE
1_27728526_C_T_b37	rs2504762	ENSG00000158195	WASF2	AATAAA	Alternative allele	5.44031e-06	0.00672745	TRUE	Lengthening	#N/A	#N/A	#N/A	#N/A	#N/A	#N/A	#N/A	#N/A	#N/A
1_36602202_T_C_b37	rs4653161	ENSG00000054116	TRAPPC3	AATAAA	Refrence allele	3.03022e-06	0.00822858	TRUE	Shortening	#N/A	#N/A	#N/A	#N/A	#N/A	#N/A	#N/A	#N/A	#N/A
1_36789546_A_G_b37	rs12116935	ENSG00000116883	RP11-268J15.5	AATAAA	Refrence allele	2.06179e-58	0.00732371	TRUE	Lengthening	5.09387e-38	6.47136e-05	Higher	0.990815	Height (Yengo_BMI+Height_2018) (high colocalization)	Decreased effect	1e-16	0.982427	TRUE
1_3801973_T_C_b37	rs7551237	ENSG00000169598	DFFB	AATAAA	Refrence allele	4.71103e-22	0.00452399	TRUE	Lengthening	2.40297e-08	2.5704e-05	Lower	0.000422821	#N/A	#N/A	#N/A	#N/A	#N/A
1_39500749_C_A_b37	rs12074322	ENSG00000168653	NDUFS5	ATTAAA	Alternative allele	0.563282	0.00625902	FALSE	Shortening	#N/A	#N/A	#N/A	#N/A	#N/A	#N/A	#N/A	#N/A	#N/A
1_40539076_C_T_b37	rs1126973	ENSG00000131238	PPT1	ATTAAA	Alternative allele	5.74457e-08	0.00721311	FALSE	Shortening	#N/A	#N/A	#N/A	#N/A	#N/A	#N/A	#N/A	#N/A	#N/A
1_43310639_A_G_b37	rs12406279	ENSG00000164010	ERMAP	AATAAA	Refrence allele	1.50454e-59	0.00948404	TRUE	Lengthening	3.70399e-20	9.72114e-05	Lower	0.0412758	#N/A	#N/A	#N/A	#N/A	#N/A
1_51821046_A_C_b37	rs1802598	ENSG00000085832	EPS15	ATTAAA	Refrence allele	0.324619	0.00643844	FALSE	Lengthening	#N/A	#N/A	#N/A	#N/A	#N/A	#N/A	#N/A	#N/A	#N/A
1_67452322_G_A_b37	rs17497828	ENSG00000198160	MIER1	ATTAAA	Alternative allele	0.000283147	0.00673999	TRUE	Lengthening	#N/A	#N/A	#N/A	#N/A	Lymphocyte-Count (Blood-Cell-Traits_Astle_2016)	Decreased effect	2.329e-14	0.000320049	TRUE
1_67452322_G_A_b37	rs17497828	ENSG00000198160	MIER1	ATTAAA	Alternative allele	0.000283147	0.00673999	TRUE	Lengthening	#N/A	#N/A	#N/A	#N/A	Lymphocyte-Percentage (Blood-Cell-Traits_Astle_2016)	Decreased effect	3.359e-12	0.000748769	TRUE
1_67452322_G_A_b37	rs17497828	ENSG00000198160	MIER1	ATTAAA	Alternative allele	0.000283147	0.00673999	TRUE	Lengthening	#N/A	#N/A	#N/A	#N/A	Neutrophil-Percentage-Of-White-Cells (Blood-Cell-Traits_Astle_2016)	Decreased effect	1.779e-09	0.000884514	TRUE
1_67452322_G_A_b37	rs17497828	ENSG00000198160	MIER1	ATTAAA	Alternative allele	0.000283147	0.00673999	TRUE	Lengthening	#N/A	#N/A	#N/A	#N/A	Height_Wood_2014 (Height_Wood_2014)	Decreased effect	5e-07	0.000948733	FALSE
1_92857558_G_A_b37	rs139888046	ENSG00000122484	RPAP2	AATAAA	Alternative allele	0.0262531	0.00961839	FALSE	Lengthening	#N/A	#N/A	#N/A	#N/A	#N/A	#N/A	#N/A	#N/A	#N/A
10_102034474_T_C_b37	rs41290536	ENSG00000196072	BLOC1S2	AATAAA	Refrence allele	2.06106e-30	0.00666505	TRUE	Lengthening	9.25597e-33	6.0289e-05	Lower	0.0568544	#N/A	#N/A	#N/A	#N/A	#N/A
10_102317603_G_A_b37	rs59481707	ENSG00000166135	HIF1AN	AATAAA	Alternative allele	1.17488e-06	0.00931235	FALSE	Lengthening	#N/A	#N/A	#N/A	#N/A	#N/A	#N/A	#N/A	#N/A	#N/A
10_119037009_A_C_b37	rs10377	ENSG00000165650	PDZD8	ATTAAA	Refrence allele	7.14302e-08	0.0105521	FALSE	Shortening	#N/A	#N/A	#N/A	#N/A	#N/A	#N/A	#N/A	#N/A	#N/A
10_120431234_C_T_b37	rs1247112	ENSG00000151893	CACUL1	AATAAA	Alternative allele	0.00261676	0.00524325	TRUE	Lengthening	2.23479e-05	4.62247e-05	Higher	6.66862e-12	Height (Yengo_BMI+Height_2018)	Decreased effect	3.3e-17	8.97259e-05	TRUE
10_120433649_G_T_b37	rs67024721	ENSG00000151893	CACUL1	AATAAA	Alternative allele	1.19965e-17	0.00545459	FALSE	Lengthening	#N/A	#N/A	#N/A	#N/A	#N/A	#N/A	#N/A	#N/A	#N/A
10_13180287_T_G_b37	rs12415716	ENSG00000123240	OPTN	ATTAAA	Refrence allele	4.61261e-07	0.00540957	TRUE	Lengthening	#N/A	#N/A	#N/A	#N/A	Neutrophil-Count (Blood-Cell-Traits_Astle_2016) (high colocalization)	Decreased effect	4.057e-06	0.0448155	FALSE
10_13180287_T_G_b37	rs12415716	ENSG00000123240	OPTN	ATTAAA	Refrence allele	4.61261e-07	0.00540957	TRUE	Lengthening	#N/A	#N/A	#N/A	#N/A	Granulocyte-Count (Blood-Cell-Traits_Astle_2016) (high colocalization)	Decreased effect	2.623e-06	0.0468302	FALSE
10_13180287_T_G_b37	rs12415716	ENSG00000123240	OPTN	ATTAAA	Refrence allele	4.61261e-07	0.00540957	TRUE	Lengthening	#N/A	#N/A	#N/A	#N/A	White-Blood-Cell-Count (Blood-Cell-Traits_Astle_2016) (high colocalization)	Decreased effect	5.821e-07	0.0427271	FALSE
10_13180287_T_G_b37	rs12415716	ENSG00000123240	OPTN	ATTAAA	Refrence allele	4.61261e-07	0.00540957	TRUE	Lengthening	#N/A	#N/A	#N/A	#N/A	Myeloid-White-Cell-Count (Blood-Cell-Traits_Astle_2016) (high colocalization)	Decreased effect	8.206e-07	0.0473463	FALSE
10_13180287_T_G_b37	rs12415716	ENSG00000123240	OPTN	ATTAAA	Refrence allele	4.61261e-07	0.00540957	TRUE	Lengthening	#N/A	#N/A	#N/A	#N/A	Neutrophil-Plus-Eosinophil-Count (Blood-Cell-Traits_Astle_2016) (high colocalization)	Decreased effect	3.461e-06	0.0460645	FALSE
10_13180287_T_G_b37	rs12415716	ENSG00000123240	OPTN	ATTAAA	Refrence allele	4.61261e-07	0.00540957	TRUE	Lengthening	#N/A	#N/A	#N/A	#N/A	Basophil-Plus-Neutrophil-Count (Blood-Cell-Traits_Astle_2016) (high colocalization)	Decreased effect	3.224e-06	0.0453779	FALSE
10_16555431_A_T_b37	rs1055337	ENSG00000165983	PTER	AATAAA	Refrence allele	6.39622e-96	0.00393546	FALSE	Lengthening	#N/A	#N/A	#N/A	#N/A	#N/A	#N/A	#N/A	#N/A	#N/A
10_17631974_T_C_b37	rs76241184	ENSG00000165996	HACD1	AATAAA	Refrence allele	1.40482e-05	0.00687575	TRUE	Lengthening	#N/A	#N/A	#N/A	#N/A	#N/A	#N/A	#N/A	#N/A	#N/A
10_27399806_T_A_b37	rs11015537	ENSG00000136758	YME1L1	ATTAAA	Refrence allele	0.666856	0.00588521	FALSE	Shortening	#N/A	#N/A	#N/A	#N/A	#N/A	#N/A	#N/A	#N/A	#N/A
10_30303431_T_C_b37	rs12243632	ENSG00000165757	KIAA1462	ATTAAA	Refrence allele	0.134589	0.00450293	TRUE	Lengthening	#N/A	#N/A	#N/A	#N/A	#N/A	#N/A	#N/A	#N/A	#N/A
10_45950055_T_C_b37	rs116840852	ENSG00000165406	MARCH8	AATAAA	Refrence allele	9.62204e-15	0.00572879	TRUE	Lengthening	1.98372e-08	0.00010155	Lower	1.44698e-07	Red-Cell-Distribution-Width (Blood-Cell-Traits_Astle_2016)	Decreased effect	2.976e-14	0.00720905	TRUE
10_45950055_T_C_b37	rs116840852	ENSG00000165406	MARCH8	AATAAA	Refrence allele	9.62204e-15	0.00572879	TRUE	Lengthening	1.98372e-08	0.00010155	Lower	1.44698e-07	Immature-Fraction-Of-Reticulocytes (Blood-Cell-Traits_Astle_2016)	Decreased effect	9.435e-09	1.76268e-44	TRUE
10_45950055_T_C_b37	rs116840852	ENSG00000165406	MARCH8	AATAAA	Refrence allele	9.62204e-15	0.00572879	TRUE	Lengthening	1.98372e-08	0.00010155	Lower	1.44698e-07	High-Light-Scatter-Reticulocyte-Count (Blood-Cell-Traits_Astle_2016)	Decreased effect	7.024e-06	5.26792e-26	TRUE
10_45950055_T_C_b37	rs116840852	ENSG00000165406	MARCH8	AATAAA	Refrence allele	9.62204e-15	0.00572879	TRUE	Lengthening	1.98372e-08	0.00010155	Lower	1.44698e-07	Red-Blood-Cell-Distribution-Width_Pilling_2017 (Red-Blood-Cell-Distribution-Width_Pilling_2017) (high colocalization)	Decreased effect	1.9e-13	0.0869225	TRUE
10_45950055_T_C_b37	rs116840852	ENSG00000165406	MARCH8	AATAAA	Refrence allele	9.62204e-15	0.00572879	TRUE	Lengthening	1.98372e-08	0.00010155	Lower	1.44698e-07	Mean-Corpuscular-Volume (Blood-Cell-Traits_Astle_2016)	Decreased effect	1.875e-11	6.86749e-35	TRUE
10_45950055_T_C_b37	rs116840852	ENSG00000165406	MARCH8	AATAAA	Refrence allele	9.62204e-15	0.00572879	TRUE	Lengthening	1.98372e-08	0.00010155	Lower	1.44698e-07	Mean-Corpuscular-Hemoglobin (Blood-Cell-Traits_Astle_2016)	Decreased effect	1.546e-08	1.22351e-29	TRUE
10_70742931_A_G_b37	rs12412103	ENSG00000165732	DDX21	AATAAA	Refrence allele	0.353461	0.00686674	FALSE	Lengthening	#N/A	#N/A	#N/A	#N/A	#N/A	#N/A	#N/A	#N/A	#N/A
10_74765592_T_C_b37	rs111407228	ENSG00000122884	P4HA1	AATAAA	Refrence allele	0.430205	0.00698789	FALSE	Lengthening	#N/A	#N/A	#N/A	#N/A	#N/A	#N/A	#N/A	#N/A	#N/A
11_111595189_A_G_b37	rs585149	ENSG00000137713	PPP2R1B	AATAAA	Refrence allele	3.13523e-12	0.00596188	TRUE	Lengthening	6.31902e-05	8.35967e-05	Higher	0.739237	body-fat distribution (Pulit_2019) (high colocalization)	Increased effect	1.47845e-11	0.459987	TRUE
11_33376095_A_G_b37	rs4755571	ENSG00000110422	HIPK3	AATAAA	Refrence allele	0.0333142	0.00708907	TRUE	Lengthening	#N/A	#N/A	#N/A	#N/A	#N/A	#N/A	#N/A	#N/A	#N/A
11_4676690_A_G_b37	rs113949980	ENSG00000180785	OR51E1	AATAAA	Refrence allele	2.48114e-06	0.00483291	TRUE	Lengthening	#N/A	#N/A	#N/A	#N/A	#N/A	#N/A	#N/A	#N/A	#N/A
11_60161527_A_G_b37	rs1062167	ENSG00000166927	MS4A7	AATAAA	Refrence allele	0.0174504	0.00560747	TRUE	Lengthening	6.24257e-06	7.12309e-05	Higher	2.24143e-06	#N/A	#N/A	#N/A	#N/A	#N/A
11_71998351_T_G_b37	rs7127051	ENSG00000162129	CLPB	ATTAAA	Refrence allele	0.660101	0.00670455	TRUE	Lengthening	#N/A	#N/A	#N/A	#N/A	#N/A	#N/A	#N/A	#N/A	#N/A
11_74548261_G_A_b37	rs1866562	ENSG00000166439	RNF169	AATAAA	Alternative allele	4.36347e-07	0.00530882	TRUE	Lengthening	1.92652e-06	8.68093e-05	Lower	0.000114737	Height (Yengo_BMI+Height_2018) (high colocalization)	Decreased effect	6e-27	0.252851	TRUE
11_74548261_G_A_b37	rs1866562	ENSG00000166439	RNF169	AATAAA	Alternative allele	4.36347e-07	0.00530882	TRUE	Lengthening	1.92652e-06	8.68093e-05	Lower	0.000114737	Height_Wood_2014 (Height_Wood_2014) (high colocalization)	Decreased effect	4e-08	0.389431	TRUE
11_78147374_T_C_b37	rs7934948	ENSG00000137513	NARS2	ATTAAA	Refrence allele	0.0150517	0.00563328	FALSE	Shortening	#N/A	#N/A	#N/A	#N/A	#N/A	#N/A	#N/A	#N/A	#N/A
11_8022345_A_G_b37	rs11041705	ENSG00000175390	EIF3F	AATAAA	Refrence allele	0.214347	0.00406454	FALSE	Lengthening	#N/A	#N/A	#N/A	#N/A	#N/A	#N/A	#N/A	#N/A	#N/A
11_82529939_T_G_b37	rs7129303	ENSG00000137509	PRCP	AATAAA	Refrence allele	0.227691	0.00562277	FALSE	Lengthening	#N/A	#N/A	#N/A	#N/A	#N/A	#N/A	#N/A	#N/A	#N/A
11_82534340_T_A_b37	rs600166	ENSG00000137509	PRCP	ATTAAA	Refrence allele	0.0943489	0.00644007	TRUE	Shortening	#N/A	#N/A	#N/A	#N/A	#N/A	#N/A	#N/A	#N/A	#N/A
11_82971946_G_A_b37	rs559217	ENSG00000137494	ANKRD42	ATTAAA	Alternative allele	3.84919e-05	0.00893972	TRUE	Lengthening	2.72595e-05	6.17853e-05	Lower	0.00562785	gastroesophageal reflux (An_2019)	Decreased effect	3.39811e-06	0.00626854	FALSE
11_93914129_A_G_b37	rs12800562	ENSG00000110218	PANX1	AATAAA	Refrence allele	0.0179973	0.00759121	TRUE	Lengthening	#N/A	#N/A	#N/A	#N/A	#N/A	#N/A	#N/A	#N/A	#N/A
11_94867332_A_T_b37	rs667809	ENSG00000149218	ENDOD1	AATAAA	Refrence allele	0.316953	0.00556371	FALSE	Lengthening	#N/A	#N/A	#N/A	#N/A	#N/A	#N/A	#N/A	#N/A	#N/A
12_102317374_T_C_b37	rs79685195	ENSG00000136048	DRAM1	AATAAA	Refrence allele	1.89836e-07	0.00355288	TRUE	Lengthening	2.95841e-05	5.6145e-05	Lower	0.0389493	#N/A	#N/A	#N/A	#N/A	#N/A
12_104153633_G_T_b37	rs12229292	ENSG00000111696	NT5DC3	AATAAA	Alternative allele	7.90217e-07	0.00566167	TRUE	Lengthening	#N/A	#N/A	#N/A	#N/A	#N/A	#N/A	#N/A	#N/A	#N/A
12_109704325_C_T_b37	rs2075263	ENSG00000076555	ACACB	AATAAA	Alternative allele	2.16132e-05	0.0065021	TRUE	Lengthening	#N/A	#N/A	#N/A	#N/A	#N/A	#N/A	#N/A	#N/A	#N/A
12_112591387_T_C_b37	rs149284206	ENSG00000135148	TRAFD1	AATAAA	Refrence allele	4.41583e-12	0.00673107	TRUE	Lengthening	1.91809e-06	0.000114186	Lower	0.984403	Plateletcrit (Blood-Cell-Traits_Astle_2016)	Decreased effect	1.314e-08	2.35635e-111	TRUE
12_112591387_T_C_b37	rs149284206	ENSG00000135148	TRAFD1	AATAAA	Refrence allele	4.41583e-12	0.00673107	TRUE	Lengthening	1.91809e-06	0.000114186	Lower	0.984403	Platelet-Count (Blood-Cell-Traits_Astle_2016)	Decreased effect	2.363e-08	6.71813e-89	TRUE
12_118855284_T_A_b37	rs8467	ENSG00000111707	SUDS3	ATTAAA	Alternative allele	0.000493613	0.00708918	TRUE	Lengthening	#N/A	#N/A	#N/A	#N/A	Neuroticism-Symptoms_Okbay_2016 (Neuroticism-Symptoms_Okbay_2016) (high colocalization)	Decreased effect	2.827e-06	0.0100067	FALSE
12_122989412_G_A_b37	rs10998	ENSG00000111011	RSRC2	ATTAAA	Alternative allele	0.629462	0.00533826	TRUE	Lengthening	#N/A	#N/A	#N/A	#N/A	#N/A	#N/A	#N/A	#N/A	#N/A
12_133782199_C_T_b37	rs149232094	ENSG00000090612	ZNF268	ATTAAA	Alternative allele	8.81355e-06	0.00696749	TRUE	Lengthening	4.14487e-08	8.1843e-05	Higher	0.000612863	estimated bone mineral density (Morris_2018)	Increased effect	2.16647e-07	0.00119502	FALSE
12_14921634_T_C_b37	rs247325	ENSG00000197837	HIST4H4	ATTAAA	Refrence allele	0.00456747	0.00808369	TRUE	Lengthening	#N/A	#N/A	#N/A	#N/A	#N/A	#N/A	#N/A	#N/A	#N/A
12_15032944_A_T_b37	rs7132884	ENSG00000111341	MGP	AATAAA	Alternative allele	0.00100931	0.0111571	TRUE	Lengthening	#N/A	#N/A	#N/A	#N/A	Bone-Mineral-Density-Estimated_Kemp_2017 (Bone-Mineral-Density-Estimated_Kemp_2017)	Decreased effect	1.5e-06	0.000903938	FALSE
12_15032944_A_T_b37	rs7132884	ENSG00000111341	MGP	AATAAA	Alternative allele	0.00100931	0.0111571	TRUE	Lengthening	#N/A	#N/A	#N/A	#N/A	estimated bone mineral density (Morris_2018)	Increased effect	5.18556e-17	0.00108759	TRUE
12_48055741_T_C_b37	rs118155746	ENSG00000005175	RPAP3	AATAAA	Refrence allele	1.67494e-16	0.00659801	TRUE	Lengthening	#N/A	#N/A	#N/A	#N/A	#N/A	#N/A	#N/A	#N/A	#N/A
12_49325578_T_C_b37	rs9788029	ENSG00000134287	ARF3	AATAAA	Refrence allele	1.14487e-08	0.00683267	FALSE	Lengthening	#N/A	#N/A	#N/A	#N/A	menarche onset age (Day_2017)	Decreased effect	2.2e-07	1.14458e-08	TRUE
12_49329527_T_C_b37	rs17123398	ENSG00000134287	ARF3	AATAAA	Refrence allele	0.100113	0.00768455	FALSE	Lengthening	#N/A	#N/A	#N/A	#N/A	#N/A	#N/A	#N/A	#N/A	#N/A
12_51138862_C_T_b37	rs1047912	ENSG00000066084	DIP2B	ATTAAA	Alternative allele	4.41828e-55	0.00727468	TRUE	Lengthening	1.26566e-05	9.24956e-05	Lower	0.873347	Red-Cell-Distribution-Width (Blood-Cell-Traits_Astle_2016) (high colocalization)	Decreased effect	2.101e-10	0.606291	TRUE
12_51138862_C_T_b37	rs1047912	ENSG00000066084	DIP2B	ATTAAA	Alternative allele	4.41828e-55	0.00727468	TRUE	Lengthening	1.26566e-05	9.24956e-05	Lower	0.873347	estimated bone mineral density (Morris_2018) (high colocalization)	Increased effect	2.69078e-13	0.0590319	TRUE
12_51138862_C_T_b37	rs1047912	ENSG00000066084	DIP2B	ATTAAA	Alternative allele	4.41828e-55	0.00727468	TRUE	Lengthening	1.26566e-05	9.24956e-05	Lower	0.873347	Plateletcrit (Blood-Cell-Traits_Astle_2016)	Decreased effect	9.523e-06	6.3079e-07	TRUE
12_51138862_C_T_b37	rs1047912	ENSG00000066084	DIP2B	ATTAAA	Alternative allele	4.41828e-55	0.00727468	TRUE	Lengthening	1.26566e-05	9.24956e-05	Lower	0.873347	Height (Yengo_BMI+Height_2018)	Decreased effect	2e-09	6.07658e-18	TRUE
12_51138862_C_T_b37	rs1047912	ENSG00000066084	DIP2B	ATTAAA	Alternative allele	4.41828e-55	0.00727468	TRUE	Lengthening	1.26566e-05	9.24956e-05	Lower	0.873347	Red-Blood-Cell-Distribution-Width_Pilling_2017 (Red-Blood-Cell-Distribution-Width_Pilling_2017) (high colocalization)	Decreased effect	1.4e-08	0.949982	TRUE
12_56595991_C_A_b37	rs4759219	ENSG00000181852	RNF41	ATTAAA	Alternative allele	0.000313182	0.0065078	TRUE	Lengthening	#N/A	#N/A	#N/A	#N/A	#N/A	#N/A	#N/A	#N/A	#N/A
12_64540960_A_G_b37	rs7131691	ENSG00000196935	SRGAP1	ATTAAA	Refrence allele	0.21291	0.00623945	TRUE	Lengthening	#N/A	#N/A	#N/A	#N/A	#N/A	#N/A	#N/A	#N/A	#N/A
12_64542897_A_C_b37	rs10878108	ENSG00000196935	SRGAP1	ATTAAA	Refrence allele	0.000354223	0.0063013	TRUE	Lengthening	#N/A	#N/A	#N/A	#N/A	#N/A	#N/A	#N/A	#N/A	#N/A
12_65108531_T_C_b37	rs17100600	ENSG00000135677	GNS	AATAAA	Refrence allele	2.4693e-06	0.00669106	TRUE	Lengthening	#N/A	#N/A	#N/A	#N/A	#N/A	#N/A	#N/A	#N/A	#N/A
12_69162438_A_G_b37	rs12301074	ENSG00000175782	SLC35E3	AATAAA	Refrence allele	6.1629e-07	0.00565394	TRUE	Lengthening	1.26767e-05	4.96048e-05	Lower	0.152517	#N/A	#N/A	#N/A	#N/A	#N/A
12_98944104_A_G_b37	rs34963912	ENSG00000120802	TMPO	AATAAA	Refrence allele	2.08197e-07	0.00589844	TRUE	Lengthening	#N/A	#N/A	#N/A	#N/A	#N/A	#N/A	#N/A	#N/A	#N/A
13_21352287_T_A_b37	rs9552277	ENSG00000132953	XPO4	AATAAA	Refrence allele	2.66474e-05	0.00617087	TRUE	Shortening	#N/A	#N/A	#N/A	#N/A	#N/A	#N/A	#N/A	#N/A	#N/A
13_31905641_G_A_b37	rs912603	ENSG00000187676	B3GLCT	AATAAA	Alternative allele	5.21052e-61	0.00728071	TRUE	Lengthening	9.44241e-19	3.74656e-05	Higher	0.0359935	estimated bone mineral density (Morris_2018) (high colocalization)	Increased effect	2.61038e-06	0.0267394	FALSE
13_48628629_T_C_b37	rs1968029	ENSG00000136146	MED4	AATAAA	Refrence allele	0.250719	0.00610646	FALSE	Shortening	#N/A	#N/A	#N/A	#N/A	#N/A	#N/A	#N/A	#N/A	#N/A
13_53263805_T_A_b37	rs61959618	ENSG00000165416	SUGT1	ATTAAA	Refrence allele	0.113643	0.00856239	TRUE	Lengthening	#N/A	#N/A	#N/A	#N/A	#N/A	#N/A	#N/A	#N/A	#N/A
14_105403611_T_C_b37	rs145238396	ENSG00000185567	AHNAK2	AATAAA	Refrence allele	5.62798e-08	0.00726849	TRUE	Lengthening	#N/A	#N/A	#N/A	#N/A	#N/A	#N/A	#N/A	#N/A	#N/A
14_20914598_G_A_b37	rs66761532	ENSG00000092094	OSGEP	AATAAA	Alternative allele	1.13235e-05	0.00372415	TRUE	Lengthening	#N/A	#N/A	#N/A	#N/A	#N/A	#N/A	#N/A	#N/A	#N/A
14_51722682_G_A_b37	rs3088089	ENSG00000139921	TMX1	ATTAAA	Alternative allele	0.0268099	0.00671982	FALSE	Shortening	#N/A	#N/A	#N/A	#N/A	#N/A	#N/A	#N/A	#N/A	#N/A
14_56152808_A_T_b37	rs7158176	ENSG00000126777	KTN1	ATTAAA	Refrence allele	0.000878544	0.00921633	TRUE	Lengthening	#N/A	#N/A	#N/A	#N/A	Height (Yengo_BMI+Height_2018)	Decreased effect	1.9e-21	0.00142646	TRUE
14_56152808_A_T_b37	rs7158176	ENSG00000126777	KTN1	ATTAAA	Refrence allele	0.000878544	0.00921633	TRUE	Lengthening	#N/A	#N/A	#N/A	#N/A	Height_Wood_2014 (Height_Wood_2014)	Decreased effect	9.4e-07	0.00229192	FALSE
14_56152808_A_T_b37	rs7158176	ENSG00000126777	KTN1	ATTAAA	Refrence allele	0.000878544	0.00921633	TRUE	Lengthening	#N/A	#N/A	#N/A	#N/A	BMI (Yengo_BMI+Height_2018)	Decreased effect	1.5e-06	0.00430692	FALSE
14_59938578_T_C_b37	rs11621886	ENSG00000126790	L3HYPDH	AATAAA	Refrence allele	1.72709e-07	0.00750614	FALSE	Lengthening	#N/A	#N/A	#N/A	#N/A	#N/A	#N/A	#N/A	#N/A	#N/A
14_60611528_T_C_b37	rs409866	ENSG00000100612	DHRS7	AATAAA	Refrence allele	1.68989e-34	0.0101777	FALSE	Lengthening	#N/A	#N/A	#N/A	#N/A	estimated bone mineral density (Morris_2018)	Increased effect	2.87402e-06	1.55168e-06	FALSE
14_63758805_G_T_b37	rs60444475	ENSG00000126785	RHOJ	ATTAAA	Alternative allele	7.77784e-06	0.0046311	TRUE	Lengthening	#N/A	#N/A	#N/A	#N/A	#N/A	#N/A	#N/A	#N/A	#N/A
14_65401695_C_A_b37	rs6745	ENSG00000258289	CHURC1	AATAAA	Alternative allele	4.32885e-99	0.00540867	TRUE	Lengthening	6.61256e-134	6.78466e-05	Lower	0.00203392	Height (Yengo_BMI+Height_2018)	Decreased effect	9e-09	2.25644e-05	TRUE
14_71138730_C_T_b37	rs13738	ENSG00000133985	TTC9	AATAAA	Alternative allele	3.7518e-15	0.00337569	FALSE	Lengthening	#N/A	#N/A	#N/A	#N/A	#N/A	#N/A	#N/A	#N/A	#N/A
14_74042317_C_T_b37	rs14290	ENSG00000119673	ACOT2	ATTAAA	Alternative allele	0.35273	0.00417745	FALSE	Lengthening	#N/A	#N/A	#N/A	#N/A	#N/A	#N/A	#N/A	#N/A	#N/A
14_74352411_G_A_b37	rs62003710	ENSG00000140043	PTGR2	AATAAA	Alternative allele	0.311652	0.00760793	FALSE	Shortening	#N/A	#N/A	#N/A	#N/A	#N/A	#N/A	#N/A	#N/A	#N/A
14_74524665_T_C_b37	rs10139971	ENSG00000119711	ALDH6A1	ATTAAA	Refrence allele	0.886742	0.00649488	FALSE	Lengthening	#N/A	#N/A	#N/A	#N/A	#N/A	#N/A	#N/A	#N/A	#N/A
14_88932140_A_G_b37	rs78630525	ENSG00000070778	PTPN21	AATAAA	Refrence allele	6.63377e-06	0.00626188	TRUE	Lengthening	#N/A	#N/A	#N/A	#N/A	#N/A	#N/A	#N/A	#N/A	#N/A
14_92527977_T_C_b37	rs11628764	ENSG00000066427	ATXN3	ATTAAA	Refrence allele	0.00125756	0.00613715	TRUE	Lengthening	#N/A	#N/A	#N/A	#N/A	#N/A	#N/A	#N/A	#N/A	#N/A
14_94515947_A_T_b37	rs34540964	ENSG00000089723	OTUB2	AATAAA	Refrence allele	0.00888909	0.00613385	TRUE	Lengthening	#N/A	#N/A	#N/A	#N/A	#N/A	#N/A	#N/A	#N/A	#N/A
15_101610294_T_C_b37	rs15342	ENSG00000154237	LRRK1	AATAAA	Refrence allele	9.23631e-08	0.00279915	FALSE	Lengthening	#N/A	#N/A	#N/A	#N/A	#N/A	#N/A	#N/A	#N/A	#N/A
15_102193818_G_A_b37	rs28634118	ENSG00000185418	TARSL2	AATAAA	Alternative allele	0.527153	0.00541779	FALSE	Shortening	#N/A	#N/A	#N/A	#N/A	#N/A	#N/A	#N/A	#N/A	#N/A
15_34817321_T_G_b37	rs115895898	ENSG00000215252	GOLGA8B	AATAAA	Refrence allele	0.568367	0.00534348	FALSE	Lengthening	#N/A	#N/A	#N/A	#N/A	#N/A	#N/A	#N/A	#N/A	#N/A
15_44062874_A_T_b37	rs7181912	ENSG00000128886	ELL3	ATTAAA	Refrence allele	0.0149852	0.00943996	TRUE	Shortening	#N/A	#N/A	#N/A	#N/A	#N/A	#N/A	#N/A	#N/A	#N/A
15_50528556_G_A_b37	rs8035068	ENSG00000140284	SLC27A2	AATAAA	Alternative allele	0.115127	0.00782155	TRUE	Lengthening	#N/A	#N/A	#N/A	#N/A	#N/A	#N/A	#N/A	#N/A	#N/A
15_72115541_C_A_b37	rs8747	ENSG00000066933	MYO9A	AATAAA	Alternative allele	0.000459549	0.00735242	TRUE	Lengthening	#N/A	#N/A	#N/A	#N/A	Height (Yengo_BMI+Height_2018)	Decreased effect	1e-11	8.91868e-25	TRUE
15_72115541_C_A_b37	rs8747	ENSG00000066933	MYO9A	AATAAA	Alternative allele	0.000459549	0.00735242	TRUE	Lengthening	#N/A	#N/A	#N/A	#N/A	Red-Blood-Cell-Count (Blood-Cell-Traits_Astle_2016)	Decreased effect	1.69e-06	0.000105751	TRUE
15_85174600_G_T_b37	rs4842977	ENSG00000177082	WDR73	AATAAA	Alternative allele	0.156683	0.00821881	TRUE	Lengthening	#N/A	#N/A	#N/A	#N/A	#N/A	#N/A	#N/A	#N/A	#N/A
16_2089006_G_A_b37	rs3211995	ENSG00000065054	SLC9A3R2	AATAAA	Alternative allele	0.154249	0.00404387	FALSE	Lengthening	#N/A	#N/A	#N/A	#N/A	#N/A	#N/A	#N/A	#N/A	#N/A
16_23067920_C_T_b37	rs6497644	ENSG00000103404	USP31	ATTAAA	Alternative allele	0.049118	0.00678166	TRUE	Shortening	#N/A	#N/A	#N/A	#N/A	#N/A	#N/A	#N/A	#N/A	#N/A
16_3368832_T_C_b37	rs141199481	ENSG00000162086	ZNF75A	AATAAA	Refrence allele	0.0334789	0.0032262	TRUE	Lengthening	#N/A	#N/A	#N/A	#N/A	#N/A	#N/A	#N/A	#N/A	#N/A
16_3589846_A_G_b37	rs1124285	ENSG00000103351	CLUAP1	ATTAAA	Refrence allele	0.259265	0.00474966	FALSE	Lengthening	#N/A	#N/A	#N/A	#N/A	#N/A	#N/A	#N/A	#N/A	#N/A
16_55617127_C_T_b37	rs12934747	ENSG00000087253	LPCAT2	AATAAA	Alternative allele	1.30184e-31	0.00600786	FALSE	Lengthening	#N/A	#N/A	#N/A	#N/A	estimated bone mineral density (Morris_2018)	Increased effect	5.95622e-07	0.000894711	FALSE
16_56395497_T_C_b37	rs76021325	ENSG00000159461	AMFR	AATAAA	Refrence allele	7.8303e-05	0.00736279	TRUE	Lengthening	#N/A	#N/A	#N/A	#N/A	#N/A	#N/A	#N/A	#N/A	#N/A
16_56667854_A_G_b37	rs2270837	ENSG00000205364	MT1M	ATTAAA	Refrence allele	0.0343951	0.00499695	TRUE	Shortening	#N/A	#N/A	#N/A	#N/A	#N/A	#N/A	#N/A	#N/A	#N/A
16_69202908_A_G_b37	rs74886619	ENSG00000141076	UTP4	AATAAA	Refrence allele	1.3771e-10	0.00741768	TRUE	Lengthening	2.22367e-12	9.79014e-05	Lower	0.999924	#N/A	#N/A	#N/A	#N/A	#N/A
16_75572495_G_A_b37	rs2550888	ENSG00000205084	TMEM231	ATTAAA	Alternative allele	0.00460795	0.00492967	FALSE	Shortening	#N/A	#N/A	#N/A	#N/A	#N/A	#N/A	#N/A	#N/A	#N/A
16_82022480_A_G_b37	rs13335950	ENSG00000184860	SDR42E1	AATAAA	Refrence allele	9.36046e-06	0.00413368	TRUE	Lengthening	#N/A	#N/A	#N/A	#N/A	#N/A	#N/A	#N/A	#N/A	#N/A
16_88875248_C_A_b37	rs188631314	ENSG00000167513	CDT1	AATAAA	Alternative allele	0.000894317	0.00306467	TRUE	Lengthening	#N/A	#N/A	#N/A	#N/A	#N/A	#N/A	#N/A	#N/A	#N/A
16_89748933_T_C_b37	rs114138144	ENSG00000158792	SPATA2L	ATTAAA	Refrence allele	0.203803	0.00428329	FALSE	Shortening	#N/A	#N/A	#N/A	#N/A	#N/A	#N/A	#N/A	#N/A	#N/A
17_15879910_C_T_b37	rs1045599	ENSG00000214941	ZSWIM7	AATAAA	Alternative allele	5.89827e-38	0.00700448	FALSE	Lengthening	#N/A	#N/A	#N/A	#N/A	#N/A	#N/A	#N/A	#N/A	#N/A
17_18231797_T_C_b37	rs12952556	ENSG00000176974	SHMT1	AATAAA	Refrence allele	0.000390737	0.00562854	FALSE	Lengthening	#N/A	#N/A	#N/A	#N/A	body-fat distribution (Pulit_2019)	Decreased effect	1.71912e-12	0.000234727	TRUE
17_31277885_A_G_b37	rs2428358	ENSG00000006042	TMEM98	AATAAA	Refrence allele	4.07835e-24	0.00699866	TRUE	Lengthening	#N/A	#N/A	#N/A	#N/A	#N/A	#N/A	#N/A	#N/A	#N/A
17_33596157_C_T_b37	rs2671824	ENSG00000166750	SLFN5	AATAAA	Alternative allele	0.577506	0.00833625	FALSE	Shortening	#N/A	#N/A	#N/A	#N/A	#N/A	#N/A	#N/A	#N/A	#N/A
17_33731895_T_C_b37	rs12937141	ENSG00000172123	SLFN12	ATTAAA	Refrence allele	0.0320283	0.00636345	TRUE	Lengthening	#N/A	#N/A	#N/A	#N/A	#N/A	#N/A	#N/A	#N/A	#N/A
17_40962509_A_T_b37	rs11552192	ENSG00000126581	BECN1	ATTAAA	Alternative allele	6.11994e-46	0.0108824	FALSE	Lengthening	#N/A	#N/A	#N/A	#N/A	type-2 diabetes (Mahajan_2018)	Decreased effect	1.97318e-09	0.00134254	TRUE
17_40962509_A_T_b37	rs11552192	ENSG00000126581	BECN1	ATTAAA	Alternative allele	6.11994e-46	0.0108824	FALSE	Lengthening	#N/A	#N/A	#N/A	#N/A	body-fat distribution (Pulit_2019)	Decreased effect	1.53633e-06	5.60045e-05	TRUE
17_43183403_T_C_b37	rs17684744	ENSG00000161714	PLCD3	ATTAAA	Refrence allele	0.835001	0.00512853	FALSE	Lengthening	#N/A	#N/A	#N/A	#N/A	#N/A	#N/A	#N/A	#N/A	#N/A
17_57281461_A_G_b37	rs74470483	ENSG00000068489	PRR11	ATTAAA	Refrence allele	0.428695	0.00866394	FALSE	Shortening	#N/A	#N/A	#N/A	#N/A	#N/A	#N/A	#N/A	#N/A	#N/A
17_59492268_A_T_b37	rs758599	ENSG00000187013	C17orf82	AATAAA	Refrence allele	1.14013e-06	0.00537539	TRUE	Lengthening	#N/A	#N/A	#N/A	#N/A	Waist-Circumference-Adjusted-For-BMI-Adjusted-For-Physical-Activity-European (BMI-Physical-Activity-Interaction_GIANT_2017)	Decreased effect	1.56e-07	3.25911e-05	TRUE
17_59492268_A_T_b37	rs758599	ENSG00000187013	C17orf82	AATAAA	Refrence allele	1.14013e-06	0.00537539	TRUE	Lengthening	#N/A	#N/A	#N/A	#N/A	Height-Women (Anthropometrics-Sex-Stratified_Randall_2013)	Decreased effect	3.19e-14	0.00474519	TRUE
17_59492268_A_T_b37	rs758599	ENSG00000187013	C17orf82	AATAAA	Refrence allele	1.14013e-06	0.00537539	TRUE	Lengthening	#N/A	#N/A	#N/A	#N/A	Waist-Circumference-Adjusted-For-BMI-Adjusted-For-Physical-Activity-Multiethnic (BMI-Physical-Activity-Interaction_GIANT_2017)	Decreased effect	1.14e-08	5.16833e-05	TRUE
17_59492268_A_T_b37	rs758599	ENSG00000187013	C17orf82	AATAAA	Refrence allele	1.14013e-06	0.00537539	TRUE	Lengthening	#N/A	#N/A	#N/A	#N/A	Waist-Circumference-Adjusted-For-BMI-Active-Multiethnic (BMI-Physical-Activity-Interaction_GIANT_2017)	Decreased effect	2.84e-07	5.09728e-05	TRUE
17_59492268_A_T_b37	rs758599	ENSG00000187013	C17orf82	AATAAA	Refrence allele	1.14013e-06	0.00537539	TRUE	Lengthening	#N/A	#N/A	#N/A	#N/A	Height_Wood_2014 (Height_Wood_2014)	Decreased effect	3.7e-46	0.00587183	TRUE
17_59492268_A_T_b37	rs758599	ENSG00000187013	C17orf82	AATAAA	Refrence allele	1.14013e-06	0.00537539	TRUE	Lengthening	#N/A	#N/A	#N/A	#N/A	Waist-Circumference-Adjusted-For-BMI-Active-European (BMI-Physical-Activity-Interaction_GIANT_2017)	Decreased effect	1.06e-06	8.89208e-05	TRUE
17_59492268_A_T_b37	rs758599	ENSG00000187013	C17orf82	AATAAA	Refrence allele	1.14013e-06	0.00537539	TRUE	Lengthening	#N/A	#N/A	#N/A	#N/A	Height_Lango-Allen_2010 (Height_Lango-Allen_2010)	Decreased effect	2.072e-16	0.00358829	TRUE
17_59492268_A_T_b37	rs758599	ENSG00000187013	C17orf82	AATAAA	Refrence allele	1.14013e-06	0.00537539	TRUE	Lengthening	#N/A	#N/A	#N/A	#N/A	BMI (Yengo_BMI+Height_2018)	Decreased effect	4.2e-06	0.0081345	FALSE
17_59492268_A_T_b37	rs758599	ENSG00000187013	C17orf82	AATAAA	Refrence allele	1.14013e-06	0.00537539	TRUE	Lengthening	#N/A	#N/A	#N/A	#N/A	body-fat distribution (Pulit_2019)	Decreased effect	2.5894e-23	2.6777e-05	TRUE
17_59492268_A_T_b37	rs758599	ENSG00000187013	C17orf82	AATAAA	Refrence allele	1.14013e-06	0.00537539	TRUE	Lengthening	#N/A	#N/A	#N/A	#N/A	Waist-Circumference-Adjusted-For-BMI-European (Waist-Format-2_Shungin_2015)	Decreased effect	1.6e-07	1.41751e-07	TRUE
17_59492268_A_T_b37	rs758599	ENSG00000187013	C17orf82	AATAAA	Refrence allele	1.14013e-06	0.00537539	TRUE	Lengthening	#N/A	#N/A	#N/A	#N/A	Height (Yengo_BMI+Height_2018)	Decreased effect	3.1e-206	6.78638e-06	TRUE
17_59492268_A_T_b37	rs758599	ENSG00000187013	C17orf82	AATAAA	Refrence allele	1.14013e-06	0.00537539	TRUE	Lengthening	#N/A	#N/A	#N/A	#N/A	Height-Men (Anthropometrics-Sex-Stratified_Randall_2013)	Decreased effect	2.56e-06	0.00290881	FALSE
17_59492268_A_T_b37	rs758599	ENSG00000187013	C17orf82	AATAAA	Refrence allele	1.14013e-06	0.00537539	TRUE	Lengthening	#N/A	#N/A	#N/A	#N/A	Extreme-Height (Anthropometric-Extremes_Berndt_2013)	Decreased effect	4.5e-09	0.00307085	TRUE
17_59492268_A_T_b37	rs758599	ENSG00000187013	C17orf82	AATAAA	Refrence allele	1.14013e-06	0.00537539	TRUE	Lengthening	#N/A	#N/A	#N/A	#N/A	Waist-Circumference-Adjusted-For-BMI (Waist-Format-2_Shungin_2015)	Decreased effect	1.6e-07	9.50491e-07	TRUE
17_59492268_A_T_b37	rs758599	ENSG00000187013	C17orf82	AATAAA	Refrence allele	1.14013e-06	0.00537539	TRUE	Lengthening	#N/A	#N/A	#N/A	#N/A	Serum-Creatinine (Kidney-Function_Gorski_2017)	Decreased effect	5.48e-06	2.59473e-11	TRUE
17_643426_G_A_b37	rs2740351	ENSG00000179409	GEMIN4	AATAAA	Alternative allele	0.449796	0.00476872	FALSE	Lengthening	#N/A	#N/A	#N/A	#N/A	#N/A	#N/A	#N/A	#N/A	#N/A
17_6481494_T_C_b37	rs2165844	ENSG00000198920	KIAA0753	AATAAA	Refrence allele	0.159008	0.00626407	FALSE	Lengthening	#N/A	#N/A	#N/A	#N/A	#N/A	#N/A	#N/A	#N/A	#N/A
17_74002056_T_G_b37	rs1135531	ENSG00000250506	CDK3	AATAAA	Refrence allele	0.0339941	0.00554509	FALSE	Shortening	#N/A	#N/A	#N/A	#N/A	#N/A	#N/A	#N/A	#N/A	#N/A
17_74307472_T_C_b37	rs76614501	ENSG00000161542	PRPSAP1	ATTAAA	Refrence allele	0.0447583	0.00455689	TRUE	Lengthening	#N/A	#N/A	#N/A	#N/A	#N/A	#N/A	#N/A	#N/A	#N/A
17_7825671_T_A_b37	rs78057821	ENSG00000170049	KCNAB3	AATAAA	Alternative allele	0.00323922	0.00650955	TRUE	Lengthening	#N/A	#N/A	#N/A	#N/A	#N/A	#N/A	#N/A	#N/A	#N/A
18_11885912_C_A_b37	rs659485	ENSG00000141404	GNAL	ATTAAA	Alternative allele	0.367914	0.00212067	TRUE	Lengthening	#N/A	#N/A	#N/A	#N/A	#N/A	#N/A	#N/A	#N/A	#N/A
18_29058643_T_C_b37	rs56294225	ENSG00000134757	DSG3	AATAAA	Refrence allele	2.02823e-16	0.00563108	TRUE	Lengthening	#N/A	#N/A	#N/A	#N/A	#N/A	#N/A	#N/A	#N/A	#N/A
18_45362194_T_C_b37	rs1792671	ENSG00000175387	SMAD2	ATTAAA	Refrence allele	0.0023203	0.00699543	FALSE	Lengthening	#N/A	#N/A	#N/A	#N/A	body-fat distribution (Pulit_2019)	Decreased effect	2.38306e-07	6.5695e-05	FALSE
18_60054857_A_C_b37	rs884205	ENSG00000141655	TNFRSF11A	ATTAAA	Refrence allele	3.79688e-19	0.0053165	TRUE	Lengthening	#N/A	#N/A	#N/A	#N/A	Femoral-Neck-Bone-Mineral-Density (Bone-Mineral-Density_Zheng_2015) (high colocalization)	Decreased effect	2.71e-06	0.972832	FALSE
18_60054857_A_C_b37	rs884205	ENSG00000141655	TNFRSF11A	ATTAAA	Refrence allele	3.79688e-19	0.0053165	TRUE	Lengthening	#N/A	#N/A	#N/A	#N/A	Lumbar-Spine-Bone-Mineral-Density (Bone-Mineral-Density_Zheng_2015) (high colocalization)	Decreased effect	2.77e-09	0.986551	TRUE
18_60054857_A_C_b37	rs884205	ENSG00000141655	TNFRSF11A	ATTAAA	Refrence allele	3.79688e-19	0.0053165	TRUE	Lengthening	#N/A	#N/A	#N/A	#N/A	Total-Body-Bone-Mineral-Density-All (Bone-Mineral-Density-Total-Body-Lifecourse_Medina-Gomez_2018) (high colocalization)	Decreased effect	4.39e-15	0.825339	TRUE
18_60054857_A_C_b37	rs884205	ENSG00000141655	TNFRSF11A	ATTAAA	Refrence allele	3.79688e-19	0.0053165	TRUE	Lengthening	#N/A	#N/A	#N/A	#N/A	Lumbar-Spine-Bone-Mineral-Density-All (Bone-Mineral-Density_Estrada_2012) (high colocalization)	Decreased effect	2.618e-08	0.632667	TRUE
18_60054857_A_C_b37	rs884205	ENSG00000141655	TNFRSF11A	ATTAAA	Refrence allele	3.79688e-19	0.0053165	TRUE	Lengthening	#N/A	#N/A	#N/A	#N/A	Lumbar-Spine-Bone-Mineral-Density-Women (Bone-Mineral-Density_Estrada_2012) (high colocalization)	Decreased effect	2.668e-07	0.0390657	TRUE
18_60054857_A_C_b37	rs884205	ENSG00000141655	TNFRSF11A	ATTAAA	Refrence allele	3.79688e-19	0.0053165	TRUE	Lengthening	#N/A	#N/A	#N/A	#N/A	Bone-Mineral-Density-Estimated_Kemp_2017 (Bone-Mineral-Density-Estimated_Kemp_2017) (high colocalization)	Decreased effect	9.5e-19	0.9998	TRUE
18_60054857_A_C_b37	rs884205	ENSG00000141655	TNFRSF11A	ATTAAA	Refrence allele	3.79688e-19	0.0053165	TRUE	Lengthening	#N/A	#N/A	#N/A	#N/A	Total-Body-Bone-Mineral-Density-45-to-60 (Bone-Mineral-Density-Total-Body-Lifecourse_Medina-Gomez_2018) (high colocalization)	Decreased effect	9.965e-09	0.614709	TRUE
18_60054857_A_C_b37	rs884205	ENSG00000141655	TNFRSF11A	ATTAAA	Refrence allele	3.79688e-19	0.0053165	TRUE	Lengthening	#N/A	#N/A	#N/A	#N/A	Total-Body-Bone-Mineral-Density-60-And-More (Bone-Mineral-Density-Total-Body-Lifecourse_Medina-Gomez_2018) (high colocalization)	Decreased effect	1.989e-07	0.95117	FALSE
18_60054857_A_C_b37	rs884205	ENSG00000141655	TNFRSF11A	ATTAAA	Refrence allele	3.79688e-19	0.0053165	TRUE	Lengthening	#N/A	#N/A	#N/A	#N/A	estimated bone mineral density (Morris_2018) (high colocalization)	Increased effect	1.73962e-33	1	TRUE
18_60054857_A_C_b37	rs884205	ENSG00000141655	TNFRSF11A	ATTAAA	Refrence allele	3.79688e-19	0.0053165	TRUE	Lengthening	#N/A	#N/A	#N/A	#N/A	Height (Yengo_BMI+Height_2018) (high colocalization)	Decreased effect	5.5e-06	0.341006	FALSE
18_667691_A_T_b37	rs118049362	ENSG00000132199	ENOSF1	ATTAAA	Refrence allele	0.0243464	0.00686226	FALSE	Lengthening	#N/A	#N/A	#N/A	#N/A	#N/A	#N/A	#N/A	#N/A	#N/A
19_17360864_C_T_b37	rs3745167	ENSG00000130307	USHBP1	AATAAA	Alternative allele	0.0195243	0.00509426	FALSE	Lengthening	#N/A	#N/A	#N/A	#N/A	#N/A	#N/A	#N/A	#N/A	#N/A
19_19227952_C_A_b37	rs10422906	ENSG00000064545	TMEM161A	ATTAAA	Alternative allele	0.0599754	0.00577121	TRUE	Shortening	#N/A	#N/A	#N/A	#N/A	#N/A	#N/A	#N/A	#N/A	#N/A
19_20717673_T_G_b37	rs12461357	ENSG00000237440	ZNF737	AATAAA	Refrence allele	0.0915522	0.00519932	FALSE	Lengthening	#N/A	#N/A	#N/A	#N/A	#N/A	#N/A	#N/A	#N/A	#N/A
19_23922018_T_A_b37	rs73023850	ENSG00000196172	ZNF681	AATAAA	Refrence allele	1.43054e-06	0.00716675	TRUE	Lengthening	1.59176e-09	0.000118888	Lower	0.973635	#N/A	#N/A	#N/A	#N/A	#N/A
19_3593750_T_C_b37	rs34511477	ENSG00000006638	TBXA2R	AATAAA	Refrence allele	0.700645	0.00337201	FALSE	Shortening	#N/A	#N/A	#N/A	#N/A	#N/A	#N/A	#N/A	#N/A	#N/A
19_36230174_T_C_b37	rs12459634	ENSG00000126246	IGFLR1	AATAAA	Refrence allele	5.86226e-28	0.0060141	TRUE	Lengthening	1.00784e-05	4.82487e-05	Lower	0.00048688	Red-Cell-Distribution-Width (Blood-Cell-Traits_Astle_2016) (high colocalization)	Decreased effect	9.034e-07	0.287332	FALSE
19_36230174_T_C_b37	rs12459634	ENSG00000126246	IGFLR1	AATAAA	Refrence allele	5.86226e-28	0.0060141	TRUE	Lengthening	1.00784e-05	4.82487e-05	Lower	0.00048688	Red-Blood-Cell-Distribution-Width_Pilling_2017 (Red-Blood-Cell-Distribution-Width_Pilling_2017) (high colocalization)	Decreased effect	2.1e-07	0.223269	FALSE
19_37035244_T_C_b37	rs76165526	ENSG00000186020	ZNF529	AATAAA	Refrence allele	0.00508458	0.00900908	TRUE	Lengthening	#N/A	#N/A	#N/A	#N/A	#N/A	#N/A	#N/A	#N/A	#N/A
19_43978512_A_G_b37	rs2599436	ENSG00000176531	PHLDB3	AATAAA	Refrence allele	4.54672e-42	0.00887504	TRUE	Lengthening	3.13406e-05	5.21908e-05	Higher	1.23154e-18	#N/A	#N/A	#N/A	#N/A	#N/A
19_46006212_G_A_b37	rs8110916	ENSG00000213889	PPM1N	AATAAA	Alternative allele	0.0387583	0.00699671	FALSE	Shortening	#N/A	#N/A	#N/A	#N/A	#N/A	#N/A	#N/A	#N/A	#N/A
19_52615387_A_G_b37	rs115376213	ENSG00000204611	ZNF616	AATAAA	Refrence allele	0.247366	0.0032196	TRUE	Shortening	#N/A	#N/A	#N/A	#N/A	#N/A	#N/A	#N/A	#N/A	#N/A
19_58419874_T_C_b37	rs10415951	ENSG00000173480	ZNF417	ATTAAA	Refrence allele	0.00474288	0.00410992	TRUE	Lengthening	#N/A	#N/A	#N/A	#N/A	#N/A	#N/A	#N/A	#N/A	#N/A
19_8330476_G_T_b37	rs6603159	ENSG00000090661	CERS4	AATAAA	Alternative allele	3.46613e-06	0.00349883	TRUE	Lengthening	#N/A	#N/A	#N/A	#N/A	#N/A	#N/A	#N/A	#N/A	#N/A
2_101967346_C_T_b37	rs6543032	ENSG00000175874	CREG2	AATAAA	Alternative allele	3.85703e-12	0.00688132	FALSE	Lengthening	#N/A	#N/A	#N/A	#N/A	#N/A	#N/A	#N/A	#N/A	#N/A
2_114471370_T_C_b37	rs77841658	ENSG00000115084	SLC35F5	ATTAAA	Refrence allele	1.95951e-14	0.00782846	FALSE	Lengthening	#N/A	#N/A	#N/A	#N/A	#N/A	#N/A	#N/A	#N/A	#N/A
2_118870145_A_G_b37	rs55877572	ENSG00000125629	INSIG2	AATAAA	Refrence allele	0.00620606	0.00444373	FALSE	Lengthening	#N/A	#N/A	#N/A	#N/A	#N/A	#N/A	#N/A	#N/A	#N/A
2_128950217_C_T_b37	rs11542864	ENSG00000136731	UGGT1	ATTAAA	Alternative allele	0.0296796	0.00892861	TRUE	Lengthening	#N/A	#N/A	#N/A	#N/A	#N/A	#N/A	#N/A	#N/A	#N/A
2_131132119_A_G_b37	rs76847861	ENSG00000072135	PTPN18	AATAAA	Refrence allele	1.06377e-14	0.00565628	TRUE	Lengthening	#N/A	#N/A	#N/A	#N/A	#N/A	#N/A	#N/A	#N/A	#N/A
2_174937467_T_C_b37	rs3739152	ENSG00000138430	OLA1	ATTAAA	Refrence allele	0.0302641	0.00645411	TRUE	Lengthening	#N/A	#N/A	#N/A	#N/A	#N/A	#N/A	#N/A	#N/A	#N/A
2_175297867_A_T_b37	rs12612661	ENSG00000163328	GPR155	AATAAA	Alternative allele	0.00433582	0.00660897	TRUE	Lengthening	#N/A	#N/A	#N/A	#N/A	atrial fibrillation (Nielsen_2018)	Increased effect	2.37812e-06	0.00044067	FALSE
2_176788639_T_C_b37	rs2289971	ENSG00000144320	KIAA1715	AATAAA	Refrence allele	0.0279521	0.00566117	FALSE	Lengthening	#N/A	#N/A	#N/A	#N/A	#N/A	#N/A	#N/A	#N/A	#N/A
2_179001515_G_A_b37	rs334064	ENSG00000155636	RBM45	AATAAA	Alternative allele	2.59746e-08	0.00619353	TRUE	Lengthening	#N/A	#N/A	#N/A	#N/A	Height (Yengo_BMI+Height_2018)	Decreased effect	1.8e-06	2.08835e-11	TRUE
2_182994720_A_C_b37	rs1196054	ENSG00000150722	PPP1R1C	AATAAA	Refrence allele	0.918298	0.00605388	FALSE	Shortening	#N/A	#N/A	#N/A	#N/A	#N/A	#N/A	#N/A	#N/A	#N/A
2_191555630_G_A_b37	rs11552967	ENSG00000138386	NAB1	AATAAA	Alternative allele	3.43626e-15	0.00709607	TRUE	Lengthening	#N/A	#N/A	#N/A	#N/A	#N/A	#N/A	#N/A	#N/A	#N/A
2_196999649_C_T_b37	rs12467988	ENSG00000081320	STK17B	AATAAA	Alternative allele	1.92623e-07	0.0059844	TRUE	Lengthening	#N/A	#N/A	#N/A	#N/A	estimated bone mineral density (Morris_2018)	Increased effect	4.10167e-06	0.000828017	FALSE
2_203739012_C_T_b37	rs3845801	ENSG00000138442	WDR12	AATAAA	Alternative allele	0.00211151	0.00568089	TRUE	Lengthening	#N/A	#N/A	#N/A	#N/A	estimated bone mineral density (Morris_2018)	Increased effect	1.08836e-07	0.000100563	TRUE
2_206988452_A_T_b37	rs4147728	ENSG00000023228	NDUFS1	ATTAAA	Alternative allele	5.60214e-06	0.00742129	FALSE	Lengthening	#N/A	#N/A	#N/A	#N/A	#N/A	#N/A	#N/A	#N/A	#N/A
2_216225343_A_G_b37	rs1263	ENSG00000115414	FN1	ATTAAA	Refrence allele	0.00303445	0.00795861	FALSE	Lengthening	#N/A	#N/A	#N/A	#N/A	#N/A	#N/A	#N/A	#N/A	#N/A
2_219318248_C_T_b37	rs80085898	ENSG00000135913	USP37	ATTAAA	Alternative allele	0.000890354	0.00635504	TRUE	Lengthening	#N/A	#N/A	#N/A	#N/A	#N/A	#N/A	#N/A	#N/A	#N/A
2_231030179_T_C_b37	rs9288658	ENSG00000135899	SP110	ATTAAA	Refrence allele	4.15912e-05	0.00460719	TRUE	Lengthening	#N/A	#N/A	#N/A	#N/A	#N/A	#N/A	#N/A	#N/A	#N/A
2_239309989_G_A_b37	rs11900807	ENSG00000204104	TRAF3IP1	AATAAA	Alternative allele	0.271895	0.00600391	FALSE	Lengthening	#N/A	#N/A	#N/A	#N/A	#N/A	#N/A	#N/A	#N/A	#N/A
2_32236970_T_G_b37	rs116064914	ENSG00000162961	DPY30	AATAAA	Refrence allele	0.00025874	0.00848561	TRUE	Lengthening	#N/A	#N/A	#N/A	#N/A	#N/A	#N/A	#N/A	#N/A	#N/A
2_3502055_T_G_b37	rs1130319	ENSG00000182551	ADI1	AATAAA	Refrence allele	6.86738e-74	0.00378552	FALSE	Shortening	#N/A	#N/A	#N/A	#N/A	#N/A	#N/A	#N/A	#N/A	#N/A
2_46852076_A_G_b37	rs112560095	ENSG00000119878	CRIPT	AATAAA	Refrence allele	0.873734	0.00906095	FALSE	Shortening	#N/A	#N/A	#N/A	#N/A	#N/A	#N/A	#N/A	#N/A	#N/A
2_55516723_C_T_b37	rs2576692	ENSG00000115355	CCDC88A	ATTAAA	Alternative allele	0.889491	0.00406994	FALSE	Shortening	#N/A	#N/A	#N/A	#N/A	#N/A	#N/A	#N/A	#N/A	#N/A
2_65497262_A_G_b37	rs11698	ENSG00000138071	ACTR2	AATAAA	Refrence allele	6.33469e-24	0.00766005	TRUE	Lengthening	#N/A	#N/A	#N/A	#N/A	estimated bone mineral density (Morris_2018) (high colocalization)	Increased effect	3.08961e-11	0.0212429	TRUE
2_65497262_A_G_b37	rs11698	ENSG00000138071	ACTR2	AATAAA	Refrence allele	6.33469e-24	0.00766005	TRUE	Lengthening	#N/A	#N/A	#N/A	#N/A	Monocyte-Count (Blood-Cell-Traits_Astle_2016) (high colocalization)	Decreased effect	4.136e-06	0.0180395	FALSE
2_74444431_A_T_b37	rs702462	ENSG00000065911	MTHFD2	ATTAAA	Refrence allele	0.120487	0.00648467	FALSE	Shortening	#N/A	#N/A	#N/A	#N/A	#N/A	#N/A	#N/A	#N/A	#N/A
2_75882576_T_C_b37	rs11847	ENSG00000005436	GCFC2	AATAAA	Refrence allele	3.34731e-16	0.00621288	FALSE	Shortening	#N/A	#N/A	#N/A	#N/A	#N/A	#N/A	#N/A	#N/A	#N/A
2_86253508_A_T_b37	rs12124	ENSG00000068654	POLR1A	AATAAA	Alternative allele	2.00126e-52	0.00555744	TRUE	Lengthening	#N/A	#N/A	#N/A	#N/A	#N/A	#N/A	#N/A	#N/A	#N/A
20_13694585_T_C_b37	rs35726608	ENSG00000089048	ESF1	AATAAA	Refrence allele	0.0901771	0.00432675	FALSE	Lengthening	#N/A	#N/A	#N/A	#N/A	#N/A	#N/A	#N/A	#N/A	#N/A
20_13801398_A_G_b37	rs79416844	ENSG00000101247	NDUFAF5	AATAAA	Refrence allele	2.40529e-06	0.00504443	TRUE	Lengthening	#N/A	#N/A	#N/A	#N/A	#N/A	#N/A	#N/A	#N/A	#N/A
20_42179558_C_T_b37	rs41279270	ENSG00000185513	L3MBTL1	ATTAAA	Alternative allele	0.00907018	0.00439371	FALSE	Lengthening	#N/A	#N/A	#N/A	#N/A	#N/A	#N/A	#N/A	#N/A	#N/A
20_44402869_C_T_b37	rs2664529	ENSG00000124116	WFDC3	AATAAA	Alternative allele	8.28098e-23	0.00735922	FALSE	Lengthening	#N/A	#N/A	#N/A	#N/A	#N/A	#N/A	#N/A	#N/A	#N/A
20_45315346_C_T_b37	rs45544334	ENSG00000172315	TP53RK	AATAAA	Alternative allele	2.59875e-13	0.00647689	TRUE	Lengthening	#N/A	#N/A	#N/A	#N/A	#N/A	#N/A	#N/A	#N/A	#N/A
20_49495326_G_A_b37	rs6122981	ENSG00000124243	BCAS4	ATTAAA	Alternative allele	2.78796e-10	0.00453137	TRUE	Shortening	5.18848e-06	3.34331e-05	Higher	0.00163781	#N/A	#N/A	#N/A	#N/A	#N/A
21_15599848_C_T_b37	rs2822446	ENSG00000185272	RBM11	AATAAA	Alternative allele	5.49709e-07	0.00432654	TRUE	Lengthening	#N/A	#N/A	#N/A	#N/A	#N/A	#N/A	#N/A	#N/A	#N/A
21_15600292_A_G_b37	rs75610652	ENSG00000185272	RBM11	ATTAAA	Refrence allele	0.683785	0.00480921	FALSE	Shortening	#N/A	#N/A	#N/A	#N/A	#N/A	#N/A	#N/A	#N/A	#N/A
21_34163003_T_C_b37	rs79168354	ENSG00000205929	C21orf62	AATAAA	Refrence allele	6.22291e-05	0.00811734	TRUE	Lengthening	#N/A	#N/A	#N/A	#N/A	#N/A	#N/A	#N/A	#N/A	#N/A
21_44333185_T_A_b37	rs79864358	ENSG00000160194	NDUFV3	AATAAA	Alternative allele	0.636772	0.00512554	FALSE	Lengthening	#N/A	#N/A	#N/A	#N/A	#N/A	#N/A	#N/A	#N/A	#N/A
21_48002833_A_G_b37	rs9978318	ENSG00000160305	DIP2A	ATTAAA	Refrence allele	0.17343	0.00462558	FALSE	Lengthening	#N/A	#N/A	#N/A	#N/A	#N/A	#N/A	#N/A	#N/A	#N/A
22_17591089_G_A_b37	rs2895332	ENSG00000177663	IL17RA	ATTAAA	Alternative allele	0.0669348	0.00444229	FALSE	Lengthening	#N/A	#N/A	#N/A	#N/A	#N/A	#N/A	#N/A	#N/A	#N/A
22_19861127_T_C_b37	rs7285948	ENSG00000184470	TXNRD2	AATAAA	Refrence allele	3.41866e-08	0.0047274	FALSE	Lengthening	#N/A	#N/A	#N/A	#N/A	glaucoma (Craig_2020)	Decreased effect	2.34515e-10	2.51726e-06	TRUE
3_10982296_G_A_b37	rs2938401	ENSG00000132164	SLC6A11	AATAAA	Alternative allele	0.00231333	0.0061697	TRUE	Lengthening	#N/A	#N/A	#N/A	#N/A	#N/A	#N/A	#N/A	#N/A	#N/A
3_111693679_A_T_b37	rs3749300	ENSG00000144824	PHLDB2	AATAAA	Refrence allele	0.00169902	0.00615418	TRUE	Lengthening	#N/A	#N/A	#N/A	#N/A	#N/A	#N/A	#N/A	#N/A	#N/A
3_121661597_G_A_b37	rs1136995	ENSG00000163406	SLC15A2	AATAAA	Alternative allele	2.13919e-23	0.00840996	TRUE	Lengthening	#N/A	#N/A	#N/A	#N/A	menarche onset age (Day_2017) (high colocalization)	Increased effect	4.95e-07	0.985292	FALSE
3_141881956_T_C_b37	rs73236067	ENSG00000175066	GK5	AATAAA	Refrence allele	3.10465e-13	0.004642	FALSE	Shortening	#N/A	#N/A	#N/A	#N/A	#N/A	#N/A	#N/A	#N/A	#N/A
3_150302010_C_T_b37	rs14434	ENSG00000144895	EIF2A	AATAAA	Alternative allele	1.06909e-81	0.0058837	FALSE	Lengthening	#N/A	#N/A	#N/A	#N/A	#N/A	#N/A	#N/A	#N/A	#N/A
3_158324404_A_C_b37	rs73024790	ENSG00000178053	MLF1	AATAAA	Refrence allele	0.0847127	0.00658723	FALSE	Lengthening	#N/A	#N/A	#N/A	#N/A	#N/A	#N/A	#N/A	#N/A	#N/A
3_167159873_T_C_b37	rs9942100	ENSG00000114204	SERPINI2	AATAAA	Refrence allele	0.174265	0.00594152	TRUE	Lengthening	#N/A	#N/A	#N/A	#N/A	#N/A	#N/A	#N/A	#N/A	#N/A
3_170584074_A_G_b37	rs35683888	ENSG00000163584	RPL22L1	AATAAA	Refrence allele	3.00351e-85	0.00635099	TRUE	Lengthening	#N/A	#N/A	#N/A	#N/A	type-2 diabetes (Mahajan_2018)	Decreased effect	1.63064e-06	0.00893486	TRUE
3_179110393_G_A_b37	rs9874433	ENSG00000171109	MFN1	ATTAAA	Alternative allele	5.09381e-07	0.00766133	TRUE	Lengthening	#N/A	#N/A	#N/A	#N/A	#N/A	#N/A	#N/A	#N/A	#N/A
3_190024188_G_A_b37	rs2204226	ENSG00000163347	CLDN1	AATAAA	Alternative allele	5.048e-31	0.00430063	FALSE	Lengthening	#N/A	#N/A	#N/A	#N/A	#N/A	#N/A	#N/A	#N/A	#N/A
3_197615438_C_T_b37	rs3811700	ENSG00000114473	IQCG	AATAAA	Alternative allele	0.713924	0.00336042	FALSE	Lengthening	#N/A	#N/A	#N/A	#N/A	#N/A	#N/A	#N/A	#N/A	#N/A
3_45786881_A_G_b37	rs7649736	ENSG00000211456	SACM1L	AATAAA	Refrence allele	1.30163e-12	0.00613518	TRUE	Lengthening	#N/A	#N/A	#N/A	#N/A	#N/A	#N/A	#N/A	#N/A	#N/A
3_51962081_T_C_b37	rs323881	ENSG00000114767	RRP9	AATAAA	Refrence allele	0.00832937	0.00437181	TRUE	Lengthening	#N/A	#N/A	#N/A	#N/A	#N/A	#N/A	#N/A	#N/A	#N/A
3_53850475_T_A_b37	rs4234642	ENSG00000016391	CHDH	AATAAA	Alternative allele	9.99435e-09	0.00438103	FALSE	Lengthening	#N/A	#N/A	#N/A	#N/A	#N/A	#N/A	#N/A	#N/A	#N/A
3_57306319_T_C_b37	rs3087684	ENSG00000157500	APPL1	ATTAAA	Refrence allele	0.331819	0.00738679	TRUE	Shortening	#N/A	#N/A	#N/A	#N/A	#N/A	#N/A	#N/A	#N/A	#N/A
3_97660198_A_G_b37	rs832089	ENSG00000170854	RIOX2	AATAAA	Refrence allele	0.00543126	0.0092841	TRUE	Lengthening	#N/A	#N/A	#N/A	#N/A	#N/A	#N/A	#N/A	#N/A	#N/A
4_103714786_G_T_b37	rs223443	ENSG00000109332	UBE2D3	AATAAA	Alternative allele	2.93107e-12	0.00743934	FALSE	Shortening	#N/A	#N/A	#N/A	#N/A	type-2 diabetes (Mahajan_2018)	Increased effect	2.7673e-08	0.000347808	TRUE
4_103714786_G_T_b37	rs223443	ENSG00000109332	UBE2D3	AATAAA	Alternative allele	2.93107e-12	0.00743934	FALSE	Shortening	#N/A	#N/A	#N/A	#N/A	atrial fibrillation (Nielsen_2018)	Decreased effect	1.04809e-07	0.000456732	FALSE
4_122053223_T_C_b37	rs6846553	ENSG00000050730	TNIP3	ATTAAA	Refrence allele	0.0269234	0.0056801	TRUE	Shortening	#N/A	#N/A	#N/A	#N/A	#N/A	#N/A	#N/A	#N/A	#N/A
4_125586828_A_C_b37	rs35463553	ENSG00000151458	ANKRD50	ATTAAA	Refrence allele	0.36019	0.0073108	TRUE	Shortening	#N/A	#N/A	#N/A	#N/A	#N/A	#N/A	#N/A	#N/A	#N/A
4_141308433_T_A_b37	rs358324	ENSG00000153132	CLGN	AATAAA	Refrence allele	0.620754	0.0102787	FALSE	Lengthening	#N/A	#N/A	#N/A	#N/A	#N/A	#N/A	#N/A	#N/A	#N/A
4_152591225_T_C_b37	rs114115231	ENSG00000059691	GATB	AATAAA	Refrence allele	0.0445383	0.00855905	FALSE	Lengthening	#N/A	#N/A	#N/A	#N/A	#N/A	#N/A	#N/A	#N/A	#N/A
4_164447003_T_C_b37	rs1054683	ENSG00000145416	MARCH1	AATAAA	Refrence allele	0.00997533	0.00822007	TRUE	Lengthening	4.53225e-43	6.00859e-05	Lower	0.000910344	#N/A	#N/A	#N/A	#N/A	#N/A
4_167024905_T_C_b37	rs1497948	ENSG00000038295	TLL1	ATTAAA	Refrence allele	0.000410458	0.00336093	TRUE	Lengthening	#N/A	#N/A	#N/A	#N/A	#N/A	#N/A	#N/A	#N/A	#N/A
4_17631253_T_C_b37	rs6449317	ENSG00000118579	MED28	ATTAAA	Refrence allele	0.400559	0.00523105	FALSE	Shortening	#N/A	#N/A	#N/A	#N/A	#N/A	#N/A	#N/A	#N/A	#N/A
4_252804_G_A_b37	rs12510827	ENSG00000186777	ZNF732	AATAAA	Alternative allele	0.00104896	0.00479623	FALSE	Lengthening	#N/A	#N/A	#N/A	#N/A	#N/A	#N/A	#N/A	#N/A	#N/A
4_31147272_A_C_b37	rs4692500	ENSG00000169851	PCDH7	ATTAAA	Refrence allele	0.000960043	0.00530659	TRUE	Lengthening	#N/A	#N/A	#N/A	#N/A	BMI (Yengo_BMI+Height_2018)	Decreased effect	2.4e-06	0.00159903	FALSE
4_31147272_A_C_b37	rs4692500	ENSG00000169851	PCDH7	ATTAAA	Refrence allele	0.000960043	0.00530659	TRUE	Lengthening	#N/A	#N/A	#N/A	#N/A	Height (Yengo_BMI+Height_2018)	Decreased effect	4.4e-06	0.00158988	FALSE
4_39452432_A_C_b37	rs2687968	ENSG00000163682	RPL9	ATTAAA	Refrence allele	8.18293e-06	0.00505998	FALSE	Lengthening	#N/A	#N/A	#N/A	#N/A	#N/A	#N/A	#N/A	#N/A	#N/A
4_41962491_C_A_b37	rs1043343	ENSG00000109133	TMEM33	ATTAAA	Alternative allele	0.00577759	0.00726422	TRUE	Lengthening	#N/A	#N/A	#N/A	#N/A	#N/A	#N/A	#N/A	#N/A	#N/A
4_56292101_A_T_b37	rs6802	ENSG00000134851	TMEM165	AATAAA	Alternative allele	0.00958305	0.00487336	FALSE	Lengthening	#N/A	#N/A	#N/A	#N/A	#N/A	#N/A	#N/A	#N/A	#N/A
4_71896343_A_G_b37	rs1803484	ENSG00000156136	DCK	ATTAAA	Refrence allele	0.966857	0.00864624	FALSE	Lengthening	#N/A	#N/A	#N/A	#N/A	#N/A	#N/A	#N/A	#N/A	#N/A
4_75181990_T_C_b37	rs7661014	ENSG00000182585	EPGN	ATTAAA	Refrence allele	0.352082	0.00860833	TRUE	Shortening	#N/A	#N/A	#N/A	#N/A	#N/A	#N/A	#N/A	#N/A	#N/A
4_75181992_A_G_b37	rs7656041	ENSG00000182585	EPGN	ATTAAA	Refrence allele	0.121432	0.00813255	TRUE	Lengthening	#N/A	#N/A	#N/A	#N/A	#N/A	#N/A	#N/A	#N/A	#N/A
4_83344850_T_A_b37	rs13952	ENSG00000152795	HNRNPDL	AATAAA	Refrence allele	0.233055	0.00777478	TRUE	Shortening	#N/A	#N/A	#N/A	#N/A	#N/A	#N/A	#N/A	#N/A	#N/A
4_84382550_A_G_b37	rs77519137	ENSG00000163319	MRPS18C	AATAAA	Refrence allele	0.0509415	0.00668607	FALSE	Lengthening	#N/A	#N/A	#N/A	#N/A	#N/A	#N/A	#N/A	#N/A	#N/A
4_89182518_T_C_b37	rs7658173	ENSG00000163644	PPM1K	AATAAA	Refrence allele	2.22936e-38	0.00614504	TRUE	Lengthening	#N/A	#N/A	#N/A	#N/A	#N/A	#N/A	#N/A	#N/A	#N/A
4_99801016_A_G_b37	rs150187763	ENSG00000151247	EIF4E	ATTAAA	Refrence allele	0.000493777	0.0054499	TRUE	Shortening	#N/A	#N/A	#N/A	#N/A	#N/A	#N/A	#N/A	#N/A	#N/A
4_99988713_G_A_b37	rs17595186	ENSG00000164024	METAP1	AATAAA	Alternative allele	0.0117968	0.00681378	FALSE	Lengthening	#N/A	#N/A	#N/A	#N/A	#N/A	#N/A	#N/A	#N/A	#N/A
5_102365186_G_A_b37	rs5855	ENSG00000145730	PAM	AATAAA	Alternative allele	2.04263e-05	0.00681283	TRUE	Lengthening	#N/A	#N/A	#N/A	#N/A	type-2 diabetes (Mahajan_2018)	Increased effect	9.76221e-11	0.00105383	TRUE
5_102365186_G_A_b37	rs5855	ENSG00000145730	PAM	AATAAA	Alternative allele	2.04263e-05	0.00681283	TRUE	Lengthening	#N/A	#N/A	#N/A	#N/A	body-fat distribution (Pulit_2019)	Decreased effect	1.24757e-12	0.000639682	TRUE
5_102365186_G_A_b37	rs5855	ENSG00000145730	PAM	AATAAA	Alternative allele	2.04263e-05	0.00681283	TRUE	Lengthening	#N/A	#N/A	#N/A	#N/A	Height (Yengo_BMI+Height_2018)	Decreased effect	1.2e-10	0.000350834	TRUE
5_102365186_G_A_b37	rs5855	ENSG00000145730	PAM	AATAAA	Alternative allele	2.04263e-05	0.00681283	TRUE	Lengthening	#N/A	#N/A	#N/A	#N/A	insomnia (Jansen_2019)	Decreased effect	7.3442e-06	0.00332597	FALSE
5_115363281_T_G_b37	rs79790545	ENSG00000172901	LVRN	AATAAA	Refrence allele	6.01517e-06	0.00384502	TRUE	Lengthening	#N/A	#N/A	#N/A	#N/A	#N/A	#N/A	#N/A	#N/A	#N/A
5_140476939_A_G_b37	rs3776101	ENSG00000112852	PCDHB2	AATAAA	Refrence allele	5.60293e-15	0.0109034	TRUE	Lengthening	#N/A	#N/A	#N/A	#N/A	#N/A	#N/A	#N/A	#N/A	#N/A
5_14508793_A_T_b37	rs192969715	ENSG00000038382	TRIO	ATTAAA	Refrence allele	0.00249607	0.00576154	TRUE	Lengthening	#N/A	#N/A	#N/A	#N/A	#N/A	#N/A	#N/A	#N/A	#N/A
5_150655607_A_G_b37	rs253566	ENSG00000196743	GM2A	AATAAA	Refrence allele	0.180761	0.00439283	FALSE	Lengthening	#N/A	#N/A	#N/A	#N/A	#N/A	#N/A	#N/A	#N/A	#N/A
5_162873507_A_G_b37	rs422356	ENSG00000113328	CCNG1	AATAAA	Refrence allele	0.0549824	0.00911824	FALSE	Lengthening	#N/A	#N/A	#N/A	#N/A	#N/A	#N/A	#N/A	#N/A	#N/A
5_167972986_T_C_b37	rs1990920	ENSG00000120137	PANK3	AATAAA	Refrence allele	0.00267303	0.00537105	FALSE	Shortening	#N/A	#N/A	#N/A	#N/A	#N/A	#N/A	#N/A	#N/A	#N/A
5_174955535_T_A_b37	rs72821224	ENSG00000164466	SFXN1	AATAAA	Alternative allele	4.89753e-09	0.00474692	TRUE	Lengthening	#N/A	#N/A	#N/A	#N/A	#N/A	#N/A	#N/A	#N/A	#N/A
5_50140765_A_G_b37	rs13163802	ENSG00000151883	PARP8	AATAAA	Refrence allele	0.700503	0.0070832	TRUE	Lengthening	#N/A	#N/A	#N/A	#N/A	#N/A	#N/A	#N/A	#N/A	#N/A
5_52391532_T_C_b37	rs116368818	ENSG00000164172	MOCS2	AATAAA	Refrence allele	0.0540246	0.00641354	FALSE	Shortening	#N/A	#N/A	#N/A	#N/A	#N/A	#N/A	#N/A	#N/A	#N/A
5_6676626_A_G_b37	rs73737156	ENSG00000145545	SRD5A1	AATAAA	Refrence allele	2.43348e-15	0.00439257	TRUE	Lengthening	#N/A	#N/A	#N/A	#N/A	#N/A	#N/A	#N/A	#N/A	#N/A
5_76728085_C_T_b37	rs335632	ENSG00000164253	WDR41	AATAAA	Alternative allele	1.63987e-64	0.00338064	TRUE	Lengthening	1.01333e-11	6.01404e-05	Lower	4.48812e-06	#N/A	#N/A	#N/A	#N/A	#N/A
5_7900712_G_A_b37	rs9332	ENSG00000124275	MTRR	AATAAA	Alternative allele	2.14267e-34	0.00577972	TRUE	Lengthening	1.97407e-07	5.20286e-05	Higher	0.0991306	#N/A	#N/A	#N/A	#N/A	#N/A
5_89810208_C_T_b37	rs62375060	ENSG00000113356	POLR3G	AATAAA	Alternative allele	0.0452663	0.00647887	FALSE	Lengthening	#N/A	#N/A	#N/A	#N/A	#N/A	#N/A	#N/A	#N/A	#N/A
6_107115394_A_G_b37	rs3101493	ENSG00000130348	QRSL1	AATAAA	Refrence allele	0.00256261	0.00604773	TRUE	Lengthening	3.68831e-34	4.51306e-05	Lower	0.00076075	#N/A	#N/A	#N/A	#N/A	#N/A
6_114256944_G_A_b37	rs13203445	ENSG00000196591	HDAC2	AATAAA	Alternative allele	0.519219	0.00929196	TRUE	Lengthening	#N/A	#N/A	#N/A	#N/A	#N/A	#N/A	#N/A	#N/A	#N/A
6_129899436_C_T_b37	rs118086339	ENSG00000146376	ARHGAP18	AATAAA	Alternative allele	0.0432759	0.00639986	TRUE	Lengthening	#N/A	#N/A	#N/A	#N/A	#N/A	#N/A	#N/A	#N/A	#N/A
6_153306552_G_T_b37	rs4870159	ENSG00000112031	MTRF1L	AATAAA	Alternative allele	1.7419e-09	0.00672906	FALSE	Shortening	#N/A	#N/A	#N/A	#N/A	#N/A	#N/A	#N/A	#N/A	#N/A
6_160100116_A_T_b37	rs2842980	ENSG00000112096	SOD2	ATTAAA	Alternative allele	2.43273e-31	0.00644919	FALSE	Lengthening	#N/A	#N/A	#N/A	#N/A	#N/A	#N/A	#N/A	#N/A	#N/A
6_167455876_G_A_b37	rs79818000	ENSG00000213066	FGFR1OP	AATAAA	Alternative allele	6.66089e-14	0.00666206	TRUE	Lengthening	#N/A	#N/A	#N/A	#N/A	#N/A	#N/A	#N/A	#N/A	#N/A
6_169617429_A_G_b37	rs1132755	ENSG00000186340	THBS2	ATTAAA	Refrence allele	0.232533	0.00426826	TRUE	Shortening	#N/A	#N/A	#N/A	#N/A	#N/A	#N/A	#N/A	#N/A	#N/A
6_169617430_T_C_b37	rs10280	ENSG00000186340	THBS2	ATTAAA	Refrence allele	0.266282	0.00393981	TRUE	Lengthening	#N/A	#N/A	#N/A	#N/A	#N/A	#N/A	#N/A	#N/A	#N/A
6_29913526_A_G_b37	rs201615458	ENSG00000206503	HLA-A	ATTAAA	Refrence allele	0.0182229	0.00234458	FALSE	Lengthening	#N/A	#N/A	#N/A	#N/A	#N/A	#N/A	#N/A	#N/A	#N/A
6_31556709_A_G_b37	rs986475	ENSG00000204475	NCR3	AATAAA	Refrence allele	0.00263129	0.00454605	TRUE	Lengthening	#N/A	#N/A	#N/A	#N/A	Height (Yengo_BMI+Height_2018)	Decreased effect	2e-08	6.96742e-89	TRUE
6_31556709_A_G_b37	rs986475	ENSG00000204475	NCR3	AATAAA	Refrence allele	0.00263129	0.00454605	TRUE	Lengthening	#N/A	#N/A	#N/A	#N/A	Rheumatoid-Arthritis-European (Rheumatoid-Arthritis_Okada_2014)	Decreased effect	6e-06	6.78423e-64	TRUE
6_31556709_A_G_b37	rs986475	ENSG00000204475	NCR3	AATAAA	Refrence allele	0.00263129	0.00454605	TRUE	Lengthening	#N/A	#N/A	#N/A	#N/A	Rheumatoid-Arthritis-Asian (Rheumatoid-Arthritis_Okada_2014)	Decreased effect	3.3e-15	1.18502e-10	TRUE
6_32611021_T_C_b37	rs9272934	ENSG00000196735	HLA-DQA1	AATAAA	Refrence allele	4.85913e-62	0.00419977	FALSE	Lengthening	#N/A	#N/A	#N/A	#N/A	#N/A	#N/A	#N/A	#N/A	#N/A
6_42662323_C_T_b37	rs149719038	ENSG00000112619	PRPH2	ATTAAA	Alternative allele	0.22844	0.00596124	TRUE	Lengthening	#N/A	#N/A	#N/A	#N/A	#N/A	#N/A	#N/A	#N/A	#N/A
6_44226433_C_T_b37	rs28385699	ENSG00000146232	NFKBIE	ATTAAA	Alternative allele	3.50901e-13	0.00463275	TRUE	Lengthening	#N/A	#N/A	#N/A	#N/A	#N/A	#N/A	#N/A	#N/A	#N/A
6_52842839_C_T_b37	rs7496	ENSG00000170899	GSTA4	AATAAA	Alternative allele	1.02446e-05	0.00669522	FALSE	Lengthening	#N/A	#N/A	#N/A	#N/A	#N/A	#N/A	#N/A	#N/A	#N/A
6_57053519_G_A_b37	rs9382689	ENSG00000112208	BAG2	AATAAA	Alternative allele	0.0378273	0.0103466	TRUE	Shortening	#N/A	#N/A	#N/A	#N/A	#N/A	#N/A	#N/A	#N/A	#N/A
[truncated: 70 more rows]

## Sheet: Heart_Atrial_Appendage
Variant_id	rs_ID	Gene_ID	Gene_Symbol	PAS_Type	Allele	pA-QTL_pval_nominal	pA-QTL_pval_nominal_threshold	In_credible_set	PIA_3'UTR_effect	eQTL_pval_nominal	eQTL_pval_nominal_threshold	PIA_expression_effect	CLPP_eQTL	Trait	PIA_effect_on_triat	GWAS_pval	CLPP_GWAS	Lead_SNP_GWAS_pvalue < 5e-8
[truncated: 311 more rows]

[truncated: 6 more sheets: Heart_Left_Ventricle, Lung, Muscle_Skeletal, Testis, Thyroid, Whole_blood]
