# Supplementary material for: Systematic identification of functional SNPs interrupting 3’UTR polyadenylation signals
Source: PLoS Genet. 2020 Aug 17;16(8):e1008977. doi: 10.1371/journal.pgen.1008977 (PMC7451987; doi:10.1371/journal.pgen.1008977)
Supplement: S4 Table — (XLSX) [file pgen.1008977.s010.xlsx]

## Sheet: GWAS_links_refrences
Study	Refrence	Download Link
Fritsche_2016	PMID: 29852030 PMCID: PMC6142943 DOI: 10.1001/jamaophthalmol.2018.2019	http://amdgenetics.org/
Teumer_2019	PMID: 31511532 PMCID: PMC6739370 DOI: 10.1038/s41467-019-11576-0	https://ckdgen.imbi.uni-freiburg.de/files/Teumer2019/formatted_20180517-UACR_overall-EA-nstud_18-SumMac_400.tbl.rsid.gz
Jansen_2019	PMID: 30617256 PMCID: PMC6836675 DOI: 10.1038/s41588-018-0311-9	https://ctg.cncr.nl/software/summary_statistics
Nicolas_2018	PMID: 29566793 PMCID: PMC5867896 DOI: 10.1016/j.neuron.2018.02.027	ftp://ftp.ebi.ac.uk/pub/databases/gwas/summary_statistics/NicolasA_29566793_GCST005647/alsMetaSummaryStats_march21st2018.txt
Watson_2019	PMID: 31308545 PMCID: PMC6779477 DOI: 10.1038/s41588-019-0439-2	https://www.med.unc.edu/pgc/results-and-downloads/ed/
Zhu_2019	PMID: 31850293 PMCID: PMC6901658 DOI: 10.3389/fped.2019.00498	ftp://ftp.ebi.ac.uk/pub/databases/gwas/summary_statistics/ZhuZ_31619474_GCST008916/ukb.allasthma.upload.final.assoc.gz
Paternoster_2015	PMID: 26482879 PMCID: PMC4753676 DOI: 10.1038/ng.3424	https://www.ebi.ac.uk/gwas/downloads/summary-statistics
Nielsen_2018	PMID: 31846970 DOI: 10.1159/000504926	ftp://ftp.ebi.ac.uk/pub/databases/gwas/summary_statistics/NielsenJB_30061737_GCST006414/
Grove_2019	PMID: 30804558 PMCID: PMC6454898 DOI: 10.1038/s41588-019-0344-8	https://www.med.unc.edu/pgc/results-and-downloads/asd/?choice=Autism+Spectrum+Disorder+%28ASD%29
Freidin_2019	PMID: 30747904 DOI: 10.1097/j.pain.0000000000001514	https://zenodo.org/record/1319332/files/20170921_crude_pain_450K_cleaned.txt?download=1
Pulit_2019	PMID: 30239722 PMCID: PMC6298238 DOI: 10.1093/hmg/ddy327	https://zenodo.org/record/1251813/files/whradjbmi.giant-ukbb.meta-analysis.combined.23May2018.txt.gz?download=1
Michailidou_2017	PMID: 31700994 PMCID: PMC6825205 DOI: 10.1038/s41523-019-0127-5	http://bcac.ccge.medschl.cam.ac.uk/bcacdata/oncoarray/gwas-icogs-and-oncoarray-summary-results/
Wiberg_2019	PMID: 30833571 PMCID: PMC6399342 DOI: 10.1038/s41467-019-08993-6	https://www.nature.com/articles/s41467-019-08993-6#data-availability
Wuttke_2019	PMID: 31152163 PMCID: PMC6698888 DOI: 10.1038/s41588-019-0407-x	http://ckdgen.imbi.uni-freiburg.de/files/Wuttke2019/CKD_overall_EA_JW_20180223_nstud23.dbgap.txt.gz
Iglesias_2018	PMID: 29760442 PMCID: PMC5951816 DOI: 10.1038/s41467-018-03646-6	https://datashare.is.ed.ac.uk/handle/10283/2976
Nelson_2017	PMID: 28714975 DOI: 10.1038/ng.3913	http://www.cardiogramplusc4d.org/data-downloads/
Lange_2017	PMID: 28067910 PMCID: PMC5289625 DOI: 10.1038/ng.3761	ftp://ftp.sanger.ac.uk/pub/project/humgen/summary_statistics/human/2016-11-07/cd_build37_40266_20161107.txt.gz
Corvol_2015	PMID: 26417704 PMCID: PMC4589222 DOI: 10.1038/ncomms9382	ftp://ftp.ebi.ac.uk/pub/databases/gwas/summary_statistics/CorvolH_26417704_GCST003143/CorvolH_26417704.txt.gz
Phelan_2017	PMID: 28346442 PMCID: PMC5612337 DOI: 10.1038/ng.3826	http://ocac.ccge.medschl.cam.ac.uk/data-projects/results-lookup-by-region/
Morris_2018	PMID: 30598549 PMCID: PMC6358485 DOI: 10.1038/s41588-018-0302-x	http://www.gefos.org/?q=content/data-release-2018
An_2019	PMID: 31527586 PMCID: PMC6746768 DOI: 10.1038/s41467-019-11968-2	https://figshare.com/articles/GERD_GWAS_summary/8986589
Craig_2020	PMID: 31959993 DOI: 10.1038/s41588-019-0556-y	https://xikunhan.github.io/site/publication/
Meng_2018	PMID: 29397368 PMCID: PMC5898025 DOI: 10.1016/j.ebiom.2018.01.023	https://www.ncbi.nlm.nih.gov/pmc/articles/PMC5898025/
Wells_2019	PMID: 31564434 PMCID: PMC6817556 [Available on 2020-04-03] DOI: 10.1016/j.ajhg.2019.09.008	https://zenodo.org/record/3490750#.XeZzyegzaUl
Jansen_2019	PMID: 31893662 DOI: 10.1063/1.5128003	https://ctg.cncr.nl/software/summary_statistics
Day_2017	PMID: 28436984 PMCID: PMC5841952 DOI: 10.1038/ng.3841	https://www.reprogen.org/data_download.html
Schumacher_2018	PMID: 29892016 PMCID: PMC6568012 DOI: 10.1038/s41588-018-0142-8	http://practical.icr.ac.uk/blog/?page_id=8164
Laskar_2019	PMID: 31231134 PMCID: PMC6777615 [Available on 2020-10-01] DOI: 10.1038/s41431-019-0455-9	ftp://ftp.ebi.ac.uk/pub/databases/gwas/summary_statistics/LaskarRS_31231134_GCST008226/Laskar_31231134_Males.gz
Pardinas_2018	PMID: 29483656 PMCID: PMC5918692 DOI: 10.1038/s41588-018-0059-2	https://walters.psycm.cf.ac.uk/
Malik_2018	PMID: 31868770 DOI: 10.1097/CRD.0000000000000276	http://www.megastroke.org/download.html
Mahajan_2018	PMID: 30297969 PMCID: PMC6287706 DOI: 10.1038/s41588-018-0241-6	http://diagram-consortium.org/downloads.html
Julia_2018	PMCID: PMC5977506 DOI: 10.1186/s13075-018-1604-1	ftp://ftp.ebi.ac.uk/pub/databases/gwas/summary_statistics/JuliaA_29848360_GCST005831/GWAS_SLE_summaryStats/
Adiponectin_Dastani_2012	PMID: 22479202 PMCID: PMC3315470	Used scripts from: https://github.com/mikegloudemans/gwas-download
Body-Fat-Percentage_Lu_2016	https://www.ncbi.nlm.nih.gov/pubmed/26833246	Used scripts from: https://github.com/mikegloudemans/gwas-download
Musculoskeletal-Traits_Medina-Gomez_2017	PMID: 28743860 PMCID: PMC5527106 DOI: 10.1038/s41467-017-00108-3	Used scripts from: https://github.com/mikegloudemans/gwas-download
Bone-Mineral-Density_Estrada_2012	PMID: 22504420 PMCID: PMC3338864 DOI: 10.1038/ng.2249	Used scripts from: https://github.com/mikegloudemans/gwas-download
Bone-Mineral-Density_Zheng_2015	https://www.ncbi.nlm.nih.gov/pubmed/26367794	Used scripts from: https://github.com/mikegloudemans/gwas-download
Lean-Body-Mass_Zillikens_2017	PMID: 28724990 PMCID: PMC5517526 DOI: 10.1038/s41467-017-00031-7	Used scripts from: https://github.com/mikegloudemans/gwas-download
Bone-Mineral-Density-Estimated_Kemp_2017	https://www.ncbi.nlm.nih.gov/pubmed/28869591	Used scripts from: https://github.com/mikegloudemans/gwas-download
Bone-Mineral-Density-Total-Body-Lifecourse_Medina-Gomez_2018	PMID: 29304378 PMCID: PMC5777980 DOI: 10.1016/j.ajhg.2017.12.005	Used scripts from: https://github.com/mikegloudemans/gwas-download
Coronary-Artery-Disease_Webb_2017	https://www.ncbi.nlm.nih.gov/pubmed/28209224	Used scripts from: https://github.com/mikegloudemans/gwas-download
Coronary-Artery-Disease_Nelson_2017	PMID: 28714975 DOI: 10.1038/ng.3913	Used scripts from: https://github.com/mikegloudemans/gwas-download
Depressive-Symptoms_Okbay_2016	PMID: 27898078 PMCID: PMC5509058 DOI: 10.1038/ng1216-1587b	Used scripts from: https://github.com/mikegloudemans/gwas-download
Multi-Trait-Brain_Turley_2018	https://www.ncbi.nlm.nih.gov/pubmed/29292387	Used scripts from: https://github.com/mikegloudemans/gwas-download
Educational-Attainment_Okbay_2016	https://www.ncbi.nlm.nih.gov/pubmed/27225129	Used scripts from: https://github.com/mikegloudemans/gwas-download
Birth-Weight_Horikoshi_2013	https://www.ncbi.nlm.nih.gov/pubmed/23202124	Used scripts from: https://github.com/mikegloudemans/gwas-download
Birth-Weight_Horikoshi_2016	https://www.ncbi.nlm.nih.gov/pubmed/27680694	Used scripts from: https://github.com/mikegloudemans/gwas-download
Head-Circumference_Taal_2012	https://www.ncbi.nlm.nih.gov/pubmed/22504419	Used scripts from: https://github.com/mikegloudemans/gwas-download
Birth-Length_van-der-Valk_2014	https://www.ncbi.nlm.nih.gov/pubmed/25281659	Used scripts from: https://github.com/mikegloudemans/gwas-download
Obesity-Childhood_Bradfield_2012	https://www.ncbi.nlm.nih.gov/pubmed/22484627	Used scripts from: https://github.com/mikegloudemans/gwas-download
Pubertal-Growth_Cousminer_2013	https://www.ncbi.nlm.nih.gov/pubmed/23449627	Used scripts from: https://github.com/mikegloudemans/gwas-download
Tanner-Stage_Cousminer_2014	https://www.ncbi.nlm.nih.gov/pubmed/24770850	Used scripts from: https://github.com/mikegloudemans/gwas-download
BMI-Childhood_Felix_2015	https://www.ncbi.nlm.nih.gov/pubmed/26604143	Used scripts from: https://github.com/mikegloudemans/gwas-download
Gestational-Weight-Gain_Warrington_2017	https://www.ncbi.nlm.nih.gov/pubmed/28990592	Used scripts from: https://github.com/mikegloudemans/gwas-download
Offspring-Birth-Weight_Beaumont_2018	https://www.ncbi.nlm.nih.gov/pubmed/29309628	Used scripts from: https://github.com/mikegloudemans/gwas-download
Blood-Lipids_Willer_2013	PMID: 24097068 PMCID: PMC3838666 DOI: 10.1038/ng.2797	Used scripts from: https://github.com/mikegloudemans/gwas-download
Crohns-Disease_Franke_2010	https://www.ncbi.nlm.nih.gov/pubmed/21102463	Used scripts from: https://github.com/mikegloudemans/gwas-download
Ulcerative-Colitis_Anderson_2011	https://www.ncbi.nlm.nih.gov/pubmed/21297633	Used scripts from: https://github.com/mikegloudemans/gwas-download
Insulin-Secretion_Wood_2017	https://www.ncbi.nlm.nih.gov/pubmed/28490609	Used scripts from: https://github.com/mikegloudemans/gwas-download
Red-Blood-Cell-Distribution-Width_Pilling_2017	https://www.ncbi.nlm.nih.gov/pubmed/28957414	Used scripts from: https://github.com/mikegloudemans/gwas-download
Sleep-Timing_Jones_2016	https://www.ncbi.nlm.nih.gov/pubmed/27494321	Used scripts from: https://github.com/mikegloudemans/gwas-download
BMI_Wood_2016	https://www.ncbi.nlm.nih.gov/pubmed/26961502	Used scripts from: https://github.com/mikegloudemans/gwas-download
Age-At-Death_Pilling_2016	https://www.ncbi.nlm.nih.gov/pubmed/27015805	Used scripts from: https://github.com/mikegloudemans/gwas-download
Rheumatoid-Arthritis_Okada_2014	https://www.ncbi.nlm.nih.gov/pubmed/24390342	Used scripts from: https://github.com/mikegloudemans/gwas-download
Cerebral-White-Matter-Hyperintensity_Traylor_2016	https://www.ncbi.nlm.nih.gov/pubmed/26674333	Used scripts from: https://github.com/mikegloudemans/gwas-download
Primary-Sclerosing-Cholangitis_Ji_2017	PMID: 27992413 PMCID: PMC5540332 DOI: 10.1038/ng.3745	Used scripts from: https://github.com/mikegloudemans/gwas-download
Hemoglobin-A1c_Wheeler_2017	https://www.ncbi.nlm.nih.gov/pubmed/28898252	Used scripts from: https://github.com/mikegloudemans/gwas-download
Insulin-Sensitivity-Index_Walford_2016	https://www.ncbi.nlm.nih.gov/pubmed/27416945	Used scripts from: https://github.com/mikegloudemans/gwas-download
Glycemic-Traits-BMI-Corrected_Manning_2012	https://www.ncbi.nlm.nih.gov/pubmed/22581228	Used scripts from: https://github.com/mikegloudemans/gwas-download
Fasting-Proinsulin_Strawbridge_2011	https://www.ncbi.nlm.nih.gov/pubmed/21873549	Used scripts from: https://github.com/mikegloudemans/gwas-download
Hemoglobin-A1c_Soranzo_2010	https://www.ncbi.nlm.nih.gov/pubmed/20858683	Used scripts from: https://github.com/mikegloudemans/gwas-download
2-Hour-Glucose_Saxena_2010	https://www.ncbi.nlm.nih.gov/pubmed/20081857	Used scripts from: https://github.com/mikegloudemans/gwas-download
Glycemic-Traits_Dupuis_2010	PMID: 20081858 PMCID: PMC3018764 DOI: 10.1038/ng.520	Used scripts from: https://github.com/mikegloudemans/gwas-download
Sleep-Duration_Marinelli_2016	https://www.ncbi.nlm.nih.gov/pubmed/27568811, PMID: 27568811 PMCID: PMC5020368 DOI: 10.5665/sleep.6170	Used scripts from: https://github.com/mikegloudemans/gwas-download
Diarrhoeal-Disease_Bustamante_2016	https://www.ncbi.nlm.nih.gov/pubmed/27559109	Used scripts from: https://github.com/mikegloudemans/gwas-download
Yengo_BMI+Height_2018	PMID: 30124842 PMCID: PMC6488973 DOI: 10.1093/hmg/ddy271	Used scripts from: https://github.com/mikegloudemans/gwas-download
BMI-Age-Stratified_Winkler_2015	https://www.ncbi.nlm.nih.gov/pubmed/26426971	Used scripts from: https://github.com/mikegloudemans/gwas-download
BMI_Locke_2015	https://www.ncbi.nlm.nih.gov/pubmed/25673413	Used scripts from: https://github.com/mikegloudemans/gwas-download
Waist_Shungin_2015	https://www.ncbi.nlm.nih.gov/pubmed/25673412	Used scripts from: https://github.com/mikegloudemans/gwas-download
Height_Wood_2014	https://www.ncbi.nlm.nih.gov/pubmed/25282103?dopt=Citation	Used scripts from: https://github.com/mikegloudemans/gwas-download
Height_Yang_2012	https://www.ncbi.nlm.nih.gov/pubmed/22982992?dopt=Citation	Used scripts from: https://github.com/mikegloudemans/gwas-download
Anthropometrics-Sex-Stratified_Randall_2013	https://www.ncbi.nlm.nih.gov/pubmed/23754948?dopt=Citation	Used scripts from: https://github.com/mikegloudemans/gwas-download
Anthropometric-Extremes_Berndt_2013	https://www.ncbi.nlm.nih.gov/pubmed/23563607?dopt=Citation	Used scripts from: https://github.com/mikegloudemans/gwas-download
BMI_Speliotes_2010	https://www.ncbi.nlm.nih.gov/pubmed/20935630?dopt=Citation	Used scripts from: https://github.com/mikegloudemans/gwas-download
Height_Lango-Allen_2010	https://www.ncbi.nlm.nih.gov/pubmed/20881960?dopt=Citation	Used scripts from: https://github.com/mikegloudemans/gwas-download
Waist-Hip-Ratio-Adjusted-For-BMI_Heid_2010	https://www.ncbi.nlm.nih.gov/pubmed/20935629?dopt=Citation	Used scripts from: https://github.com/mikegloudemans/gwas-download
Kidney-Function_Gorski_2017	https://www.ncbi.nlm.nih.gov/pubmed/28452372	Used scripts from: https://github.com/mikegloudemans/gwas-download
Estimated-Glomerular-Filtration-Rate_Pattaro_2016	https://www.ncbi.nlm.nih.gov/pubmed/26831199	Used scripts from: https://github.com/mikegloudemans/gwas-download
Albuminuria_Teumer_2016	https://www.ncbi.nlm.nih.gov/pubmed/26631737	Used scripts from: https://github.com/mikegloudemans/gwas-download
Kidney-Function_Gorski_2015	https://www.ncbi.nlm.nih.gov/pubmed/25493955	Used scripts from: https://github.com/mikegloudemans/gwas-download
Kidney-Function_Kottgen_2010	https://www.ncbi.nlm.nih.gov/pubmed/20383146	Used scripts from: https://github.com/mikegloudemans/gwas-download
Albuminuria_Boger_2011	https://www.ncbi.nlm.nih.gov/pubmed/21355061	Used scripts from: https://github.com/mikegloudemans/gwas-download
Gait-Speed_Ben-Avraham_2017	https://www.ncbi.nlm.nih.gov/pubmed/28077804	Used scripts from: https://github.com/mikegloudemans/gwas-download
Vitamin-D_Manousaki_2017	https://www.ncbi.nlm.nih.gov/pubmed/28757204	Used scripts from: https://github.com/mikegloudemans/gwas-download
Ventricular-Repolarization_Salem_2017	https://www.ncbi.nlm.nih.gov/pubmed/?term=28800628	Used scripts from: https://github.com/mikegloudemans/gwas-download
Insomnia_Hammerschlag_2017	PMID: 28604731 PMCID: PMC5600256 DOI: 10.1038/ng.3888	Used scripts from: https://github.com/mikegloudemans/gwas-download
Intelligence_Sniekers_2017	PMID: 28530673 PMCID: PMC5665562 DOI: 10.1038/ng.3869	Used scripts from: https://github.com/mikegloudemans/gwas-download
Blood-Cell-Traits_Astle_2016	https://www.ncbi.nlm.nih.gov/pubmed/27863252	Used scripts from: https://github.com/mikegloudemans/gwas-download
Amyotrophic-Lateral-Sclerosis_van-Rheenen_2016	https://www.ncbi.nlm.nih.gov/pubmed/27455348	Used scripts from: https://github.com/mikegloudemans/gwas-download
Alcohol-Consumption_Schumann_2016	https://www.ncbi.nlm.nih.gov/pubmed/?term=27911795	Used scripts from: https://github.com/mikegloudemans/gwas-download
Metabolic-Traits-Exome_Liu_2016	https://www.ncbi.nlm.nih.gov/pubmed/27618448	Used scripts from: https://github.com/mikegloudemans/gwas-download
Body-Fat-Percentage_Lu_2016	https://www.ncbi.nlm.nih.gov/pubmed/26833246	Used scripts from: https://github.com/mikegloudemans/gwas-download
Longevity_Broer_2015	https://www.ncbi.nlm.nih.gov/pubmed/25199915	Used scripts from: https://github.com/mikegloudemans/gwas-download
Forced-Expiratory-Volume_Soler-Artigas_2015	https://www.ncbi.nlm.nih.gov/pubmed/?term=26635082	Used scripts from: https://github.com/mikegloudemans/gwas-download
Longevity_Deelen_2014	https://www.ncbi.nlm.nih.gov/pubmed/24688116	Used scripts from: https://github.com/mikegloudemans/gwas-download
Anorexia-Nervosa_Boraska_2014	https://www.ncbi.nlm.nih.gov/pubmed/?term=24514567	Used scripts from: https://github.com/mikegloudemans/gwas-download
Height_Wood_2014	https://www.ncbi.nlm.nih.gov/pubmed/25282103	Used scripts from: https://github.com/mikegloudemans/gwas-download
Asthma_Myers_2014	https://www.ncbi.nlm.nih.gov/pubmed/24824216	Used scripts from: https://github.com/mikegloudemans/gwas-download
Age-Related-Macular-Degeneration_Fritsche_2013	https://www.ncbi.nlm.nih.gov/pubmed/?term=23455636	Used scripts from: https://github.com/mikegloudemans/gwas-download
Aortic-Valve-Calcification_Thanassoulis_2013	https://www.ncbi.nlm.nih.gov/pubmed/?term=23388002	Used scripts from: https://github.com/mikegloudemans/gwas-download
Hypertension_Yang_2012	https://www.ncbi.nlm.nih.gov/pubmed/?term=22479346	Used scripts from: https://github.com/mikegloudemans/gwas-download
Parkinsons_Pankratz_2012	https://www.ncbi.nlm.nih.gov/pubmed/?term=22451204	Used scripts from: https://github.com/mikegloudemans/gwas-download
Blood-Pressure_Ehret_2011	https://www.ncbi.nlm.nih.gov/pubmed/?term=21909115	Used scripts from: https://github.com/mikegloudemans/gwas-download
Partial-Epilepsy_Kasperaviciute_2010	https://www.ncbi.nlm.nih.gov/pubmed/?term=20522523	Used scripts from: https://github.com/mikegloudemans/gwas-download
Rheumatoid-Arthritis_Stahl_2010	https://www.ncbi.nlm.nih.gov/pubmed/?term=20453842	Used scripts from: https://github.com/mikegloudemans/gwas-download
Lipoprotein-Associated-Phospholipase-A2_Suchindran_2010	https://www.ncbi.nlm.nih.gov/pubmed/?term=20442857	Used scripts from: https://github.com/mikegloudemans/gwas-download
Statin-Efficacy_Barber_2010	https://www.ncbi.nlm.nih.gov/pubmed/?term=20339536	Used scripts from: https://github.com/mikegloudemans/gwas-download
Major-Depressive-Disorder_McMahon_2010	https://www.ncbi.nlm.nih.gov/pubmed/?term=20081856	Used scripts from: https://github.com/mikegloudemans/gwas-download
Warfarin-Dosage_Cooper_2008	https://www.ncbi.nlm.nih.gov/pubmed/?term=18535201	Used scripts from: https://github.com/mikegloudemans/gwas-download
Bone-Mineral-Density_Styrkarsdottir_2008	https://www.ncbi.nlm.nih.gov/pubmed/?term=18445777	Used scripts from: https://github.com/mikegloudemans/gwas-download
Multiple-Sclerosis_Hafler_2007	https://www.ncbi.nlm.nih.gov/pubmed/?term=17660530	Used scripts from: https://github.com/mikegloudemans/gwas-download
Breast-Cancer_Hunter_2007	https://www.ncbi.nlm.nih.gov/pubmed/?term=17529973	Used scripts from: https://github.com/mikegloudemans/gwas-download
Prostate-Cancer_Yeager_2007	https://www.ncbi.nlm.nih.gov/pubmed/?term=17401363	Used scripts from: https://github.com/mikegloudemans/gwas-download
Alzheimers_Jansen_2018	https://www.ncbi.nlm.nih.gov/pubmed/30617256	Used scripts from: https://github.com/mikegloudemans/gwas-download
