# Supplementary material for: Systematic identification of functional SNPs interrupting 3’UTR polyadenylation signals
Source: PLoS Genet. 2020 Aug 17;16(8):e1008977. doi: 10.1371/journal.pgen.1008977 (PMC7451987; doi:10.1371/journal.pgen.1008977)
Supplement: S5 Table — (XLSX) [file pgen.1008977.s011.xlsx]

## Sheet: Sheet1
SLE eCaviar Analysis
IRF5 - rs10954213, PAS pAQTL, eCAVIAR analysis results
# Causal variants	pAQTL posterior probability (pA-QTL p-value = 7.62759e-117)	eQTL posterior probability (eQTL p-value = 1.72402e-29 )	CLPP pA-QTL:eQTL	GWAS posterior probability (GWAS SLE p-value = 1.39e-21)	CLPP pA-QTL:GWAS
1	0.999171	8.22295e-21	8.21613e-21	1.58084e-25	1.57953e-25
2	0.9996	0.00349161	0.00349021	2.59071e-12	2.58967e-12
3	0.999998	0.0269265	0.0269264	0.00101721	0.00101721
4	1	0.0342168	0.0342168	0.000147259	0.000147259
5	1	0.0374382	0.0374382	0.500715	0.500715
IRF5 - rs3823536, lead eQTL, eCAVIAR analysis results
# Causal variants	pAQTL posterior probability (pA-QTL p-value = 1.82319e-29)	posterior probability (eQTL p-value = 2.92464e-43)	CLPP pA-QTL:eQTL	GWAS posterior probability (GWAS SLE p-value = 2.87e-46)	CLPP pA-QTL:GWAS
1	4.80926e-235	0.328976	1.58213e-235	5.03733e-09	2.42258e-243
2	0.932199	0.719643	0.67085	0.126452	0.117878
3	0.334164	0.735296	0.245709	0.217198	0.0725798
4	5.41946e-34	0.74639	4.04503e-34	0.0543331	2.94456e-35
5	0.926596	0.750565	0.695471	0.0483773	0.0448262
IRF5 - rs35000415, lead GWAS, eCAVIAR analysis results
# Causal variants	pAQTL posterior probability (pA-QTL p-value = 0.855362)	posterior probability (eQTL p-value = 0.000529951)	CLPP pA-QTL:eQTL	GWAS posterior probability (GWAS SLE p-value = 4.45e-52)	CLPP pA-QTL:GWAS
1	5.0301e-264	1.39624e-47	7.02E-311	0.408093	2.05275e-264
2	8.51597e-15	5.1952e-05	4.42422e-19	0.210675	1.7941e-15
3	6.14731e-27	0.0113499	6.97714e-29	2.79692e-05	1.71935e-31
4	7.29558e-54	0.0209587	1.52906e-55	0.000455245	3.32128e-57
5	1.10132e-17	0.0261993	2.88538e-19	6.24551e-06	6.87831e-23
