# Supplementary material for: Systematic identification of functional SNPs interrupting 3’UTR polyadenylation signals
Source: PLoS Genet. 2020 Aug 17;16(8):e1008977. doi: 10.1371/journal.pgen.1008977 (PMC7451987; doi:10.1371/journal.pgen.1008977)
Supplement: S6 Table — (XLSX) [file pgen.1008977.s012.xlsx]

## Sheet: README
This table contains the results of the GUGU variants pA-QTL analysis. Summary sheet Summarises results from all tissues. Shown are only PAS SNP that were detected as pA-QTLs in at least one tissue (SNP that passed cutoff for significance and in their credible set). Tissue sheets Contain all GUGU variants that passed filtering criteria and were tested for pA-QTLs for the tissue. NA values in the c…
Summary Sheet columns																Tissue Sheet columns
Variant_id	variant Id as in GTEx v7															Variant_id	variant Id as in GTEx v7
rs_ID	rs ids from GTEx v7 table															rs_ID	rs ids from GTEx v7 table
Chr	chromosom															Chr	chromosom
SNP_Position	hg19 1 base coordinate															SNP_Position	hg19 1 base coordinate
Gene_ID	ensemble ID															Gene_ID	ensemble ID
Gene_Symbol	gene Symbol															Gene_Symbol	gene Symbol
pA_Position	position of the associate pA site. hg19, 1 based coordinates															pA_Position	position of the associate pA site. hg19, 1 based coordinates
Allele	wheather the GUGU is on the refrence allele or alternative allele according to the refrence genome (hg19)															Allele	wheather the GUGU is on the refrence allele or alternative allele according to the refrence genome (hg19)
number_of_pAQTL	number of tissue in which pA-QTL															pA-QTL_pval_nominal	pA-QTL_pval_nominal
number_of_eQTL	number of tissue in which eQTL															pA-QTL_pval_nominal_threshold	pA-QTL_pval_nominal_threshold
Lengthening_Tissues	tissues in which GUGU interfering allele is associated with 3'UTR lengthening															In_credible_set	in caviar credible set
Shortening_Tissues	tissues in which GUGU interfering allele is associated with 3'UTR shortening															3'UTR_Effect	PIA leads to 3'UTR lengthening/shortening
Lower_Expression_Tissues	tissues in which GUGU interfering allele is associated with lower expression (eQTL data from GTEX)															eQTL_pval_nominal	eQTL nominal p-value from GTEx
Higher_Expression_Tissues	tissues in which GUGU interfering allele is associated with higher expression (eQTL data from GTEX)															eQTL_pval_nominal_threshold	eQTL gene level p-value threshold from GTEx
Colocalization	eCaviar CLPP score for pA-QTL eQTL colocalization> 0.01 for at least one tissue															Expression_Effect	PIA leads to higher/lower gene expression
																Colocalization_(CLPP)	eCaviar CLPP score for pA-QTL eQTL colocalization

## Sheet: Summary
Variant_id	rs_ID	Chr	SNP_Position	Gene_ID	Gene_Symbol	pA_Position	Allele	number_of_pAQTL	number_of_eQTL	Lengthening_Tissues	Shortening_Tissues	Lower_Expression_Tissues	Higher_Expression_Tissues	Colocalization
1_150447462_C_T_b37	rs12040949	1	150447462	ENSG00000163125	RPRD2	150447447	Alternative	1	1	#N/A	Testis		Testis	TRUE
1_154917314_G_A_b37	rs705094	1	154917314	ENSG00000163346	PBXIP1	154917319	Alternative	1	0	Testis	#N/A			#N/A
1_174983633_T_C_b37	rs1058741	1	174983633	ENSG00000120333	MRPS14	174983650	Alternative	5	1	Thyroid, Heart_Atrial_Appendage, Adipose_Subcutaneous, Lung, Testis	#N/A		Thyroid, Heart_Atrial_Appendage, Adipose_Subcutaneous, Lung, Testis	TRUE
1_178885791_T_C_b37	rs35017809	1	178885791	ENSG00000116191	RALGPS2	178885780	Reference	1	0	Testis	#N/A			#N/A
1_181770735_G_T_b37	rs635118	1	181770735	ENSG00000198216	CACNA1E	181770716	Reference	1	0	#N/A	Brain_Cortex			#N/A
1_202697547_C_G_b37	rs10920464	1	202697547	ENSG00000117139	KDM5B	202697558	Reference	7	0	Breast_Mammary_Tissue, Adipose_Subcutaneous, Thyroid, Testis, Esophagus_Mucosa, Whole_blood, Lung	#N/A			#N/A
1_86812510_GA_G_b37	rs74347742	1	86812510	ENSG00000122417	ODF2L	86812520	Reference	1	0	#N/A	Thyroid			#N/A
10_21073521_T_C_b37	rs4748722	10	21073521	ENSG00000078114	NEBL	21073531	Alternative	1	0	#N/A	Heart_Left_Ventricle			#N/A
10_21074344_A_G_b37	rs2296612	10	21074344	ENSG00000078114	NEBL	21074350	Reference	1	0	Heart_Left_Ventricle	#N/A			#N/A
10_60049020_G_A_b37	rs2590370	10	60049020	ENSG00000122873	CISD1	60049019	Reference	3	3	#N/A	Adipose_Subcutaneous, Thyroid, Muscle_Skeletal	Adipose_Subcutaneous, Thyroid, Muscle_Skeletal		TRUE
10_91179694_G_A_b37	rs35359667	10	91179694	ENSG00000152778	IFIT5	91179681	Reference	2	1	#N/A	Lung, Adipose_Subcutaneous		Lung, Adipose_Subcutaneous	#N/A
11_125491284_A_G_b37	rs17140175	11	125491284	ENSG00000134910	STT3A	125491269	Alternative	7	1	#N/A	Brain_Cortex, Thyroid, Testis, Esophagus_Mucosa, Adipose_Subcutaneous, Lung, Heart_Left_Ventricle	Brain_Cortex, Thyroid, Testis, Esophagus_Mucosa, Adipose_Subcutaneous, Lung, Heart_Left_Ventricle		#N/A
15_34633699_GA_G_b37	rs201455174	15	34633699	ENSG00000182117	NOP10	34633703	Reference	9	6	Breast_Mammary_Tissue, Esophagus_Mucosa, Heart_Left_Ventricle, Lung, Muscle_Skeletal, Adipose_Subcutaneous, Heart_Atrial_Appendage, Testis, Whole_blood	#N/A	Breast_Mammary_Tissue, Heart_Left_Ventricle, Muscle_Skeletal, Heart_Atrial_Appendage, Whole_blood	Esophagus_Mucosa, Lung, Adipose_Subcutaneous, Testis	TRUE
15_77335902_A_G_b37	rs11636613	15	77335902	ENSG00000140391	TSPAN3	77335907	Reference	2	1	Lung, Whole_blood	#N/A		Lung, Whole_blood	TRUE
16_84211969_A_C_b37	rs3208968	16	84211969	ENSG00000103168	TAF1C	84211985	Alternative	4	3	#N/A	Breast_Mammary_Tissue, Heart_Left_Ventricle, Adipose_Subcutaneous, Esophagus_Mucosa		Breast_Mammary_Tissue, Heart_Left_Ventricle, Adipose_Subcutaneous, Esophagus_Mucosa	#N/A
18_56415275_A_T_b37	rs9947866	18	56415275	ENSG00000172175	MALT1	56415265	Alternative	1	0	Esophagus_Mucosa	#N/A			#N/A
19_1397082_G_A_b37	rs266810	19	1397082	ENSG00000130005	GAMT	1397092	Alternative	1	0	Muscle_Skeletal	#N/A			#N/A
19_41890003_C_T_b37	rs3745290	19	41890003	ENSG00000142046	TMEM91	41889988	Alternative	1	0	Lung	#N/A			#N/A
19_48985579_A_G_b37	rs1643480	19	48985579	ENSG00000105443	CYTH2	48985571	Alternative	4	2	#N/A	Thyroid, Brain_Cortex, Breast_Mammary_Tissue, Muscle_Skeletal	Thyroid, Brain_Cortex, Breast_Mammary_Tissue, Muscle_Skeletal		TRUE
19_5915900_A_G_b37	rs2245650	19	5915900	ENSG00000105519	CAPS	5915886	Alternative	3	2	#N/A	Lung, Thyroid, Whole_blood	Lung, Thyroid, Whole_blood		TRUE
2_158271512_C_T_b37	rs267992	2	158271512	ENSG00000115165	CYTIP	158271527	Reference	1	0	#N/A	Lung			#N/A
2_197628215_C_T_b37	rs1574424	2	197628215	ENSG00000119041	GTF3C3	197628219	Reference	1	0	#N/A	Muscle_Skeletal			#N/A
2_223436402_C_T_b37	rs3768973	2	223436402	ENSG00000116120	FARSB	223436403	Reference	1	0	Esophagus_Mucosa	#N/A			#N/A
2_73837006_T_A_b37	rs62149804	2	73837006	ENSG00000116127	ALMS1	73836990	Reference	1	0	#N/A	Testis			#N/A
21_33641152_A_G_b37	rs8129993	21	33641152	ENSG00000159055	MIS18A	33641159	Reference	1	0	Testis	#N/A			#N/A
4_187509321_A_C_b37	rs7675885	4	187509321	ENSG00000083857	FAT1	187509333	Reference	4	0	#N/A	Thyroid, Lung, Breast_Mammary_Tissue, Esophagus_Mucosa			#N/A
4_760258_G_T_b37	rs7336	4	760258	ENSG00000185619	PCGF3	760250	Reference	2	2	Thyroid	Testis	Thyroid, Testis		FALSE
5_131818770_AC_A_b37	rs796788981	5	131818770	ENSG00000125347	IRF1	131818780	Alternative	6	0	Breast_Mammary_Tissue, Lung, Esophagus_Mucosa, Adipose_Subcutaneous, Heart_Atrial_Appendage, Thyroid	#N/A			#N/A
5_147822135_T_G_b37	rs1128450	5	147822135	ENSG00000145868	FBXO38	147822124	Alternative	10	1	Heart_Atrial_Appendage, Muscle_Skeletal, Testis, Breast_Mammary_Tissue, Thyroid, Whole_blood, Lung, Esophagus_Mucosa, Heart_Left_Ventricle, Adipose_Subcutaneous	#N/A		Heart_Atrial_Appendage, Muscle_Skeletal, Testis, Breast_Mammary_Tissue, Thyroid, Whole_blood, Lung, Esophagus_Mucosa, Heart_Left_Ventricle, Adipose_Subcutaneous	TRUE
5_177638192_T_A_b37	rs2961675	5	177638192	ENSG00000197451	HNRNPAB	177638182	Reference	1	0	#N/A	Muscle_Skeletal			#N/A
5_40711673_T_C_b37	rs7737044	5	40711673	ENSG00000113638	TTC33	40711678	Alternative	1	1	#N/A	Muscle_Skeletal		Muscle_Skeletal	TRUE
5_54460596_A_G_b37	rs2407932	5	54460596	ENSG00000164294	GPX8	54460588	Alternative	7	0	Adipose_Subcutaneous, Esophagus_Mucosa, Thyroid, Lung, Breast_Mammary_Tissue, Heart_Atrial_Appendage, Testis	#N/A			#N/A
5_79096053_G_A_b37	rs880179	5	79096053	ENSG00000164309	CMYA5	79096045	Reference	1	0	#N/A	Muscle_Skeletal			#N/A
6_170715908_G_T_b37	rs6918253	6	170715908	ENSG00000112584	FAM120B	170715901	Reference	2	0	Lung, Testis	#N/A			#N/A
7_107559911_G_A_b37	rs4564	7	107559911	ENSG00000091140	DLD	107559905	Reference	5	1	Testis, Heart_Left_Ventricle, Heart_Atrial_Appendage, Lung, Breast_Mammary_Tissue	#N/A		Testis, Heart_Left_Ventricle, Heart_Atrial_Appendage, Lung, Breast_Mammary_Tissue	#N/A
7_22983890_T_C_b37	rs1583511	7	22983890	ENSG00000122591	FAM126A	22983895	Alternative	1	0	#N/A	Testis			#N/A
7_65558164_C_T_b37	rs465359	7	65558164	ENSG00000126522	ASL	65558163	Alternative	4	1	#N/A	Thyroid, Whole_blood, Lung, Esophagus_Mucosa		Thyroid, Whole_blood, Lung, Esophagus_Mucosa	TRUE
7_98627917_A_AC_b37	rs397969903	7	98627917	ENSG00000198742	SMURF1	98627930	Reference	1	0	#N/A	Testis			#N/A
8_26229693_T_G_b37	rs1048527	8	26229693	ENSG00000221914	PPP2R2A	26229691	Alternative	6	0	Esophagus_Mucosa, Lung, Muscle_Skeletal, Adipose_Subcutaneous, Heart_Atrial_Appendage, Thyroid	#N/A			#N/A
9_113006288_T_C_b37	rs2776	9	113006288	ENSG00000136810	TXN	113006296	Alternative	12	1	Lung, Brain_Caudate_basal_ganglia, Muscle_Skeletal, Heart_Left_Ventricle, Esophagus_Mucosa, Brain_Cortex, Heart_Atrial_Appendage, Thyroid, Adipose_Subcutaneous, Testis, Whole_blood, Breast_Mammary_Tissue	#N/A	Lung, Brain_Caudate_basal_ganglia, Muscle_Skeletal, Heart_Left_Ventricle, Esophagus_Mucosa, Brain_Cortex, Heart_Atrial_Appendage, Thyroid, Adipose_Subcutaneous, Testis, Whole_blood, Breast_Mammary_Tissue		TRUE
9_12822143_C_T_b37	rs76978484	9	12822143	ENSG00000153714	LURAP1L	12822130	Alternative	1	0	Breast_Mammary_Tissue	#N/A			#N/A

## Sheet: Adipose_Subcutaneous
Variant_id	rs_ID	Chr	SNP_Position	Gene_ID	Gene_Symbol	pA_Position	Allele	pA-QTL_pval_nominal	pA-QTL_pval_nominal_threshold	In_credible_set	3'UTR_Effect	eQTL_pval_nominal	eQTL_pval_nominal_threshold	Expression_Effect	Colocalization_(CLPP)
10_60049020_G_A_b37	rs2590370	10	60049020	ENSG00000122873	CISD1	60049019	Reference	0.000135017	0.000824969	TRUE	Shortening	5.60892e-23	6.41692e-05	Lower	0.00199816
19_48985579_A_G_b37	rs1643480	19	48985579	ENSG00000105443	CYTH2	48985571	Alternative	0.037524	0.00069451	FALSE	Shortening	#N/A	#N/A	#N/A	#N/A
7_107559911_G_A_b37	rs4564	7	107559911	ENSG00000091140	DLD	107559905	Reference	3.51382e-10	0.00125347	FALSE	Lengthening	#N/A	#N/A	#N/A	#N/A
4_187509321_A_C_b37	rs7675885	4	187509321	ENSG00000083857	FAT1	187509333	Reference	0.000564727	0.00141368	FALSE	Shortening	#N/A	#N/A	#N/A	#N/A
5_147822135_T_G_b37	rs1128450	5	147822135	ENSG00000145868	FBXO38	147822124	Alternative	1.40071e-12	0.000762452	TRUE	Lengthening	#N/A	#N/A	#N/A	#N/A
5_54460596_A_G_b37	rs2407932	5	54460596	ENSG00000164294	GPX8	54460588	Alternative	2.35278e-25	0.00112813	TRUE	Lengthening	#N/A	#N/A	#N/A	#N/A
10_91179694_G_A_b37	rs35359667	10	91179694	ENSG00000152778	IFIT5	91179681	Reference	6.90673e-05	0.000628067	TRUE	Shortening	#N/A	#N/A	#N/A	#N/A
5_131818770_AC_A_b37	rs796788981	5	131818770	ENSG00000125347	IRF1	131818780	Alternative	1.06352e-15	0.00113173	TRUE	Lengthening	#N/A	#N/A	#N/A	#N/A
1_202697547_C_G_b37	rs10920464	1	202697547	ENSG00000117139	KDM5B	202697558	Reference	0.000189878	0.00112864	TRUE	Lengthening	#N/A	#N/A	#N/A	#N/A
9_12822143_C_T_b37	rs76978484	9	12822143	ENSG00000153714	LURAP1L	12822130	Alternative	0.0010355	0.000587496	TRUE	Lengthening	#N/A	#N/A	#N/A	#N/A
5_179662722_C_A_b37	rs4634313	5	179662722	ENSG00000050748	MAPK9	179662735	Alternative	1.1408e-15	0.000979197	FALSE	Lengthening	2.41657e-05	3.2214e-05	Lower	1.37467e-09
5_179662722_C_A_b37	rs4634313	5	179662722	ENSG00000050748	MAPK9	179662735	Alternative	1.15202e-15	0.00097958	FALSE	Lengthening	2.41657e-05	3.2214e-05	Lower	1.35407e-09
1_174983633_T_C_b37	rs1058741	1	174983633	ENSG00000120333	MRPS14	174983650	Alternative	8.04436e-05	0.00083981	TRUE	Lengthening	#N/A	#N/A	#N/A	#N/A
22_42454353_C_T_b37	rs144373253	22	42454353	ENSG00000198951	NAGA	42454362	Reference	3.24739e-10	0.000832051	FALSE	Shortening	1.69142e-06	9.62349e-05	Lower	1.2392e-31
15_34633699_GA_G_b37	rs201455174	15	34633699	ENSG00000182117	NOP10	34633703	Reference	2.86729e-16	0.0010779	TRUE	Lengthening	2.13013e-11	3.374e-05	Higher	1.33371e-06
8_26229693_T_G_b37	rs1048527	8	26229693	ENSG00000221914	PPP2R2A	26229691	Alternative	1.21349e-07	0.000708811	TRUE	Lengthening	#N/A	#N/A	#N/A	#N/A
11_125491284_A_G_b37	rs17140175	11	125491284	ENSG00000134910	STT3A	125491269	Alternative	8.58195e-06	0.00112742	TRUE	Shortening	1.27538e-09	4.45939e-05	Lower	0.00650035
16_84211969_A_C_b37	rs3208968	16	84211969	ENSG00000103168	TAF1C	84211985	Alternative	1.74866e-07	0.00054773	TRUE	Shortening	2.22653e-16	1.82007e-05	Higher	1.73661e-48
9_113006288_T_C_b37	rs2776	9	113006288	ENSG00000136810	TXN	113006296	Alternative	1.99128e-22	0.000825209	TRUE	Lengthening	7.46599e-06	3.81111e-05	Lower	0.226754

## Sheet: Brain_Caudate_basal_ganglia
Variant_id	rs_ID	Chr	SNP_Position	Gene_ID	Gene_Symbol	pA_Position	Allele	pA-QTL_pval_nominal	pA-QTL_pval_nominal_threshold	In_credible_set	3'UTR_Effect	eQTL_pval_nominal	eQTL_pval_nominal_threshold	Expression_Effect	Colocalization_(CLPP)
5_179662722_C_A_b37	rs4634313	5	179662722	ENSG00000050748	MAPK9	179662735	Alternative	0.00565049	0.00025252	FALSE	Lengthening	#N/A	#N/A	#N/A	#N/A
5_179662722_C_A_b37	rs4634313	5	179662722	ENSG00000050748	MAPK9	179662735	Alternative	0.00407047	0.000242695	FALSE	Lengthening	#N/A	#N/A	#N/A	#N/A
9_113006288_T_C_b37	rs2776	9	113006288	ENSG00000136810	TXN	113006296	Alternative	5.54011e-08	0.000213991	TRUE	Lengthening	#N/A	#N/A	#N/A	#N/A

## Sheet: Brain_Cortex
Variant_id	rs_ID	Chr	SNP_Position	Gene_ID	Gene_Symbol	pA_Position	Allele	pA-QTL_pval_nominal	pA-QTL_pval_nominal_threshold	In_credible_set	3'UTR_Effect	eQTL_pval_nominal	eQTL_pval_nominal_threshold	Expression_Effect	Colocalization_(CLPP)
1_181770735_G_T_b37	rs635118	1	181770735	ENSG00000198216	CACNA1E	181770716	Reference	0.000156413	0.00032241	TRUE	Shortening	#N/A	#N/A	#N/A	#N/A
19_48985579_A_G_b37	rs1643480	19	48985579	ENSG00000105443	CYTH2	48985571	Alternative	2.1702e-05	0.000581204	TRUE	Shortening	#N/A	#N/A	#N/A	#N/A
5_179662722_C_A_b37	rs4634313	5	179662722	ENSG00000050748	MAPK9	179662735	Alternative	0.00074422	0.000457417	FALSE	Lengthening	3.36187e-06	1.45648e-05	Higher	1.5482e-06
11_125491284_A_G_b37	rs17140175	11	125491284	ENSG00000134910	STT3A	125491269	Alternative	0.000142173	0.000456894	TRUE	Shortening	#N/A	#N/A	#N/A	#N/A
9_113006288_T_C_b37	rs2776	9	113006288	ENSG00000136810	TXN	113006296	Alternative	6.80688e-10	0.000379973	TRUE	Lengthening	#N/A	#N/A	#N/A	#N/A

## Sheet: Breast_Mammary_Tissue
Variant_id	rs_ID	Chr	SNP_Position	Gene_ID	Gene_Symbol	pA_Position	Allele	pA-QTL_pval_nominal	pA-QTL_pval_nominal_threshold	In_credible_set	3'UTR_Effect	eQTL_pval_nominal	eQTL_pval_nominal_threshold	Expression_Effect	Colocalization_(CLPP)
19_5915900_A_G_b37	rs2245650	19	5915900	ENSG00000105519	CAPS	5915886	Alternative	0.00178147	0.00101588	TRUE	Shortening	#N/A	#N/A	#N/A	#N/A
19_48985579_A_G_b37	rs1643480	19	48985579	ENSG00000105443	CYTH2	48985571	Alternative	0.00062142	0.000761976	TRUE	Shortening	#N/A	#N/A	#N/A	#N/A
7_107559911_G_A_b37	rs4564	7	107559911	ENSG00000091140	DLD	107559905	Reference	1.91964e-05	0.000918789	TRUE	Lengthening	#N/A	#N/A	#N/A	#N/A
4_187509321_A_C_b37	rs7675885	4	187509321	ENSG00000083857	FAT1	187509333	Reference	2.04163e-06	0.00169851	TRUE	Shortening	#N/A	#N/A	#N/A	#N/A
5_147822135_T_G_b37	rs1128450	5	147822135	ENSG00000145868	FBXO38	147822124	Alternative	8.13266e-09	0.000921376	TRUE	Lengthening	#N/A	#N/A	#N/A	#N/A
5_54460596_A_G_b37	rs2407932	5	54460596	ENSG00000164294	GPX8	54460588	Alternative	6.62151e-16	0.000884361	TRUE	Lengthening	#N/A	#N/A	#N/A	#N/A
13_31033312_C_CTTAA_b37	rs10628595	13	31033312	ENSG00000189403	HMGB1	31033318	Reference	0.000229994	0.00104888	FALSE	Lengthening	#N/A	#N/A	#N/A	#N/A
5_131818770_AC_A_b37	rs796788981	5	131818770	ENSG00000125347	IRF1	131818780	Alternative	8.34794e-07	0.000921208	TRUE	Lengthening	#N/A	#N/A	#N/A	#N/A
1_202697547_C_G_b37	rs10920464	1	202697547	ENSG00000117139	KDM5B	202697558	Reference	0.00012758	0.000884348	TRUE	Lengthening	#N/A	#N/A	#N/A	#N/A
9_12822143_C_T_b37	rs76978484	9	12822143	ENSG00000153714	LURAP1L	12822130	Alternative	1.53908e-05	0.000458945	TRUE	Lengthening	#N/A	#N/A	#N/A	#N/A
5_179662722_C_A_b37	rs4634313	5	179662722	ENSG00000050748	MAPK9	179662735	Alternative	5.88508e-05	0.000688228	FALSE	Lengthening	#N/A	#N/A	#N/A	#N/A
22_42454353_C_T_b37	rs144373253	22	42454353	ENSG00000198951	NAGA	42454362	Reference	2.47893e-08	0.000764566	FALSE	Shortening	2.71927e-05	3.62969e-05	Lower	5.51609e-12
15_34633699_GA_G_b37	rs201455174	15	34633699	ENSG00000182117	NOP10	34633703	Reference	5.33703e-06	0.000991575	TRUE	Lengthening	#N/A	#N/A	#N/A	#N/A
1_86812510_GA_G_b37	rs74347742	1	86812510	ENSG00000122417	ODF2L	86812520	Reference	0.00100665	0.000913296	TRUE	Shortening	#N/A	#N/A	#N/A	#N/A
11_125491284_A_G_b37	rs17140175	11	125491284	ENSG00000134910	STT3A	125491269	Alternative	2.2905e-07	0.000872568	FALSE	Shortening	#N/A	#N/A	#N/A	#N/A
16_84211969_A_C_b37	rs3208968	16	84211969	ENSG00000103168	TAF1C	84211985	Alternative	1.28783e-07	0.000488387	TRUE	Shortening	2.66091e-07	8.71427e-06	Higher	2.95829e-24
9_113006288_T_C_b37	rs2776	9	113006288	ENSG00000136810	TXN	113006296	Alternative	2.9647e-15	0.000686017	TRUE	Lengthening	#N/A	#N/A	#N/A	#N/A

## Sheet: Esophagus_Mucosa
Variant_id	rs_ID	Chr	SNP_Position	Gene_ID	Gene_Symbol	pA_Position	Allele	pA-QTL_pval_nominal	pA-QTL_pval_nominal_threshold	In_credible_set	3'UTR_Effect	eQTL_pval_nominal	eQTL_pval_nominal_threshold	Expression_Effect	Colocalization_(CLPP)
7_65558164_C_T_b37	rs465359	7	65558164	ENSG00000126522	ASL	65558163	Alternative	1.48062e-09	0.0015423	TRUE	Shortening	#N/A	#N/A	#N/A	#N/A
19_48985579_A_G_b37	rs1643480	19	48985579	ENSG00000105443	CYTH2	48985571	Alternative	0.00275803	0.000856	FALSE	Shortening	#N/A	#N/A	#N/A	#N/A
2_223436402_C_T_b37	rs3768973	2	223436402	ENSG00000116120	FARSB	223436403	Reference	0.000129751	0.00124086	TRUE	Lengthening	#N/A	#N/A	#N/A	#N/A
4_187509321_A_C_b37	rs7675885	4	187509321	ENSG00000083857	FAT1	187509333	Reference	9.02475e-08	0.00250683	TRUE	Shortening	#N/A	#N/A	#N/A	#N/A
5_147822135_T_G_b37	rs1128450	5	147822135	ENSG00000145868	FBXO38	147822124	Alternative	2.10379e-06	0.000835433	TRUE	Lengthening	1.50448e-07	5.39045e-05	Higher	0.0259648
19_1397082_G_A_b37	rs266810	19	1397082	ENSG00000130005	GAMT	1397092	Alternative	0.000761768	0.000726193	TRUE	Lengthening	#N/A	#N/A	#N/A	#N/A
5_54460596_A_G_b37	rs2407932	5	54460596	ENSG00000164294	GPX8	54460588	Alternative	1.29383e-05	0.0012467	TRUE	Lengthening	#N/A	#N/A	#N/A	#N/A
13_31033312_C_CTTAA_b37	rs10628595	13	31033312	ENSG00000189403	HMGB1	31033318	Reference	0.0155846	0.00125832	FALSE	Lengthening	#N/A	#N/A	#N/A	#N/A
5_131818770_AC_A_b37	rs796788981	5	131818770	ENSG00000125347	IRF1	131818780	Alternative	4.56368e-19	0.00104873	TRUE	Lengthening	#N/A	#N/A	#N/A	#N/A
1_202697547_C_G_b37	rs10920464	1	202697547	ENSG00000117139	KDM5B	202697558	Reference	7.23197e-10	0.00135423	TRUE	Lengthening	#N/A	#N/A	#N/A	#N/A
18_56415275_A_T_b37	rs9947866	18	56415275	ENSG00000172175	MALT1	56415265	Alternative	0.000177653	0.000852612	TRUE	Lengthening	#N/A	#N/A	#N/A	#N/A
5_179662722_C_A_b37	rs4634313	5	179662722	ENSG00000050748	MAPK9	179662735	Alternative	6.17404e-15	0.00102101	FALSE	Lengthening	#N/A	#N/A	#N/A	#N/A
5_179662722_C_A_b37	rs4634313	5	179662722	ENSG00000050748	MAPK9	179662735	Alternative	4.14062e-15	0.000998379	FALSE	Lengthening	#N/A	#N/A	#N/A	#N/A
21_33641152_A_G_b37	rs8129993	21	33641152	ENSG00000159055	MIS18A	33641159	Reference	0.0127696	0.00164426	TRUE	Lengthening	#N/A	#N/A	#N/A	#N/A
22_42454353_C_T_b37	rs144373253	22	42454353	ENSG00000198951	NAGA	42454362	Reference	9.13402e-09	0.000854738	FALSE	Shortening	1.14322e-06	9.0413e-05	Lower	6.21688e-09
15_34633699_GA_G_b37	rs201455174	15	34633699	ENSG00000182117	NOP10	34633703	Reference	1.96002e-15	0.00100443	TRUE	Lengthening	#N/A	#N/A	#N/A	#N/A
8_26229693_T_G_b37	rs1048527	8	26229693	ENSG00000221914	PPP2R2A	26229691	Alternative	3.86083e-07	0.000719494	TRUE	Lengthening	#N/A	#N/A	#N/A	#N/A
11_125491284_A_G_b37	rs17140175	11	125491284	ENSG00000134910	STT3A	125491269	Alternative	2.23384e-11	0.00107766	TRUE	Shortening	#N/A	#N/A	#N/A	#N/A
16_84211969_A_C_b37	rs3208968	16	84211969	ENSG00000103168	TAF1C	84211985	Alternative	1.23564e-06	0.000541365	TRUE	Shortening	1.48875e-18	1.92015e-05	Higher	6.56759e-52
9_113006288_T_C_b37	rs2776	9	113006288	ENSG00000136810	TXN	113006296	Alternative	1.96412e-66	0.000951857	TRUE	Lengthening	#N/A	#N/A	#N/A	#N/A

## Sheet: Heart_Atrial_Appendage
Variant_id	rs_ID	Chr	SNP_Position	Gene_ID	Gene_Symbol	pA_Position	Allele	pA-QTL_pval_nominal	pA-QTL_pval_nominal_threshold	In_credible_set	3'UTR_Effect	eQTL_pval_nominal	eQTL_pval_nominal_threshold	Expression_Effect	Colocalization_(CLPP)
19_48985579_A_G_b37	rs1643480	19	48985579	ENSG00000105443	CYTH2	48985571	Alternative	0.00127264	0.000494068	TRUE	Shortening	#N/A	#N/A	#N/A	#N/A
7_107559911_G_A_b37	rs4564	7	107559911	ENSG00000091140	DLD	107559905	Reference	5.10407e-05	0.000797132	TRUE	Lengthening	#N/A	#N/A	#N/A	#N/A
5_147822135_T_G_b37	rs1128450	5	147822135	ENSG00000145868	FBXO38	147822124	Alternative	0.000169795	0.000801219	TRUE	Lengthening	#N/A	#N/A	#N/A	#N/A
5_54460596_A_G_b37	rs2407932	5	54460596	ENSG00000164294	GPX8	54460588	Alternative	2.94198e-19	0.000795329	TRUE	Lengthening	#N/A	#N/A	#N/A	#N/A
13_31033312_C_CTTAA_b37	rs10628595	13	31033312	ENSG00000189403	HMGB1	31033318	Reference	0.000383633	0.000834367	FALSE	Lengthening	#N/A	#N/A	#N/A	#N/A
5_131818770_AC_A_b37	rs796788981	5	131818770	ENSG00000125347	IRF1	131818780	Alternative	3.60458e-07	0.000718212	TRUE	Lengthening	#N/A	#N/A	#N/A	#N/A
5_179662722_C_A_b37	rs4634313	5	179662722	ENSG00000050748	MAPK9	179662735	Alternative	2.68276e-07	0.000670165	FALSE	Lengthening	#N/A	#N/A	#N/A	#N/A
5_179662722_C_A_b37	rs4634313	5	179662722	ENSG00000050748	MAPK9	179662735	Alternative	2.34918e-07	0.000669458	FALSE	Lengthening	#N/A	#N/A	#N/A	#N/A
1_174983633_T_C_b37	rs1058741	1	174983633	ENSG00000120333	MRPS14	174983650	Alternative	4.89692e-05	0.000597302	TRUE	Lengthening	#N/A	#N/A	#N/A	#N/A
15_34633699_GA_G_b37	rs201455174	15	34633699	ENSG00000182117	NOP10	34633703	Reference	4.91477e-10	0.000746352	TRUE	Lengthening	2.85642e-07	2.33036e-05	Lower	0.0285461
8_26229693_T_G_b37	rs1048527	8	26229693	ENSG00000221914	PPP2R2A	26229691	Alternative	0.000411673	0.00051586	TRUE	Lengthening	#N/A	#N/A	#N/A	#N/A
11_125491284_A_G_b37	rs17140175	11	125491284	ENSG00000134910	STT3A	125491269	Alternative	0.00859755	0.000781067	TRUE	Shortening	#N/A	#N/A	#N/A	#N/A
16_84211969_A_C_b37	rs3208968	16	84211969	ENSG00000103168	TAF1C	84211985	Alternative	0.000454318	0.000399534	TRUE	Shortening	#N/A	#N/A	#N/A	#N/A
9_113006288_T_C_b37	rs2776	9	113006288	ENSG00000136810	TXN	113006296	Alternative	4.77821e-10	0.000495254	TRUE	Lengthening	#N/A	#N/A	#N/A	#N/A

## Sheet: Heart_Left_Ventricle
Variant_id	rs_ID	Chr	SNP_Position	Gene_ID	Gene_Symbol	pA_Position	Allele	pA-QTL_pval_nominal	pA-QTL_pval_nominal_threshold	In_credible_set	3'UTR_Effect	eQTL_pval_nominal	eQTL_pval_nominal_threshold	Expression_Effect	Colocalization_(CLPP)
7_107559911_G_A_b37	rs4564	7	107559911	ENSG00000091140	DLD	107559905	Reference	4.54909e-09	0.000523049	TRUE	Lengthening	#N/A	#N/A	#N/A	#N/A
4_187509321_A_C_b37	rs7675885	4	187509321	ENSG00000083857	FAT1	187509333	Reference	0.00100891	0.000955831	TRUE	Shortening	#N/A	#N/A	#N/A	#N/A
5_147822135_T_G_b37	rs1128450	5	147822135	ENSG00000145868	FBXO38	147822124	Alternative	7.98796e-07	0.000427018	TRUE	Lengthening	#N/A	#N/A	#N/A	#N/A
5_179662722_C_A_b37	rs4634313	5	179662722	ENSG00000050748	MAPK9	179662735	Alternative	8.72769e-05	0.000357309	FALSE	Lengthening	#N/A	#N/A	#N/A	#N/A
5_179662722_C_A_b37	rs4634313	5	179662722	ENSG00000050748	MAPK9	179662735	Alternative	8.36886e-05	0.000371186	FALSE	Lengthening	#N/A	#N/A	#N/A	#N/A
22_42454353_C_T_b37	rs144373253	22	42454353	ENSG00000198951	NAGA	42454362	Reference	0.000662677	0.00035211	TRUE	Shortening	#N/A	#N/A	#N/A	#N/A
10_21073521_T_C_b37	rs4748722	10	21073521	ENSG00000078114	NEBL	21073531	Alternative	0.000235843	0.000392884	TRUE	Shortening	#N/A	#N/A	#N/A	#N/A
10_21074344_A_G_b37	rs2296612	10	21074344	ENSG00000078114	NEBL	21074350	Reference	7.42519e-05	0.000380414	TRUE	Lengthening	#N/A	#N/A	#N/A	#N/A
15_34633699_GA_G_b37	rs201455174	15	34633699	ENSG00000182117	NOP10	34633703	Reference	1.07968e-08	0.000558748	TRUE	Lengthening	3.12808e-14	2.23266e-05	Lower	1.34521e-05
11_125491284_A_G_b37	rs17140175	11	125491284	ENSG00000134910	STT3A	125491269	Alternative	0.000218444	0.000550865	TRUE	Shortening	#N/A	#N/A	#N/A	#N/A
16_84211969_A_C_b37	rs3208968	16	84211969	ENSG00000103168	TAF1C	84211985	Alternative	3.51108e-05	0.000269524	TRUE	Shortening	#N/A	#N/A	#N/A	#N/A
9_113006288_T_C_b37	rs2776	9	113006288	ENSG00000136810	TXN	113006296	Alternative	1.36136e-08	0.000413198	TRUE	Lengthening	#N/A	#N/A	#N/A	#N/A

## Sheet: Lung
Variant_id	rs_ID	Chr	SNP_Position	Gene_ID	Gene_Symbol	pA_Position	Allele	pA-QTL_pval_nominal	pA-QTL_pval_nominal_threshold	In_credible_set	3'UTR_Effect	eQTL_pval_nominal	eQTL_pval_nominal_threshold	Expression_Effect	Colocalization_(CLPP)
7_65558164_C_T_b37	rs465359	7	65558164	ENSG00000126522	ASL	65558163	Alternative	0.000167181	0.00132844	TRUE	Shortening	#N/A	#N/A	#N/A	#N/A
19_5915900_A_G_b37	rs2245650	19	5915900	ENSG00000105519	CAPS	5915886	Alternative	0.000311947	0.00123948	TRUE	Shortening	#N/A	#N/A	#N/A	#N/A
19_48985579_A_G_b37	rs1643480	19	48985579	ENSG00000105443	CYTH2	48985571	Alternative	0.002788	0.000711829	FALSE	Shortening	#N/A	#N/A	#N/A	#N/A
2_158271512_C_T_b37	rs267992	2	158271512	ENSG00000115165	CYTIP	158271527	Reference	3.03231e-09	0.00151859	TRUE	Shortening	#N/A	#N/A	#N/A	#N/A
7_107559911_G_A_b37	rs4564	7	107559911	ENSG00000091140	DLD	107559905	Reference	1.46239e-05	0.00114987	TRUE	Lengthening	#N/A	#N/A	#N/A	#N/A
6_170715908_G_T_b37	rs6918253	6	170715908	ENSG00000112584	FAM120B	170715901	Reference	0.00057982	0.000985023	TRUE	Lengthening	#N/A	#N/A	#N/A	#N/A
4_187509321_A_C_b37	rs7675885	4	187509321	ENSG00000083857	FAT1	187509333	Reference	8.60159e-07	0.00226186	TRUE	Shortening	#N/A	#N/A	#N/A	#N/A
5_147822135_T_G_b37	rs1128450	5	147822135	ENSG00000145868	FBXO38	147822124	Alternative	5.2746e-06	0.000736888	TRUE	Lengthening	#N/A	#N/A	#N/A	#N/A
5_54460596_A_G_b37	rs2407932	5	54460596	ENSG00000164294	GPX8	54460588	Alternative	6.9523e-26	0.00130337	TRUE	Lengthening	#N/A	#N/A	#N/A	#N/A
13_31033312_C_CTTAA_b37	rs10628595	13	31033312	ENSG00000189403	HMGB1	31033318	Reference	0.00764371	0.00091445	FALSE	Lengthening	9.61549e-07	3.27815e-05	Lower	4.8253e-10
10_91179694_G_A_b37	rs35359667	10	91179694	ENSG00000152778	IFIT5	91179681	Reference	3.2787e-05	0.000581442	TRUE	Shortening	4.49263e-09	4.59997e-05	Higher	5.97736e-14
5_131818770_AC_A_b37	rs796788981	5	131818770	ENSG00000125347	IRF1	131818780	Alternative	3.27383e-30	0.000886359	TRUE	Lengthening	#N/A	#N/A	#N/A	#N/A
1_202697547_C_G_b37	rs10920464	1	202697547	ENSG00000117139	KDM5B	202697558	Reference	7.5024e-05	0.000936619	TRUE	Lengthening	#N/A	#N/A	#N/A	#N/A
9_12822143_C_T_b37	rs76978484	9	12822143	ENSG00000153714	LURAP1L	12822130	Alternative	0.000440572	0.000580927	FALSE	Lengthening	#N/A	#N/A	#N/A	#N/A
5_179662722_C_A_b37	rs4634313	5	179662722	ENSG00000050748	MAPK9	179662735	Alternative	2.93546e-16	0.000905602	FALSE	Lengthening	#N/A	#N/A	#N/A	#N/A
5_179662722_C_A_b37	rs4634313	5	179662722	ENSG00000050748	MAPK9	179662735	Alternative	3.08742e-16	0.000906958	FALSE	Lengthening	#N/A	#N/A	#N/A	#N/A
1_174983633_T_C_b37	rs1058741	1	174983633	ENSG00000120333	MRPS14	174983650	Alternative	4.46964e-05	0.000779669	TRUE	Lengthening	#N/A	#N/A	#N/A	#N/A
22_42454353_C_T_b37	rs144373253	22	42454353	ENSG00000198951	NAGA	42454362	Reference	2.36683e-12	0.000821369	FALSE	Shortening	4.30951e-06	7.35672e-05	Lower	2.6866e-19
15_34633699_GA_G_b37	rs201455174	15	34633699	ENSG00000182117	NOP10	34633703	Reference	4.46347e-15	0.000934057	TRUE	Lengthening	9.33761e-19	3.22108e-05	Higher	1.44215e-08
4_760258_G_T_b37	rs7336	4	760258	ENSG00000185619	PCGF3	760250	Reference	0.035098	0.000499863	TRUE	Lengthening	1.11391e-21	4.14239e-05	Lower	6.59888e-05
8_26229693_T_G_b37	rs1048527	8	26229693	ENSG00000221914	PPP2R2A	26229691	Alternative	2.71243e-08	0.000601684	TRUE	Lengthening	#N/A	#N/A	#N/A	#N/A
11_125491284_A_G_b37	rs17140175	11	125491284	ENSG00000134910	STT3A	125491269	Alternative	2.25491e-10	0.00113747	TRUE	Shortening	#N/A	#N/A	#N/A	#N/A
19_41890003_C_T_b37	rs3745290	19	41890003	ENSG00000142046	TMEM91	41889988	Alternative	0.00117986	0.00156044	TRUE	Lengthening	#N/A	#N/A	#N/A	#N/A
15_77335902_A_G_b37	rs11636613	15	77335902	ENSG00000140391	TSPAN3	77335907	Reference	0.000772398	0.00130164	TRUE	Lengthening	#N/A	#N/A	#N/A	#N/A
9_113006288_T_C_b37	rs2776	9	113006288	ENSG00000136810	TXN	113006296	Alternative	1.42211e-20	0.000731209	TRUE	Lengthening	#N/A	#N/A	#N/A	#N/A

[truncated: 4 more sheets: Muscle_Skeletal, Testis, Thyroid, Whole_blood]
